# Supplementary material for: Applied machine learning for predicting the lanthanide-ligand binding affinities
Source: Sci Rep. 2020 Aug 31;10:14322. doi: 10.1038/s41598-020-71255-9 (PMC7459320; doi:10.1038/s41598-020-71255-9)
Supplement: Supplementary file 1 — Supplementary Dataset [file 41598_2020_71255_MOESM1_ESM.xlsx]

## Sheet: lanthanides_final_dataset_for_M
Molecule	Isomer	Metal	Medium	Molecular Charge	BalabanJ(m)	BertzCT(m)	Chi0(m)	Chi0n(m)	Chi0v(m)	Chi1(m)	Chi1n(m)	Chi1v(m)	Chi2n(m)	Chi2v(m)	Chi3n(m)	Chi3v(m)	Chi4n(m)	Chi4v(m)	EState_VSA1(m)	EState_VSA10(m)	EState_VSA8(m)	EState_VSA9(m)	ExactMolWt(m)	FpDensityMorgan1(m)	FpDensityMorgan2(m)	FpDensityMorgan3(m)	FractionCSP3(m)	HallKierAlpha(m)	HeavyAtomCount(m)	HeavyAtomMolWt(m)	Kappa1(m)	Kappa2(m)	Kappa3(m)	LabuteASA(m)	MaxAbsEStateIndex(m)	MaxAbsPartialCharge(m)	MaxEStateIndex(m)	MaxPartialCharge(m)	MinAbsEStateIndex(m)	MinAbsPartialCharge(m)	MinEStateIndex(m)	MinPartialCharge(m)	MolLogP(m)	MolMR(m)	MolWt(m)	NHOHCount(m)	NOCount(m)	NumHAcceptors(m)	NumHDonors(m)
Br	Bromide	Ce+++	NaClO4	-1	0	0	0	0.377964	1.96396	0	0	0	0	0	0	0	0	0	0	0	0	0	78.9189	1	1	1	0	0.48	1	79.904	1.48	0.563333	4.81333	17.8812	0	1	0	-1	0	1	0	-1	-2.996	0	79.904	0	0	0	0
Br	Bromide	Eu+++	NaClO4	-1	0	0	0	0.377964	1.96396	0	0	0	0	0	0	0	0	0	0	0	0	0	78.9189	1	1	1	0	0.48	1	79.904	1.48	0.563333	4.81333	17.8812	0	1	0	-1	0	1	0	-1	-2.996	0	79.904	0	0	0	0
Br	Bromide	Eu+++	NaClO4	-1	0	0	0	0.377964	1.96396	0	0	0	0	0	0	0	0	0	0	0	0	0	78.9189	1	1	1	0	0.48	1	79.904	1.48	0.563333	4.81333	17.8812	0	1	0	-1	0	1	0	-1	-2.996	0	79.904	0	0	0	0
BrO3	Bromate	Eu+++	NaClO4	-1	2.32379	8	3.57735	1.60271	3.18871	1.73205	0.46291	2.40535	0.188982	0.981981	0	0	0	0	14.8128	0	0	12.5939	126.904	1	1	1	0	0.36	4	127.901	4.36	1.65762	33.681	28.3201	8.52083	0.40535	8.52083	0.216049	3.64583	0.216049	-3.64583	-0.40535	-3.567	0	127.901	0	3	3	0
BrO3	Bromate	Eu+++	NaClO4	-1	2.32379	8	3.57735	1.60271	3.18871	1.73205	0.46291	2.40535	0.188982	0.981981	0	0	0	0	14.8128	0	0	12.5939	126.904	1	1	1	0	0.36	4	127.901	4.36	1.65762	33.681	28.3201	8.52083	0.40535	8.52083	0.216049	3.64583	0.216049	-3.64583	-0.40535	-3.567	0	127.901	0	3	3	0
BrO3	Bromate	Tb+++	NaClO4	-1	2.32379	8	3.57735	1.60271	3.18871	1.73205	0.46291	2.40535	0.188982	0.981981	0	0	0	0	14.8128	0	0	12.5939	126.904	1	1	1	0	0.36	4	127.901	4.36	1.65762	33.681	28.3201	8.52083	0.40535	8.52083	0.216049	3.64583	0.216049	-3.64583	-0.40535	-3.567	0	127.901	0	3	3	0
C10H10O2	1Phenylbutane13dioneC6H5COCH2COCH3	Ce+++	NaClO4	0	3.57581	631.647	17.6188	15.8165	5.8165	9.74081	7.90825	2.90825	1.78325	1.78325	0.954124	0.954124	0.529145	0.529145	60.5669	9.58907	0	13.7076	162.068	1.16667	1.75	2.33333	0.2	-1.44	12	152.108	2.28314	3.80966	2.30778	85.2639	12.0982	0.299523	12.0982	0.169712	0.796982	0.169712	-3.54239	-0.299523	1.8484	46.0705	162.188	0	2	2	0
C10H10O2	1Phenylbutane13dioneC6H5COCH2COCH3	Eu+++	KNO3	0	3.57581	631.647	17.6188	15.8165	5.8165	9.74081	7.90825	2.90825	1.78325	1.78325	0.954124	0.954124	0.529145	0.529145	60.5669	9.58907	0	13.7076	162.068	1.16667	1.75	2.33333	0.2	-1.44	12	152.108	2.28314	3.80966	2.30778	85.2639	12.0982	0.299523	12.0982	0.169712	0.796982	0.169712	-3.54239	-0.299523	1.8484	46.0705	162.188	0	2	2	0
C10H10O6	12PhenylenedioxodiethanoicacidC6H4OCH2COOH2	Ce+++	NaClO4	0	3.58535	674.747	20.4472	17.4495	7.44949	11.7958	8.44949	3.63299	2.14141	2.14141	1.09364	1.09364	0.618686	0.618686	60.7253	9.58907	19.6913	13.8285	226.048	1	1.4375	1.8125	0.2	-2.24	16	216.104	3.9685	5.59473	3.86871	105.253	11.2215	0.478723	11.2215	0.341226	0.94813	0.341226	-3.41594	-0.478723	0.6134	52.7036	226.184	2	6	6	2
C10H10O6	12PhenylenedioxodiethanoicacidC6H4OCH2COOH2	Eu+++	NaClO4	0	3.58535	674.747	20.4472	17.4495	7.44949	11.7958	8.44949	3.63299	2.14141	2.14141	1.09364	1.09364	0.618686	0.618686	60.7253	9.58907	19.6913	13.8285	226.048	1	1.4375	1.8125	0.2	-2.24	16	216.104	3.9685	5.59473	3.86871	105.253	11.2215	0.478723	11.2215	0.341226	0.94813	0.341226	-3.41594	-0.478723	0.6134	52.7036	226.184	2	6	6	2
C10H10O6	12PhenylenedioxodiethanoicacidC6H4OCH2COOH2	Tb+++	NaClO4	0	3.58535	674.747	20.4472	17.4495	7.44949	11.7958	8.44949	3.63299	2.14141	2.14141	1.09364	1.09364	0.618686	0.618686	60.7253	9.58907	19.6913	13.8285	226.048	1	1.4375	1.8125	0.2	-2.24	16	216.104	3.9685	5.59473	3.86871	105.253	11.2215	0.478723	11.2215	0.341226	0.94813	0.341226	-3.41594	-0.478723	0.6134	52.7036	226.184	2	6	6	2
C10H10O6	12PhenylenedioxodiethanoicacidC6H4OCH2COOH2	Dy+++	NaClO4	0	3.58535	674.747	20.4472	17.4495	7.44949	11.7958	8.44949	3.63299	2.14141	2.14141	1.09364	1.09364	0.618686	0.618686	60.7253	9.58907	19.6913	13.8285	226.048	1	1.4375	1.8125	0.2	-2.24	16	216.104	3.9685	5.59473	3.86871	105.253	11.2215	0.478723	11.2215	0.341226	0.94813	0.341226	-3.41594	-0.478723	0.6134	52.7036	226.184	2	6	6	2
C10H10O6	12PhenylenedioxodiethanoicacidC6H4OCH2COOH2	Er+++	NaClO4	0	3.58535	674.747	20.4472	17.4495	7.44949	11.7958	8.44949	3.63299	2.14141	2.14141	1.09364	1.09364	0.618686	0.618686	60.7253	9.58907	19.6913	13.8285	226.048	1	1.4375	1.8125	0.2	-2.24	16	216.104	3.9685	5.59473	3.86871	105.253	11.2215	0.478723	11.2215	0.341226	0.94813	0.341226	-3.41594	-0.478723	0.6134	52.7036	226.184	2	6	6	2
C10H10O6	12PhenylenedioxodiethanoicacidC6H4OCH2COOH2	Gd+++	NaClO4	0	3.58535	674.747	20.4472	17.4495	7.44949	11.7958	8.44949	3.63299	2.14141	2.14141	1.09364	1.09364	0.618686	0.618686	60.7253	9.58907	19.6913	13.8285	226.048	1	1.4375	1.8125	0.2	-2.24	16	216.104	3.9685	5.59473	3.86871	105.253	11.2215	0.478723	11.2215	0.341226	0.94813	0.341226	-3.41594	-0.478723	0.6134	52.7036	226.184	2	6	6	2
C10H10O6	12PhenylenedioxodiethanoicacidC6H4OCH2COOH2	Ho+++	NaClO4	0	3.58535	674.747	20.4472	17.4495	7.44949	11.7958	8.44949	3.63299	2.14141	2.14141	1.09364	1.09364	0.618686	0.618686	60.7253	9.58907	19.6913	13.8285	226.048	1	1.4375	1.8125	0.2	-2.24	16	216.104	3.9685	5.59473	3.86871	105.253	11.2215	0.478723	11.2215	0.341226	0.94813	0.341226	-3.41594	-0.478723	0.6134	52.7036	226.184	2	6	6	2
C10H10O6	12PhenylenedioxodiethanoicacidC6H4OCH2COOH2	Lu+++	NaClO4	0	3.58535	674.747	20.4472	17.4495	7.44949	11.7958	8.44949	3.63299	2.14141	2.14141	1.09364	1.09364	0.618686	0.618686	60.7253	9.58907	19.6913	13.8285	226.048	1	1.4375	1.8125	0.2	-2.24	16	216.104	3.9685	5.59473	3.86871	105.253	11.2215	0.478723	11.2215	0.341226	0.94813	0.341226	-3.41594	-0.478723	0.6134	52.7036	226.184	2	6	6	2
C10H10O6	12PhenylenedioxodiethanoicacidC6H4OCH2COOH2	Nd+++	NaClO4	0	3.58535	674.747	20.4472	17.4495	7.44949	11.7958	8.44949	3.63299	2.14141	2.14141	1.09364	1.09364	0.618686	0.618686	60.7253	9.58907	19.6913	13.8285	226.048	1	1.4375	1.8125	0.2	-2.24	16	216.104	3.9685	5.59473	3.86871	105.253	11.2215	0.478723	11.2215	0.341226	0.94813	0.341226	-3.41594	-0.478723	0.6134	52.7036	226.184	2	6	6	2
C10H10O6	12PhenylenedioxodiethanoicacidC6H4OCH2COOH2	Pr+++	NaClO4	0	3.58535	674.747	20.4472	17.4495	7.44949	11.7958	8.44949	3.63299	2.14141	2.14141	1.09364	1.09364	0.618686	0.618686	60.7253	9.58907	19.6913	13.8285	226.048	1	1.4375	1.8125	0.2	-2.24	16	216.104	3.9685	5.59473	3.86871	105.253	11.2215	0.478723	11.2215	0.341226	0.94813	0.341226	-3.41594	-0.478723	0.6134	52.7036	226.184	2	6	6	2
C10H10O6	12PhenylenedioxodiethanoicacidC6H4OCH2COOH2	Sm+++	NaClO4	0	3.58535	674.747	20.4472	17.4495	7.44949	11.7958	8.44949	3.63299	2.14141	2.14141	1.09364	1.09364	0.618686	0.618686	60.7253	9.58907	19.6913	13.8285	226.048	1	1.4375	1.8125	0.2	-2.24	16	216.104	3.9685	5.59473	3.86871	105.253	11.2215	0.478723	11.2215	0.341226	0.94813	0.341226	-3.41594	-0.478723	0.6134	52.7036	226.184	2	6	6	2
C10H10O6	12PhenylenedioxodiethanoicacidC6H4OCH2COOH2	Tm+++	NaClO4	0	3.58535	674.747	20.4472	17.4495	7.44949	11.7958	8.44949	3.63299	2.14141	2.14141	1.09364	1.09364	0.618686	0.618686	60.7253	9.58907	19.6913	13.8285	226.048	1	1.4375	1.8125	0.2	-2.24	16	216.104	3.9685	5.59473	3.86871	105.253	11.2215	0.478723	11.2215	0.341226	0.94813	0.341226	-3.41594	-0.478723	0.6134	52.7036	226.184	2	6	6	2
C10H10O6	12PhenylenedioxodiethanoicacidC6H4OCH2COOH2	Yb+++	NaClO4	0	3.58535	674.747	20.4472	17.4495	7.44949	11.7958	8.44949	3.63299	2.14141	2.14141	1.09364	1.09364	0.618686	0.618686	60.7253	9.58907	19.6913	13.8285	226.048	1	1.4375	1.8125	0.2	-2.24	16	216.104	3.9685	5.59473	3.86871	105.253	11.2215	0.478723	11.2215	0.341226	0.94813	0.341226	-3.41594	-0.478723	0.6134	52.7036	226.184	2	6	6	2
C10H11NO3	NSalicylidenealanineHOC6H4CHNCHCH3COOH	Ce+++	KCl	0	3.56397	700.793	19.9033	17.672	6.67196	11.1895	8.69628	3.28804	2.02726	2.02726	1.09481	1.09481	0.594386	0.594386	60.8147	9.58907	5.20953	15.1388	193.074	1.35714	2	2.57143	0.2	-1.68	14	182.114	2.903	4.52653	2.67092	97.2637	12.1957	0.299454	12.1957	0.257605	0.357315	0.257605	-3.69921	-0.299454	1.3879	51.0125	193.202	1	4	3	1
C10H12N2O4	2PyridylmethyliminodiethanoicacidC5H4NCH2NCH2COOH2	Ce+++	KNO3	0	3.89113	773.1	22.2401	19.5274	7.52742	12.5767	9.50103	3.68453	2.19295	2.19295	1.09089	1.09089	0.655484	0.655484	66.3232	9.58907	15.2016	16.57	224.08	1.3125	2	2.625	0.3	-1.95	16	212.12	3.526	5.81608	4.51603	109.18	11.6534	0.480286	11.6534	0.317229	0.732521	0.317229	-3.88782	-0.480286	0.0528	54.7856	224.216	2	6	6	2
C10H12N2O4	2PyridylmethyliminodiethanoicacidC5H4NCH2NCH2COOH2	Eu+++	KNO3	0	3.89113	773.1	22.2401	19.5274	7.52742	12.5767	9.50103	3.68453	2.19295	2.19295	1.09089	1.09089	0.655484	0.655484	66.3232	9.58907	15.2016	16.57	224.08	1.3125	2	2.625	0.3	-1.95	16	212.12	3.526	5.81608	4.51603	109.18	11.6534	0.480286	11.6534	0.317229	0.732521	0.317229	-3.88782	-0.480286	0.0528	54.7856	224.216	2	6	6	2
C10H12N2O4	2PyridylmethyliminodiethanoicacidC5H4NCH2NCH2COOH2	Tb+++	KNO3	0	3.89113	773.1	22.2401	19.5274	7.52742	12.5767	9.50103	3.68453	2.19295	2.19295	1.09089	1.09089	0.655484	0.655484	66.3232	9.58907	15.2016	16.57	224.08	1.3125	2	2.625	0.3	-1.95	16	212.12	3.526	5.81608	4.51603	109.18	11.6534	0.480286	11.6534	0.317229	0.732521	0.317229	-3.88782	-0.480286	0.0528	54.7856	224.216	2	6	6	2
C10H12N2O4	2PyridylmethyliminodiethanoicacidC5H4NCH2NCH2COOH2	Dy+++	KNO3	0	3.89113	773.1	22.2401	19.5274	7.52742	12.5767	9.50103	3.68453	2.19295	2.19295	1.09089	1.09089	0.655484	0.655484	66.3232	9.58907	15.2016	16.57	224.08	1.3125	2	2.625	0.3	-1.95	16	212.12	3.526	5.81608	4.51603	109.18	11.6534	0.480286	11.6534	0.317229	0.732521	0.317229	-3.88782	-0.480286	0.0528	54.7856	224.216	2	6	6	2
C10H12N2O4	2PyridylmethyliminodiethanoicacidC5H4NCH2NCH2COOH2	Er+++	KNO3	0	3.89113	773.1	22.2401	19.5274	7.52742	12.5767	9.50103	3.68453	2.19295	2.19295	1.09089	1.09089	0.655484	0.655484	66.3232	9.58907	15.2016	16.57	224.08	1.3125	2	2.625	0.3	-1.95	16	212.12	3.526	5.81608	4.51603	109.18	11.6534	0.480286	11.6534	0.317229	0.732521	0.317229	-3.88782	-0.480286	0.0528	54.7856	224.216	2	6	6	2
C10H12N2O4	2PyridylmethyliminodiethanoicacidC5H4NCH2NCH2COOH2	Gd+++	KNO3	0	3.89113	773.1	22.2401	19.5274	7.52742	12.5767	9.50103	3.68453	2.19295	2.19295	1.09089	1.09089	0.655484	0.655484	66.3232	9.58907	15.2016	16.57	224.08	1.3125	2	2.625	0.3	-1.95	16	212.12	3.526	5.81608	4.51603	109.18	11.6534	0.480286	11.6534	0.317229	0.732521	0.317229	-3.88782	-0.480286	0.0528	54.7856	224.216	2	6	6	2
C10H12N2O4	2PyridylmethyliminodiethanoicacidC5H4NCH2NCH2COOH2	Ho+++	KNO3	0	3.89113	773.1	22.2401	19.5274	7.52742	12.5767	9.50103	3.68453	2.19295	2.19295	1.09089	1.09089	0.655484	0.655484	66.3232	9.58907	15.2016	16.57	224.08	1.3125	2	2.625	0.3	-1.95	16	212.12	3.526	5.81608	4.51603	109.18	11.6534	0.480286	11.6534	0.317229	0.732521	0.317229	-3.88782	-0.480286	0.0528	54.7856	224.216	2	6	6	2
C10H12N2O4	2PyridylmethyliminodiethanoicacidC5H4NCH2NCH2COOH2	Lu+++	KNO3	0	3.89113	773.1	22.2401	19.5274	7.52742	12.5767	9.50103	3.68453	2.19295	2.19295	1.09089	1.09089	0.655484	0.655484	66.3232	9.58907	15.2016	16.57	224.08	1.3125	2	2.625	0.3	-1.95	16	212.12	3.526	5.81608	4.51603	109.18	11.6534	0.480286	11.6534	0.317229	0.732521	0.317229	-3.88782	-0.480286	0.0528	54.7856	224.216	2	6	6	2
C10H12N2O4	2PyridylmethyliminodiethanoicacidC5H4NCH2NCH2COOH2	Nd+++	KNO3	0	3.89113	773.1	22.2401	19.5274	7.52742	12.5767	9.50103	3.68453	2.19295	2.19295	1.09089	1.09089	0.655484	0.655484	66.3232	9.58907	15.2016	16.57	224.08	1.3125	2	2.625	0.3	-1.95	16	212.12	3.526	5.81608	4.51603	109.18	11.6534	0.480286	11.6534	0.317229	0.732521	0.317229	-3.88782	-0.480286	0.0528	54.7856	224.216	2	6	6	2
C10H12N2O4	2PyridylmethyliminodiethanoicacidC5H4NCH2NCH2COOH2	Pr+++	KNO3	0	3.89113	773.1	22.2401	19.5274	7.52742	12.5767	9.50103	3.68453	2.19295	2.19295	1.09089	1.09089	0.655484	0.655484	66.3232	9.58907	15.2016	16.57	224.08	1.3125	2	2.625	0.3	-1.95	16	212.12	3.526	5.81608	4.51603	109.18	11.6534	0.480286	11.6534	0.317229	0.732521	0.317229	-3.88782	-0.480286	0.0528	54.7856	224.216	2	6	6	2
C10H12N2O4	2PyridylmethyliminodiethanoicacidC5H4NCH2NCH2COOH2	Sm+++	KNO3	0	3.89113	773.1	22.2401	19.5274	7.52742	12.5767	9.50103	3.68453	2.19295	2.19295	1.09089	1.09089	0.655484	0.655484	66.3232	9.58907	15.2016	16.57	224.08	1.3125	2	2.625	0.3	-1.95	16	212.12	3.526	5.81608	4.51603	109.18	11.6534	0.480286	11.6534	0.317229	0.732521	0.317229	-3.88782	-0.480286	0.0528	54.7856	224.216	2	6	6	2
C10H12N2O4	2PyridylmethyliminodiethanoicacidC5H4NCH2NCH2COOH2	Tm+++	KNO3	0	3.89113	773.1	22.2401	19.5274	7.52742	12.5767	9.50103	3.68453	2.19295	2.19295	1.09089	1.09089	0.655484	0.655484	66.3232	9.58907	15.2016	16.57	224.08	1.3125	2	2.625	0.3	-1.95	16	212.12	3.526	5.81608	4.51603	109.18	11.6534	0.480286	11.6534	0.317229	0.732521	0.317229	-3.88782	-0.480286	0.0528	54.7856	224.216	2	6	6	2
C10H12N2O4	2PyridylmethyliminodiethanoicacidC5H4NCH2NCH2COOH2	Yb+++	KNO3	0	3.89113	773.1	22.2401	19.5274	7.52742	12.5767	9.50103	3.68453	2.19295	2.19295	1.09089	1.09089	0.655484	0.655484	66.3232	9.58907	15.2016	16.57	224.08	1.3125	2	2.625	0.3	-1.95	16	212.12	3.526	5.81608	4.51603	109.18	11.6534	0.480286	11.6534	0.317229	0.732521	0.317229	-3.88782	-0.480286	0.0528	54.7856	224.216	2	6	6	2
C10H12N2O4	2PyridylmethyliminodiethanoicacidC5H4NCH2NCH2COOH2	Ce+++	R4N.X	0	3.89113	773.1	22.2401	19.5274	7.52742	12.5767	9.50103	3.68453	2.19295	2.19295	1.09089	1.09089	0.655484	0.655484	66.3232	9.58907	15.2016	16.57	224.08	1.3125	2	2.625	0.3	-1.95	16	212.12	3.526	5.81608	4.51603	109.18	11.6534	0.480286	11.6534	0.317229	0.732521	0.317229	-3.88782	-0.480286	0.0528	54.7856	224.216	2	6	6	2
C10H12N4O5	Hypoxanthine9betaDribofuranoside	Dy+++	KNO3	0	2.43213	1027.31	23.621	20.8301	8.8301	14.2306	10.3702	4.73721	3.34484	3.34484	2.29666	2.29666	1.46598	1.46598	60.6536	0	35.3872	21.4277	268.081	1.42105	2.36842	3.15789	0.5	-1.81	19	256.133	4.63168	4.38424	1.74761	123.507	8.63495	0.491604	8.63495	0.294915	0.226924	0.294915	-3.70569	-0.491604	-1.8566	59.9972	268.229	4	9	9	4
C10H12N4O5	Hypoxanthine9betaDribofuranoside	Er+++	KNO3	0	2.43213	1027.31	23.621	20.8301	8.8301	14.2306	10.3702	4.73721	3.34484	3.34484	2.29666	2.29666	1.46598	1.46598	60.6536	0	35.3872	21.4277	268.081	1.42105	2.36842	3.15789	0.5	-1.81	19	256.133	4.63168	4.38424	1.74761	123.507	8.63495	0.491604	8.63495	0.294915	0.226924	0.294915	-3.70569	-0.491604	-1.8566	59.9972	268.229	4	9	9	4
C10H12N4O5	Hypoxanthine9betaDribofuranoside	Gd+++	KNO3	0	2.43213	1027.31	23.621	20.8301	8.8301	14.2306	10.3702	4.73721	3.34484	3.34484	2.29666	2.29666	1.46598	1.46598	60.6536	0	35.3872	21.4277	268.081	1.42105	2.36842	3.15789	0.5	-1.81	19	256.133	4.63168	4.38424	1.74761	123.507	8.63495	0.491604	8.63495	0.294915	0.226924	0.294915	-3.70569	-0.491604	-1.8566	59.9972	268.229	4	9	9	4
C10H12N4O5	Hypoxanthine9betaDribofuranoside	Nd+++	KNO3	0	2.43213	1027.31	23.621	20.8301	8.8301	14.2306	10.3702	4.73721	3.34484	3.34484	2.29666	2.29666	1.46598	1.46598	60.6536	0	35.3872	21.4277	268.081	1.42105	2.36842	3.15789	0.5	-1.81	19	256.133	4.63168	4.38424	1.74761	123.507	8.63495	0.491604	8.63495	0.294915	0.226924	0.294915	-3.70569	-0.491604	-1.8566	59.9972	268.229	4	9	9	4
C10H12N4O5	Hypoxanthine9betaDribofuranoside	Pr+++	KNO3	0	2.43213	1027.31	23.621	20.8301	8.8301	14.2306	10.3702	4.73721	3.34484	3.34484	2.29666	2.29666	1.46598	1.46598	60.6536	0	35.3872	21.4277	268.081	1.42105	2.36842	3.15789	0.5	-1.81	19	256.133	4.63168	4.38424	1.74761	123.507	8.63495	0.491604	8.63495	0.294915	0.226924	0.294915	-3.70569	-0.491604	-1.8566	59.9972	268.229	4	9	9	4
C10H12N4O5	Hypoxanthine9betaDribofuranoside	Sm+++	KNO3	0	2.43213	1027.31	23.621	20.8301	8.8301	14.2306	10.3702	4.73721	3.34484	3.34484	2.29666	2.29666	1.46598	1.46598	60.6536	0	35.3872	21.4277	268.081	1.42105	2.36842	3.15789	0.5	-1.81	19	256.133	4.63168	4.38424	1.74761	123.507	8.63495	0.491604	8.63495	0.294915	0.226924	0.294915	-3.70569	-0.491604	-1.8566	59.9972	268.229	4	9	9	4
C10H14N2O5	Thyminedeoxyriboside12Deoxybetaribofuranosyl5methyluracil	Ce+++	KNO3	0	2.89437	847.833	24.5854	21.9357	7.93567	13.7152	10.8565	4.09278	2.81427	2.81427	1.74717	1.74717	1.02901	1.02901	72.0449	9.58907	10.2176	24.0894	242.09	1.70588	2.58824	3.29412	0.6	-1.44	17	228.119	3.53204	4.43838	2.16657	117.558	12.4951	0.393569	12.4951	0.32996	0.498285	0.32996	-3.94601	-0.393569	-1.0898	55.5053	242.231	3	7	5	3
C10H14N5O7P	Adenosine5monophosphoricacid5Adenylicacid	Eu+++	NaClO4	0	2.38604	1251.3	28.4054	24.541	11.4354	16.8711	12.0144	6.94758	3.90179	4.97879	2.46769	2.78258	1.57182	1.76653	68.4142	4.56505	39.4847	24.2514	347.063	1.47826	2.34783	3.08696	0.5	-1.66	23	333.112	6.3321	5.76095	3.05276	148.436	12.0986	0.469171	12.0986	0.469171	0.0901172	0.387419	-5.4902	-0.387419	-1.863	73.6551	347.224	6	12	12	5
C10H14N5O7P	Adenosine5monophosphoricacid5Adenylicacid	Dy+++	NaClO4	0	2.38604	1251.3	28.4054	24.541	11.4354	16.8711	12.0144	6.94758	3.90179	4.97879	2.46769	2.78258	1.57182	1.76653	68.4142	4.56505	39.4847	24.2514	347.063	1.47826	2.34783	3.08696	0.5	-1.66	23	333.112	6.3321	5.76095	3.05276	148.436	12.0986	0.469171	12.0986	0.469171	0.0901172	0.387419	-5.4902	-0.387419	-1.863	73.6551	347.224	6	12	12	5
C10H14N5O7P	Adenosine5monophosphoricacid5Adenylicacid	Nd+++	NaClO4	0	2.38604	1251.3	28.4054	24.541	11.4354	16.8711	12.0144	6.94758	3.90179	4.97879	2.46769	2.78258	1.57182	1.76653	68.4142	4.56505	39.4847	24.2514	347.063	1.47826	2.34783	3.08696	0.5	-1.66	23	333.112	6.3321	5.76095	3.05276	148.436	12.0986	0.469171	12.0986	0.469171	0.0901172	0.387419	-5.4902	-0.387419	-1.863	73.6551	347.224	6	12	12	5
C10H14N5O7P	Adenosine5monophosphoricacid5Adenylicacid	Tm+++	NaClO4	0	2.38604	1251.3	28.4054	24.541	11.4354	16.8711	12.0144	6.94758	3.90179	4.97879	2.46769	2.78258	1.57182	1.76653	68.4142	4.56505	39.4847	24.2514	347.063	1.47826	2.34783	3.08696	0.5	-1.66	23	333.112	6.3321	5.76095	3.05276	148.436	12.0986	0.469171	12.0986	0.469171	0.0901172	0.387419	-5.4902	-0.387419	-1.863	73.6551	347.224	6	12	12	5
C10H14N5O7P	Adenosine5monophosphoricacid5Adenylicacid	Ce+++	KNO3	0	2.38604	1251.3	28.4054	24.541	11.4354	16.8711	12.0144	6.94758	3.90179	4.97879	2.46769	2.78258	1.57182	1.76653	68.4142	4.56505	39.4847	24.2514	347.063	1.47826	2.34783	3.08696	0.5	-1.66	23	333.112	6.3321	5.76095	3.05276	148.436	12.0986	0.469171	12.0986	0.469171	0.0901172	0.387419	-5.4902	-0.387419	-1.863	73.6551	347.224	6	12	12	5
C10H14N5O7P	Adenosine5monophosphoricacid5Adenylicacid	Eu+++	KNO3	0	2.38604	1251.3	28.4054	24.541	11.4354	16.8711	12.0144	6.94758	3.90179	4.97879	2.46769	2.78258	1.57182	1.76653	68.4142	4.56505	39.4847	24.2514	347.063	1.47826	2.34783	3.08696	0.5	-1.66	23	333.112	6.3321	5.76095	3.05276	148.436	12.0986	0.469171	12.0986	0.469171	0.0901172	0.387419	-5.4902	-0.387419	-1.863	73.6551	347.224	6	12	12	5
C10H14N5O7P	Adenosine5monophosphoricacid5Adenylicacid	Pr+++	KNO3	0	2.38604	1251.3	28.4054	24.541	11.4354	16.8711	12.0144	6.94758	3.90179	4.97879	2.46769	2.78258	1.57182	1.76653	68.4142	4.56505	39.4847	24.2514	347.063	1.47826	2.34783	3.08696	0.5	-1.66	23	333.112	6.3321	5.76095	3.05276	148.436	12.0986	0.469171	12.0986	0.469171	0.0901172	0.387419	-5.4902	-0.387419	-1.863	73.6551	347.224	6	12	12	5
C10H14N5O7P	Adenosine5monophosphoricacid5Adenylicacid	Eu+++	R4N.X	0	2.38604	1251.3	28.4054	24.541	11.4354	16.8711	12.0144	6.94758	3.90179	4.97879	2.46769	2.78258	1.57182	1.76653	68.4142	4.56505	39.4847	24.2514	347.063	1.47826	2.34783	3.08696	0.5	-1.66	23	333.112	6.3321	5.76095	3.05276	148.436	12.0986	0.469171	12.0986	0.469171	0.0901172	0.387419	-5.4902	-0.387419	-1.863	73.6551	347.224	6	12	12	5
C10H14N5O7P	Adenosine5monophosphoricacid5Adenylicacid	Eu+++	R4N.X	0	2.38604	1251.3	28.4054	24.541	11.4354	16.8711	12.0144	6.94758	3.90179	4.97879	2.46769	2.78258	1.57182	1.76653	68.4142	4.56505	39.4847	24.2514	347.063	1.47826	2.34783	3.08696	0.5	-1.66	23	333.112	6.3321	5.76095	3.05276	148.436	12.0986	0.469171	12.0986	0.469171	0.0901172	0.387419	-5.4902	-0.387419	-1.863	73.6551	347.224	6	12	12	5
C10H14N5O7P	Adenosine5monophosphoricacid5Adenylicacid	Dy+++	R4N.X	0	2.38604	1251.3	28.4054	24.541	11.4354	16.8711	12.0144	6.94758	3.90179	4.97879	2.46769	2.78258	1.57182	1.76653	68.4142	4.56505	39.4847	24.2514	347.063	1.47826	2.34783	3.08696	0.5	-1.66	23	333.112	6.3321	5.76095	3.05276	148.436	12.0986	0.469171	12.0986	0.469171	0.0901172	0.387419	-5.4902	-0.387419	-1.863	73.6551	347.224	6	12	12	5
C10H14N5O7P	Adenosine5monophosphoricacid5Adenylicacid	Nd+++	R4N.X	0	2.38604	1251.3	28.4054	24.541	11.4354	16.8711	12.0144	6.94758	3.90179	4.97879	2.46769	2.78258	1.57182	1.76653	68.4142	4.56505	39.4847	24.2514	347.063	1.47826	2.34783	3.08696	0.5	-1.66	23	333.112	6.3321	5.76095	3.05276	148.436	12.0986	0.469171	12.0986	0.469171	0.0901172	0.387419	-5.4902	-0.387419	-1.863	73.6551	347.224	6	12	12	5
C10H14N5O7P	Adenosine5monophosphoricacid5Adenylicacid	Tm+++	R4N.X	0	2.38604	1251.3	28.4054	24.541	11.4354	16.8711	12.0144	6.94758	3.90179	4.97879	2.46769	2.78258	1.57182	1.76653	68.4142	4.56505	39.4847	24.2514	347.063	1.47826	2.34783	3.08696	0.5	-1.66	23	333.112	6.3321	5.76095	3.05276	148.436	12.0986	0.469171	12.0986	0.469171	0.0901172	0.387419	-5.4902	-0.387419	-1.863	73.6551	347.224	6	12	12	5
C10H14N5O8P	Guanosine5monophosphoricacid	Ce+++	KNO3	0	2.35864	1216.17	29.2757	24.9493	11.8437	17.2986	12.1657	7.1517	4.08334	5.16034	2.55411	2.869	1.65611	1.85082	68.5076	9.35959	34.5091	24.2925	363.058	1.58333	2.41667	3.125	0.5	-1.86	24	349.111	6.80184	5.89471	3.05543	153.704	12.5248	0.469171	12.5248	0.469171	0.0332162	0.387419	-5.52759	-0.387419	-2.6988	74.8953	363.223	7	13	12	6
C10H14N5O8P	Guanosine5monophosphoricacid	Eu+++	KNO3	0	2.35864	1216.17	29.2757	24.9493	11.8437	17.2986	12.1657	7.1517	4.08334	5.16034	2.55411	2.869	1.65611	1.85082	68.5076	9.35959	34.5091	24.2925	363.058	1.58333	2.41667	3.125	0.5	-1.86	24	349.111	6.80184	5.89471	3.05543	153.704	12.5248	0.469171	12.5248	0.469171	0.0332162	0.387419	-5.52759	-0.387419	-2.6988	74.8953	363.223	7	13	12	6
C10H14N5O8P	Guanosine5monophosphoricacid	Pr+++	KNO3	0	2.35864	1216.17	29.2757	24.9493	11.8437	17.2986	12.1657	7.1517	4.08334	5.16034	2.55411	2.869	1.65611	1.85082	68.5076	9.35959	34.5091	24.2925	363.058	1.58333	2.41667	3.125	0.5	-1.86	24	349.111	6.80184	5.89471	3.05543	153.704	12.5248	0.469171	12.5248	0.469171	0.0332162	0.387419	-5.52759	-0.387419	-2.6988	74.8953	363.223	7	13	12	6
C10H15N5O10P2	Adenosine5diphosphoricacid	Lu+++	KNO3	0	2.31415	1452.21	32.3196	27.213	14.0018	19.1389	13.153	9.13847	4.43065	7.05528	2.66769	4.58258	1.71096	3.0188	76.2369	9.1301	48.691	25.6826	427.029	1.2963	2.11111	2.81481	0.5	-1.51	27	412.083	8.46787	7.14457	4.32935	171.385	12.7518	0.480704	12.7518	0.480704	0.0123136	0.387419	-6.08367	-0.387419	-1.746	84.5654	427.203	7	15	15	6
C10H15N5O10P2	Adenosine5diphosphoricacid	Eu+++	R4N.X	0	2.31415	1452.21	32.3196	27.213	14.0018	19.1389	13.153	9.13847	4.43065	7.05528	2.66769	4.58258	1.71096	3.0188	76.2369	9.1301	48.691	25.6826	427.029	1.2963	2.11111	2.81481	0.5	-1.51	27	412.083	8.46787	7.14457	4.32935	171.385	12.7518	0.480704	12.7518	0.480704	0.0123136	0.387419	-6.08367	-0.387419	-1.746	84.5654	427.203	7	15	15	6
C10H16N2O8_1	12DiaminoethaneNNNNtetraethanoicacidSequestricacid	Ce+++	NaClO4	0	7.20397	818.998	29.2925	25.1604	9.16041	15.9849	11.8048	4.27742	2.54426	2.54426	1.21304	1.21304	0.604403	0.604403	72.2722	19.1781	20.4352	22.2561	292.091	0.8	1.15	1.45	0.6	-2.2	20	276.116	4.66972	8.82491	7.99933	135.889	12.0292	0.481175	12.0292	0.320803	1.34706	0.320803	-4.5874	-0.481175	-1.9786	63.3586	292.244	6	10	10	6
C10H16N2O8_1	12DiaminoethaneNNNNtetraethanoicacidSequestricacid	Ce+++	NaClO4	0	7.20397	818.998	29.2925	25.1604	9.16041	15.9849	11.8048	4.27742	2.54426	2.54426	1.21304	1.21304	0.604403	0.604403	72.2722	19.1781	20.4352	22.2561	292.091	0.8	1.15	1.45	0.6	-2.2	20	276.116	4.66972	8.82491	7.99933	135.889	12.0292	0.481175	12.0292	0.320803	1.34706	0.320803	-4.5874	-0.481175	-1.9786	63.3586	292.244	6	10	10	6
C10H16N2O8_1	12DiaminoethaneNNNNtetraethanoicacidSequestricacid	Ce+++	NaClO4	0	7.20397	818.998	29.2925	25.1604	9.16041	15.9849	11.8048	4.27742	2.54426	2.54426	1.21304	1.21304	0.604403	0.604403	72.2722	19.1781	20.4352	22.2561	292.091	0.8	1.15	1.45	0.6	-2.2	20	276.116	4.66972	8.82491	7.99933	135.889	12.0292	0.481175	12.0292	0.320803	1.34706	0.320803	-4.5874	-0.481175	-1.9786	63.3586	292.244	6	10	10	6
C10H16N2O8_1	12DiaminoethaneNNNNtetraethanoicacidSequestricacid	Eu+++	NaClO4	0	7.20397	818.998	29.2925	25.1604	9.16041	15.9849	11.8048	4.27742	2.54426	2.54426	1.21304	1.21304	0.604403	0.604403	72.2722	19.1781	20.4352	22.2561	292.091	0.8	1.15	1.45	0.6	-2.2	20	276.116	4.66972	8.82491	7.99933	135.889	12.0292	0.481175	12.0292	0.320803	1.34706	0.320803	-4.5874	-0.481175	-1.9786	63.3586	292.244	6	10	10	6
C10H16N2O8_1	12DiaminoethaneNNNNtetraethanoicacidSequestricacid	Eu+++	NaClO4	0	7.20397	818.998	29.2925	25.1604	9.16041	15.9849	11.8048	4.27742	2.54426	2.54426	1.21304	1.21304	0.604403	0.604403	72.2722	19.1781	20.4352	22.2561	292.091	0.8	1.15	1.45	0.6	-2.2	20	276.116	4.66972	8.82491	7.99933	135.889	12.0292	0.481175	12.0292	0.320803	1.34706	0.320803	-4.5874	-0.481175	-1.9786	63.3586	292.244	6	10	10	6
C10H16N2O8_1	12DiaminoethaneNNNNtetraethanoicacidSequestricacid	Tb+++	NaClO4	0	7.20397	818.998	29.2925	25.1604	9.16041	15.9849	11.8048	4.27742	2.54426	2.54426	1.21304	1.21304	0.604403	0.604403	72.2722	19.1781	20.4352	22.2561	292.091	0.8	1.15	1.45	0.6	-2.2	20	276.116	4.66972	8.82491	7.99933	135.889	12.0292	0.481175	12.0292	0.320803	1.34706	0.320803	-4.5874	-0.481175	-1.9786	63.3586	292.244	6	10	10	6
C10H16N2O8_1	12DiaminoethaneNNNNtetraethanoicacidSequestricacid	Dy+++	NaClO4	0	7.20397	818.998	29.2925	25.1604	9.16041	15.9849	11.8048	4.27742	2.54426	2.54426	1.21304	1.21304	0.604403	0.604403	72.2722	19.1781	20.4352	22.2561	292.091	0.8	1.15	1.45	0.6	-2.2	20	276.116	4.66972	8.82491	7.99933	135.889	12.0292	0.481175	12.0292	0.320803	1.34706	0.320803	-4.5874	-0.481175	-1.9786	63.3586	292.244	6	10	10	6
C10H16N2O8_1	12DiaminoethaneNNNNtetraethanoicacidSequestricacid	Er+++	NaClO4	0	7.20397	818.998	29.2925	25.1604	9.16041	15.9849	11.8048	4.27742	2.54426	2.54426	1.21304	1.21304	0.604403	0.604403	72.2722	19.1781	20.4352	22.2561	292.091	0.8	1.15	1.45	0.6	-2.2	20	276.116	4.66972	8.82491	7.99933	135.889	12.0292	0.481175	12.0292	0.320803	1.34706	0.320803	-4.5874	-0.481175	-1.9786	63.3586	292.244	6	10	10	6
C10H16N2O8_1	12DiaminoethaneNNNNtetraethanoicacidSequestricacid	Gd+++	NaClO4	0	7.20397	818.998	29.2925	25.1604	9.16041	15.9849	11.8048	4.27742	2.54426	2.54426	1.21304	1.21304	0.604403	0.604403	72.2722	19.1781	20.4352	22.2561	292.091	0.8	1.15	1.45	0.6	-2.2	20	276.116	4.66972	8.82491	7.99933	135.889	12.0292	0.481175	12.0292	0.320803	1.34706	0.320803	-4.5874	-0.481175	-1.9786	63.3586	292.244	6	10	10	6
C10H16N2O8_1	12DiaminoethaneNNNNtetraethanoicacidSequestricacid	Lu+++	NaClO4	0	7.20397	818.998	29.2925	25.1604	9.16041	15.9849	11.8048	4.27742	2.54426	2.54426	1.21304	1.21304	0.604403	0.604403	72.2722	19.1781	20.4352	22.2561	292.091	0.8	1.15	1.45	0.6	-2.2	20	276.116	4.66972	8.82491	7.99933	135.889	12.0292	0.481175	12.0292	0.320803	1.34706	0.320803	-4.5874	-0.481175	-1.9786	63.3586	292.244	6	10	10	6
C10H16N2O8_1	12DiaminoethaneNNNNtetraethanoicacidSequestricacid	Nd+++	NaClO4	0	7.20397	818.998	29.2925	25.1604	9.16041	15.9849	11.8048	4.27742	2.54426	2.54426	1.21304	1.21304	0.604403	0.604403	72.2722	19.1781	20.4352	22.2561	292.091	0.8	1.15	1.45	0.6	-2.2	20	276.116	4.66972	8.82491	7.99933	135.889	12.0292	0.481175	12.0292	0.320803	1.34706	0.320803	-4.5874	-0.481175	-1.9786	63.3586	292.244	6	10	10	6
C10H16N2O8_1	12DiaminoethaneNNNNtetraethanoicacidSequestricacid	Nd+++	NaClO4	0	7.20397	818.998	29.2925	25.1604	9.16041	15.9849	11.8048	4.27742	2.54426	2.54426	1.21304	1.21304	0.604403	0.604403	72.2722	19.1781	20.4352	22.2561	292.091	0.8	1.15	1.45	0.6	-2.2	20	276.116	4.66972	8.82491	7.99933	135.889	12.0292	0.481175	12.0292	0.320803	1.34706	0.320803	-4.5874	-0.481175	-1.9786	63.3586	292.244	6	10	10	6
C10H16N2O8_1	12DiaminoethaneNNNNtetraethanoicacidSequestricacid	Nd+++	NaClO4	0	7.20397	818.998	29.2925	25.1604	9.16041	15.9849	11.8048	4.27742	2.54426	2.54426	1.21304	1.21304	0.604403	0.604403	72.2722	19.1781	20.4352	22.2561	292.091	0.8	1.15	1.45	0.6	-2.2	20	276.116	4.66972	8.82491	7.99933	135.889	12.0292	0.481175	12.0292	0.320803	1.34706	0.320803	-4.5874	-0.481175	-1.9786	63.3586	292.244	6	10	10	6
C10H16N2O8_1	12DiaminoethaneNNNNtetraethanoicacidSequestricacid	Pr+++	NaClO4	0	7.20397	818.998	29.2925	25.1604	9.16041	15.9849	11.8048	4.27742	2.54426	2.54426	1.21304	1.21304	0.604403	0.604403	72.2722	19.1781	20.4352	22.2561	292.091	0.8	1.15	1.45	0.6	-2.2	20	276.116	4.66972	8.82491	7.99933	135.889	12.0292	0.481175	12.0292	0.320803	1.34706	0.320803	-4.5874	-0.481175	-1.9786	63.3586	292.244	6	10	10	6
C10H16N2O8_1	12DiaminoethaneNNNNtetraethanoicacidSequestricacid	Pr+++	NaClO4	0	7.20397	818.998	29.2925	25.1604	9.16041	15.9849	11.8048	4.27742	2.54426	2.54426	1.21304	1.21304	0.604403	0.604403	72.2722	19.1781	20.4352	22.2561	292.091	0.8	1.15	1.45	0.6	-2.2	20	276.116	4.66972	8.82491	7.99933	135.889	12.0292	0.481175	12.0292	0.320803	1.34706	0.320803	-4.5874	-0.481175	-1.9786	63.3586	292.244	6	10	10	6
C10H16N2O8_1	12DiaminoethaneNNNNtetraethanoicacidSequestricacid	Pr+++	NaClO4	0	7.20397	818.998	29.2925	25.1604	9.16041	15.9849	11.8048	4.27742	2.54426	2.54426	1.21304	1.21304	0.604403	0.604403	72.2722	19.1781	20.4352	22.2561	292.091	0.8	1.15	1.45	0.6	-2.2	20	276.116	4.66972	8.82491	7.99933	135.889	12.0292	0.481175	12.0292	0.320803	1.34706	0.320803	-4.5874	-0.481175	-1.9786	63.3586	292.244	6	10	10	6
C10H16N2O8_1	12DiaminoethaneNNNNtetraethanoicacidSequestricacid	Sm+++	NaClO4	0	7.20397	818.998	29.2925	25.1604	9.16041	15.9849	11.8048	4.27742	2.54426	2.54426	1.21304	1.21304	0.604403	0.604403	72.2722	19.1781	20.4352	22.2561	292.091	0.8	1.15	1.45	0.6	-2.2	20	276.116	4.66972	8.82491	7.99933	135.889	12.0292	0.481175	12.0292	0.320803	1.34706	0.320803	-4.5874	-0.481175	-1.9786	63.3586	292.244	6	10	10	6
C10H16N2O8_1	12DiaminoethaneNNNNtetraethanoicacidSequestricacid	Sm+++	NaClO4	0	7.20397	818.998	29.2925	25.1604	9.16041	15.9849	11.8048	4.27742	2.54426	2.54426	1.21304	1.21304	0.604403	0.604403	72.2722	19.1781	20.4352	22.2561	292.091	0.8	1.15	1.45	0.6	-2.2	20	276.116	4.66972	8.82491	7.99933	135.889	12.0292	0.481175	12.0292	0.320803	1.34706	0.320803	-4.5874	-0.481175	-1.9786	63.3586	292.244	6	10	10	6
C10H16N2O8_1	12DiaminoethaneNNNNtetraethanoicacidSequestricacid	Sm+++	NaClO4	0	7.20397	818.998	29.2925	25.1604	9.16041	15.9849	11.8048	4.27742	2.54426	2.54426	1.21304	1.21304	0.604403	0.604403	72.2722	19.1781	20.4352	22.2561	292.091	0.8	1.15	1.45	0.6	-2.2	20	276.116	4.66972	8.82491	7.99933	135.889	12.0292	0.481175	12.0292	0.320803	1.34706	0.320803	-4.5874	-0.481175	-1.9786	63.3586	292.244	6	10	10	6
C10H16N2O8_1	12DiaminoethaneNNNNtetraethanoicacidSequestricacid	Sm+++	NaClO4	0	7.20397	818.998	29.2925	25.1604	9.16041	15.9849	11.8048	4.27742	2.54426	2.54426	1.21304	1.21304	0.604403	0.604403	72.2722	19.1781	20.4352	22.2561	292.091	0.8	1.15	1.45	0.6	-2.2	20	276.116	4.66972	8.82491	7.99933	135.889	12.0292	0.481175	12.0292	0.320803	1.34706	0.320803	-4.5874	-0.481175	-1.9786	63.3586	292.244	6	10	10	6
C10H16N2O8_1	12DiaminoethaneNNNNtetraethanoicacidSequestricacid	Tm+++	NaClO4	0	7.20397	818.998	29.2925	25.1604	9.16041	15.9849	11.8048	4.27742	2.54426	2.54426	1.21304	1.21304	0.604403	0.604403	72.2722	19.1781	20.4352	22.2561	292.091	0.8	1.15	1.45	0.6	-2.2	20	276.116	4.66972	8.82491	7.99933	135.889	12.0292	0.481175	12.0292	0.320803	1.34706	0.320803	-4.5874	-0.481175	-1.9786	63.3586	292.244	6	10	10	6
C10H16N2O8_1	12DiaminoethaneNNNNtetraethanoicacidSequestricacid	Ce++++	NaClO4	0	7.20397	818.998	29.2925	25.1604	9.16041	15.9849	11.8048	4.27742	2.54426	2.54426	1.21304	1.21304	0.604403	0.604403	72.2722	19.1781	20.4352	22.2561	292.091	0.8	1.15	1.45	0.6	-2.2	20	276.116	4.66972	8.82491	7.99933	135.889	12.0292	0.481175	12.0292	0.320803	1.34706	0.320803	-4.5874	-0.481175	-1.9786	63.3586	292.244	6	10	10	6
C10H16N2O8_1	12DiaminoethaneNNNNtetraethanoicacidSequestricacid	Ce++++	NaClO4	0	7.20397	818.998	29.2925	25.1604	9.16041	15.9849	11.8048	4.27742	2.54426	2.54426	1.21304	1.21304	0.604403	0.604403	72.2722	19.1781	20.4352	22.2561	292.091	0.8	1.15	1.45	0.6	-2.2	20	276.116	4.66972	8.82491	7.99933	135.889	12.0292	0.481175	12.0292	0.320803	1.34706	0.320803	-4.5874	-0.481175	-1.9786	63.3586	292.244	6	10	10	6
C10H16N2O8_1	12DiaminoethaneNNNNtetraethanoicacidSequestricacid	Ce+++	KCl	0	7.20397	818.998	29.2925	25.1604	9.16041	15.9849	11.8048	4.27742	2.54426	2.54426	1.21304	1.21304	0.604403	0.604403	72.2722	19.1781	20.4352	22.2561	292.091	0.8	1.15	1.45	0.6	-2.2	20	276.116	4.66972	8.82491	7.99933	135.889	12.0292	0.481175	12.0292	0.320803	1.34706	0.320803	-4.5874	-0.481175	-1.9786	63.3586	292.244	6	10	10	6
C10H16N2O8_1	12DiaminoethaneNNNNtetraethanoicacidSequestricacid	Ce+++	KCl	0	7.20397	818.998	29.2925	25.1604	9.16041	15.9849	11.8048	4.27742	2.54426	2.54426	1.21304	1.21304	0.604403	0.604403	72.2722	19.1781	20.4352	22.2561	292.091	0.8	1.15	1.45	0.6	-2.2	20	276.116	4.66972	8.82491	7.99933	135.889	12.0292	0.481175	12.0292	0.320803	1.34706	0.320803	-4.5874	-0.481175	-1.9786	63.3586	292.244	6	10	10	6
C10H16N2O8_1	12DiaminoethaneNNNNtetraethanoicacidSequestricacid	Ce+++	KCl	0	7.20397	818.998	29.2925	25.1604	9.16041	15.9849	11.8048	4.27742	2.54426	2.54426	1.21304	1.21304	0.604403	0.604403	72.2722	19.1781	20.4352	22.2561	292.091	0.8	1.15	1.45	0.6	-2.2	20	276.116	4.66972	8.82491	7.99933	135.889	12.0292	0.481175	12.0292	0.320803	1.34706	0.320803	-4.5874	-0.481175	-1.9786	63.3586	292.244	6	10	10	6
C10H16N2O8_1	12DiaminoethaneNNNNtetraethanoicacidSequestricacid	Ce+++	KCl	0	7.20397	818.998	29.2925	25.1604	9.16041	15.9849	11.8048	4.27742	2.54426	2.54426	1.21304	1.21304	0.604403	0.604403	72.2722	19.1781	20.4352	22.2561	292.091	0.8	1.15	1.45	0.6	-2.2	20	276.116	4.66972	8.82491	7.99933	135.889	12.0292	0.481175	12.0292	0.320803	1.34706	0.320803	-4.5874	-0.481175	-1.9786	63.3586	292.244	6	10	10	6
C10H16N2O8_1	12DiaminoethaneNNNNtetraethanoicacidSequestricacid	Eu+++	KCl	0	7.20397	818.998	29.2925	25.1604	9.16041	15.9849	11.8048	4.27742	2.54426	2.54426	1.21304	1.21304	0.604403	0.604403	72.2722	19.1781	20.4352	22.2561	292.091	0.8	1.15	1.45	0.6	-2.2	20	276.116	4.66972	8.82491	7.99933	135.889	12.0292	0.481175	12.0292	0.320803	1.34706	0.320803	-4.5874	-0.481175	-1.9786	63.3586	292.244	6	10	10	6
C10H16N2O8_1	12DiaminoethaneNNNNtetraethanoicacidSequestricacid	Eu+++	KCl	0	7.20397	818.998	29.2925	25.1604	9.16041	15.9849	11.8048	4.27742	2.54426	2.54426	1.21304	1.21304	0.604403	0.604403	72.2722	19.1781	20.4352	22.2561	292.091	0.8	1.15	1.45	0.6	-2.2	20	276.116	4.66972	8.82491	7.99933	135.889	12.0292	0.481175	12.0292	0.320803	1.34706	0.320803	-4.5874	-0.481175	-1.9786	63.3586	292.244	6	10	10	6
C10H16N2O8_1	12DiaminoethaneNNNNtetraethanoicacidSequestricacid	Eu+++	KCl	0	7.20397	818.998	29.2925	25.1604	9.16041	15.9849	11.8048	4.27742	2.54426	2.54426	1.21304	1.21304	0.604403	0.604403	72.2722	19.1781	20.4352	22.2561	292.091	0.8	1.15	1.45	0.6	-2.2	20	276.116	4.66972	8.82491	7.99933	135.889	12.0292	0.481175	12.0292	0.320803	1.34706	0.320803	-4.5874	-0.481175	-1.9786	63.3586	292.244	6	10	10	6
C10H16N2O8_1	12DiaminoethaneNNNNtetraethanoicacidSequestricacid	Eu+++	KCl	0	7.20397	818.998	29.2925	25.1604	9.16041	15.9849	11.8048	4.27742	2.54426	2.54426	1.21304	1.21304	0.604403	0.604403	72.2722	19.1781	20.4352	22.2561	292.091	0.8	1.15	1.45	0.6	-2.2	20	276.116	4.66972	8.82491	7.99933	135.889	12.0292	0.481175	12.0292	0.320803	1.34706	0.320803	-4.5874	-0.481175	-1.9786	63.3586	292.244	6	10	10	6
C10H16N2O8_1	12DiaminoethaneNNNNtetraethanoicacidSequestricacid	Eu+++	KCl	0	7.20397	818.998	29.2925	25.1604	9.16041	15.9849	11.8048	4.27742	2.54426	2.54426	1.21304	1.21304	0.604403	0.604403	72.2722	19.1781	20.4352	22.2561	292.091	0.8	1.15	1.45	0.6	-2.2	20	276.116	4.66972	8.82491	7.99933	135.889	12.0292	0.481175	12.0292	0.320803	1.34706	0.320803	-4.5874	-0.481175	-1.9786	63.3586	292.244	6	10	10	6
C10H16N2O8_1	12DiaminoethaneNNNNtetraethanoicacidSequestricacid	Tb+++	KCl	0	7.20397	818.998	29.2925	25.1604	9.16041	15.9849	11.8048	4.27742	2.54426	2.54426	1.21304	1.21304	0.604403	0.604403	72.2722	19.1781	20.4352	22.2561	292.091	0.8	1.15	1.45	0.6	-2.2	20	276.116	4.66972	8.82491	7.99933	135.889	12.0292	0.481175	12.0292	0.320803	1.34706	0.320803	-4.5874	-0.481175	-1.9786	63.3586	292.244	6	10	10	6
C10H16N2O8_1	12DiaminoethaneNNNNtetraethanoicacidSequestricacid	Tb+++	KCl	0	7.20397	818.998	29.2925	25.1604	9.16041	15.9849	11.8048	4.27742	2.54426	2.54426	1.21304	1.21304	0.604403	0.604403	72.2722	19.1781	20.4352	22.2561	292.091	0.8	1.15	1.45	0.6	-2.2	20	276.116	4.66972	8.82491	7.99933	135.889	12.0292	0.481175	12.0292	0.320803	1.34706	0.320803	-4.5874	-0.481175	-1.9786	63.3586	292.244	6	10	10	6
C10H16N2O8_1	12DiaminoethaneNNNNtetraethanoicacidSequestricacid	Tb+++	KCl	0	7.20397	818.998	29.2925	25.1604	9.16041	15.9849	11.8048	4.27742	2.54426	2.54426	1.21304	1.21304	0.604403	0.604403	72.2722	19.1781	20.4352	22.2561	292.091	0.8	1.15	1.45	0.6	-2.2	20	276.116	4.66972	8.82491	7.99933	135.889	12.0292	0.481175	12.0292	0.320803	1.34706	0.320803	-4.5874	-0.481175	-1.9786	63.3586	292.244	6	10	10	6
C10H16N2O8_1	12DiaminoethaneNNNNtetraethanoicacidSequestricacid	Dy+++	KCl	0	7.20397	818.998	29.2925	25.1604	9.16041	15.9849	11.8048	4.27742	2.54426	2.54426	1.21304	1.21304	0.604403	0.604403	72.2722	19.1781	20.4352	22.2561	292.091	0.8	1.15	1.45	0.6	-2.2	20	276.116	4.66972	8.82491	7.99933	135.889	12.0292	0.481175	12.0292	0.320803	1.34706	0.320803	-4.5874	-0.481175	-1.9786	63.3586	292.244	6	10	10	6
C10H16N2O8_1	12DiaminoethaneNNNNtetraethanoicacidSequestricacid	Dy+++	KCl	0	7.20397	818.998	29.2925	25.1604	9.16041	15.9849	11.8048	4.27742	2.54426	2.54426	1.21304	1.21304	0.604403	0.604403	72.2722	19.1781	20.4352	22.2561	292.091	0.8	1.15	1.45	0.6	-2.2	20	276.116	4.66972	8.82491	7.99933	135.889	12.0292	0.481175	12.0292	0.320803	1.34706	0.320803	-4.5874	-0.481175	-1.9786	63.3586	292.244	6	10	10	6
C10H16N2O8_1	12DiaminoethaneNNNNtetraethanoicacidSequestricacid	Dy+++	KCl	0	7.20397	818.998	29.2925	25.1604	9.16041	15.9849	11.8048	4.27742	2.54426	2.54426	1.21304	1.21304	0.604403	0.604403	72.2722	19.1781	20.4352	22.2561	292.091	0.8	1.15	1.45	0.6	-2.2	20	276.116	4.66972	8.82491	7.99933	135.889	12.0292	0.481175	12.0292	0.320803	1.34706	0.320803	-4.5874	-0.481175	-1.9786	63.3586	292.244	6	10	10	6
C10H16N2O8_1	12DiaminoethaneNNNNtetraethanoicacidSequestricacid	Dy+++	KCl	0	7.20397	818.998	29.2925	25.1604	9.16041	15.9849	11.8048	4.27742	2.54426	2.54426	1.21304	1.21304	0.604403	0.604403	72.2722	19.1781	20.4352	22.2561	292.091	0.8	1.15	1.45	0.6	-2.2	20	276.116	4.66972	8.82491	7.99933	135.889	12.0292	0.481175	12.0292	0.320803	1.34706	0.320803	-4.5874	-0.481175	-1.9786	63.3586	292.244	6	10	10	6
C10H16N2O8_1	12DiaminoethaneNNNNtetraethanoicacidSequestricacid	Er+++	KCl	0	7.20397	818.998	29.2925	25.1604	9.16041	15.9849	11.8048	4.27742	2.54426	2.54426	1.21304	1.21304	0.604403	0.604403	72.2722	19.1781	20.4352	22.2561	292.091	0.8	1.15	1.45	0.6	-2.2	20	276.116	4.66972	8.82491	7.99933	135.889	12.0292	0.481175	12.0292	0.320803	1.34706	0.320803	-4.5874	-0.481175	-1.9786	63.3586	292.244	6	10	10	6
C10H16N2O8_1	12DiaminoethaneNNNNtetraethanoicacidSequestricacid	Er+++	KCl	0	7.20397	818.998	29.2925	25.1604	9.16041	15.9849	11.8048	4.27742	2.54426	2.54426	1.21304	1.21304	0.604403	0.604403	72.2722	19.1781	20.4352	22.2561	292.091	0.8	1.15	1.45	0.6	-2.2	20	276.116	4.66972	8.82491	7.99933	135.889	12.0292	0.481175	12.0292	0.320803	1.34706	0.320803	-4.5874	-0.481175	-1.9786	63.3586	292.244	6	10	10	6
C10H16N2O8_1	12DiaminoethaneNNNNtetraethanoicacidSequestricacid	Er+++	KCl	0	7.20397	818.998	29.2925	25.1604	9.16041	15.9849	11.8048	4.27742	2.54426	2.54426	1.21304	1.21304	0.604403	0.604403	72.2722	19.1781	20.4352	22.2561	292.091	0.8	1.15	1.45	0.6	-2.2	20	276.116	4.66972	8.82491	7.99933	135.889	12.0292	0.481175	12.0292	0.320803	1.34706	0.320803	-4.5874	-0.481175	-1.9786	63.3586	292.244	6	10	10	6
C10H16N2O8_1	12DiaminoethaneNNNNtetraethanoicacidSequestricacid	Gd+++	KCl	0	7.20397	818.998	29.2925	25.1604	9.16041	15.9849	11.8048	4.27742	2.54426	2.54426	1.21304	1.21304	0.604403	0.604403	72.2722	19.1781	20.4352	22.2561	292.091	0.8	1.15	1.45	0.6	-2.2	20	276.116	4.66972	8.82491	7.99933	135.889	12.0292	0.481175	12.0292	0.320803	1.34706	0.320803	-4.5874	-0.481175	-1.9786	63.3586	292.244	6	10	10	6
C10H16N2O8_1	12DiaminoethaneNNNNtetraethanoicacidSequestricacid	Gd+++	KCl	0	7.20397	818.998	29.2925	25.1604	9.16041	15.9849	11.8048	4.27742	2.54426	2.54426	1.21304	1.21304	0.604403	0.604403	72.2722	19.1781	20.4352	22.2561	292.091	0.8	1.15	1.45	0.6	-2.2	20	276.116	4.66972	8.82491	7.99933	135.889	12.0292	0.481175	12.0292	0.320803	1.34706	0.320803	-4.5874	-0.481175	-1.9786	63.3586	292.244	6	10	10	6
C10H16N2O8_1	12DiaminoethaneNNNNtetraethanoicacidSequestricacid	Gd+++	KCl	0	7.20397	818.998	29.2925	25.1604	9.16041	15.9849	11.8048	4.27742	2.54426	2.54426	1.21304	1.21304	0.604403	0.604403	72.2722	19.1781	20.4352	22.2561	292.091	0.8	1.15	1.45	0.6	-2.2	20	276.116	4.66972	8.82491	7.99933	135.889	12.0292	0.481175	12.0292	0.320803	1.34706	0.320803	-4.5874	-0.481175	-1.9786	63.3586	292.244	6	10	10	6
C10H16N2O8_1	12DiaminoethaneNNNNtetraethanoicacidSequestricacid	Ho+++	KCl	0	7.20397	818.998	29.2925	25.1604	9.16041	15.9849	11.8048	4.27742	2.54426	2.54426	1.21304	1.21304	0.604403	0.604403	72.2722	19.1781	20.4352	22.2561	292.091	0.8	1.15	1.45	0.6	-2.2	20	276.116	4.66972	8.82491	7.99933	135.889	12.0292	0.481175	12.0292	0.320803	1.34706	0.320803	-4.5874	-0.481175	-1.9786	63.3586	292.244	6	10	10	6
C10H16N2O8_1	12DiaminoethaneNNNNtetraethanoicacidSequestricacid	Ho+++	KCl	0	7.20397	818.998	29.2925	25.1604	9.16041	15.9849	11.8048	4.27742	2.54426	2.54426	1.21304	1.21304	0.604403	0.604403	72.2722	19.1781	20.4352	22.2561	292.091	0.8	1.15	1.45	0.6	-2.2	20	276.116	4.66972	8.82491	7.99933	135.889	12.0292	0.481175	12.0292	0.320803	1.34706	0.320803	-4.5874	-0.481175	-1.9786	63.3586	292.244	6	10	10	6
C10H16N2O8_1	12DiaminoethaneNNNNtetraethanoicacidSequestricacid	Ho+++	KCl	0	7.20397	818.998	29.2925	25.1604	9.16041	15.9849	11.8048	4.27742	2.54426	2.54426	1.21304	1.21304	0.604403	0.604403	72.2722	19.1781	20.4352	22.2561	292.091	0.8	1.15	1.45	0.6	-2.2	20	276.116	4.66972	8.82491	7.99933	135.889	12.0292	0.481175	12.0292	0.320803	1.34706	0.320803	-4.5874	-0.481175	-1.9786	63.3586	292.244	6	10	10	6
C10H16N2O8_1	12DiaminoethaneNNNNtetraethanoicacidSequestricacid	Lu+++	KCl	0	7.20397	818.998	29.2925	25.1604	9.16041	15.9849	11.8048	4.27742	2.54426	2.54426	1.21304	1.21304	0.604403	0.604403	72.2722	19.1781	20.4352	22.2561	292.091	0.8	1.15	1.45	0.6	-2.2	20	276.116	4.66972	8.82491	7.99933	135.889	12.0292	0.481175	12.0292	0.320803	1.34706	0.320803	-4.5874	-0.481175	-1.9786	63.3586	292.244	6	10	10	6
C10H16N2O8_1	12DiaminoethaneNNNNtetraethanoicacidSequestricacid	Lu+++	KCl	0	7.20397	818.998	29.2925	25.1604	9.16041	15.9849	11.8048	4.27742	2.54426	2.54426	1.21304	1.21304	0.604403	0.604403	72.2722	19.1781	20.4352	22.2561	292.091	0.8	1.15	1.45	0.6	-2.2	20	276.116	4.66972	8.82491	7.99933	135.889	12.0292	0.481175	12.0292	0.320803	1.34706	0.320803	-4.5874	-0.481175	-1.9786	63.3586	292.244	6	10	10	6
C10H16N2O8_1	12DiaminoethaneNNNNtetraethanoicacidSequestricacid	Nd+++	KCl	0	7.20397	818.998	29.2925	25.1604	9.16041	15.9849	11.8048	4.27742	2.54426	2.54426	1.21304	1.21304	0.604403	0.604403	72.2722	19.1781	20.4352	22.2561	292.091	0.8	1.15	1.45	0.6	-2.2	20	276.116	4.66972	8.82491	7.99933	135.889	12.0292	0.481175	12.0292	0.320803	1.34706	0.320803	-4.5874	-0.481175	-1.9786	63.3586	292.244	6	10	10	6
C10H16N2O8_1	12DiaminoethaneNNNNtetraethanoicacidSequestricacid	Nd+++	KCl	0	7.20397	818.998	29.2925	25.1604	9.16041	15.9849	11.8048	4.27742	2.54426	2.54426	1.21304	1.21304	0.604403	0.604403	72.2722	19.1781	20.4352	22.2561	292.091	0.8	1.15	1.45	0.6	-2.2	20	276.116	4.66972	8.82491	7.99933	135.889	12.0292	0.481175	12.0292	0.320803	1.34706	0.320803	-4.5874	-0.481175	-1.9786	63.3586	292.244	6	10	10	6
C10H16N2O8_1	12DiaminoethaneNNNNtetraethanoicacidSequestricacid	Nd+++	KCl	0	7.20397	818.998	29.2925	25.1604	9.16041	15.9849	11.8048	4.27742	2.54426	2.54426	1.21304	1.21304	0.604403	0.604403	72.2722	19.1781	20.4352	22.2561	292.091	0.8	1.15	1.45	0.6	-2.2	20	276.116	4.66972	8.82491	7.99933	135.889	12.0292	0.481175	12.0292	0.320803	1.34706	0.320803	-4.5874	-0.481175	-1.9786	63.3586	292.244	6	10	10	6
C10H16N2O8_1	12DiaminoethaneNNNNtetraethanoicacidSequestricacid	Nd+++	KCl	0	7.20397	818.998	29.2925	25.1604	9.16041	15.9849	11.8048	4.27742	2.54426	2.54426	1.21304	1.21304	0.604403	0.604403	72.2722	19.1781	20.4352	22.2561	292.091	0.8	1.15	1.45	0.6	-2.2	20	276.116	4.66972	8.82491	7.99933	135.889	12.0292	0.481175	12.0292	0.320803	1.34706	0.320803	-4.5874	-0.481175	-1.9786	63.3586	292.244	6	10	10	6
C10H16N2O8_1	12DiaminoethaneNNNNtetraethanoicacidSequestricacid	Pr+++	KCl	0	7.20397	818.998	29.2925	25.1604	9.16041	15.9849	11.8048	4.27742	2.54426	2.54426	1.21304	1.21304	0.604403	0.604403	72.2722	19.1781	20.4352	22.2561	292.091	0.8	1.15	1.45	0.6	-2.2	20	276.116	4.66972	8.82491	7.99933	135.889	12.0292	0.481175	12.0292	0.320803	1.34706	0.320803	-4.5874	-0.481175	-1.9786	63.3586	292.244	6	10	10	6
C10H16N2O8_1	12DiaminoethaneNNNNtetraethanoicacidSequestricacid	Pr+++	KCl	0	7.20397	818.998	29.2925	25.1604	9.16041	15.9849	11.8048	4.27742	2.54426	2.54426	1.21304	1.21304	0.604403	0.604403	72.2722	19.1781	20.4352	22.2561	292.091	0.8	1.15	1.45	0.6	-2.2	20	276.116	4.66972	8.82491	7.99933	135.889	12.0292	0.481175	12.0292	0.320803	1.34706	0.320803	-4.5874	-0.481175	-1.9786	63.3586	292.244	6	10	10	6
C10H16N2O8_1	12DiaminoethaneNNNNtetraethanoicacidSequestricacid	Pr+++	KCl	0	7.20397	818.998	29.2925	25.1604	9.16041	15.9849	11.8048	4.27742	2.54426	2.54426	1.21304	1.21304	0.604403	0.604403	72.2722	19.1781	20.4352	22.2561	292.091	0.8	1.15	1.45	0.6	-2.2	20	276.116	4.66972	8.82491	7.99933	135.889	12.0292	0.481175	12.0292	0.320803	1.34706	0.320803	-4.5874	-0.481175	-1.9786	63.3586	292.244	6	10	10	6
C10H16N2O8_1	12DiaminoethaneNNNNtetraethanoicacidSequestricacid	Pr+++	KCl	0	7.20397	818.998	29.2925	25.1604	9.16041	15.9849	11.8048	4.27742	2.54426	2.54426	1.21304	1.21304	0.604403	0.604403	72.2722	19.1781	20.4352	22.2561	292.091	0.8	1.15	1.45	0.6	-2.2	20	276.116	4.66972	8.82491	7.99933	135.889	12.0292	0.481175	12.0292	0.320803	1.34706	0.320803	-4.5874	-0.481175	-1.9786	63.3586	292.244	6	10	10	6
C10H16N2O8_1	12DiaminoethaneNNNNtetraethanoicacidSequestricacid	Sm+++	KCl	0	7.20397	818.998	29.2925	25.1604	9.16041	15.9849	11.8048	4.27742	2.54426	2.54426	1.21304	1.21304	0.604403	0.604403	72.2722	19.1781	20.4352	22.2561	292.091	0.8	1.15	1.45	0.6	-2.2	20	276.116	4.66972	8.82491	7.99933	135.889	12.0292	0.481175	12.0292	0.320803	1.34706	0.320803	-4.5874	-0.481175	-1.9786	63.3586	292.244	6	10	10	6
C10H16N2O8_1	12DiaminoethaneNNNNtetraethanoicacidSequestricacid	Sm+++	KCl	0	7.20397	818.998	29.2925	25.1604	9.16041	15.9849	11.8048	4.27742	2.54426	2.54426	1.21304	1.21304	0.604403	0.604403	72.2722	19.1781	20.4352	22.2561	292.091	0.8	1.15	1.45	0.6	-2.2	20	276.116	4.66972	8.82491	7.99933	135.889	12.0292	0.481175	12.0292	0.320803	1.34706	0.320803	-4.5874	-0.481175	-1.9786	63.3586	292.244	6	10	10	6
C10H16N2O8_1	12DiaminoethaneNNNNtetraethanoicacidSequestricacid	Sm+++	KCl	0	7.20397	818.998	29.2925	25.1604	9.16041	15.9849	11.8048	4.27742	2.54426	2.54426	1.21304	1.21304	0.604403	0.604403	72.2722	19.1781	20.4352	22.2561	292.091	0.8	1.15	1.45	0.6	-2.2	20	276.116	4.66972	8.82491	7.99933	135.889	12.0292	0.481175	12.0292	0.320803	1.34706	0.320803	-4.5874	-0.481175	-1.9786	63.3586	292.244	6	10	10	6
C10H16N2O8_1	12DiaminoethaneNNNNtetraethanoicacidSequestricacid	Sm+++	KCl	0	7.20397	818.998	29.2925	25.1604	9.16041	15.9849	11.8048	4.27742	2.54426	2.54426	1.21304	1.21304	0.604403	0.604403	72.2722	19.1781	20.4352	22.2561	292.091	0.8	1.15	1.45	0.6	-2.2	20	276.116	4.66972	8.82491	7.99933	135.889	12.0292	0.481175	12.0292	0.320803	1.34706	0.320803	-4.5874	-0.481175	-1.9786	63.3586	292.244	6	10	10	6
C10H16N2O8_1	12DiaminoethaneNNNNtetraethanoicacidSequestricacid	Tm+++	KCl	0	7.20397	818.998	29.2925	25.1604	9.16041	15.9849	11.8048	4.27742	2.54426	2.54426	1.21304	1.21304	0.604403	0.604403	72.2722	19.1781	20.4352	22.2561	292.091	0.8	1.15	1.45	0.6	-2.2	20	276.116	4.66972	8.82491	7.99933	135.889	12.0292	0.481175	12.0292	0.320803	1.34706	0.320803	-4.5874	-0.481175	-1.9786	63.3586	292.244	6	10	10	6
C10H16N2O8_1	12DiaminoethaneNNNNtetraethanoicacidSequestricacid	Tm+++	KCl	0	7.20397	818.998	29.2925	25.1604	9.16041	15.9849	11.8048	4.27742	2.54426	2.54426	1.21304	1.21304	0.604403	0.604403	72.2722	19.1781	20.4352	22.2561	292.091	0.8	1.15	1.45	0.6	-2.2	20	276.116	4.66972	8.82491	7.99933	135.889	12.0292	0.481175	12.0292	0.320803	1.34706	0.320803	-4.5874	-0.481175	-1.9786	63.3586	292.244	6	10	10	6
C10H16N2O8_1	12DiaminoethaneNNNNtetraethanoicacidSequestricacid	Yb+++	KCl	0	7.20397	818.998	29.2925	25.1604	9.16041	15.9849	11.8048	4.27742	2.54426	2.54426	1.21304	1.21304	0.604403	0.604403	72.2722	19.1781	20.4352	22.2561	292.091	0.8	1.15	1.45	0.6	-2.2	20	276.116	4.66972	8.82491	7.99933	135.889	12.0292	0.481175	12.0292	0.320803	1.34706	0.320803	-4.5874	-0.481175	-1.9786	63.3586	292.244	6	10	10	6
C10H16N2O8_1	12DiaminoethaneNNNNtetraethanoicacidSequestricacid	Yb+++	KCl	0	7.20397	818.998	29.2925	25.1604	9.16041	15.9849	11.8048	4.27742	2.54426	2.54426	1.21304	1.21304	0.604403	0.604403	72.2722	19.1781	20.4352	22.2561	292.091	0.8	1.15	1.45	0.6	-2.2	20	276.116	4.66972	8.82491	7.99933	135.889	12.0292	0.481175	12.0292	0.320803	1.34706	0.320803	-4.5874	-0.481175	-1.9786	63.3586	292.244	6	10	10	6
C10H16N2O8_1	12DiaminoethaneNNNNtetraethanoicacidSequestricacid	Yb+++	KCl	0	7.20397	818.998	29.2925	25.1604	9.16041	15.9849	11.8048	4.27742	2.54426	2.54426	1.21304	1.21304	0.604403	0.604403	72.2722	19.1781	20.4352	22.2561	292.091	0.8	1.15	1.45	0.6	-2.2	20	276.116	4.66972	8.82491	7.99933	135.889	12.0292	0.481175	12.0292	0.320803	1.34706	0.320803	-4.5874	-0.481175	-1.9786	63.3586	292.244	6	10	10	6
C10H16N2O8_1	12DiaminoethaneNNNNtetraethanoicacidSequestricacid	Ce+++	KNO3	0	7.20397	818.998	29.2925	25.1604	9.16041	15.9849	11.8048	4.27742	2.54426	2.54426	1.21304	1.21304	0.604403	0.604403	72.2722	19.1781	20.4352	22.2561	292.091	0.8	1.15	1.45	0.6	-2.2	20	276.116	4.66972	8.82491	7.99933	135.889	12.0292	0.481175	12.0292	0.320803	1.34706	0.320803	-4.5874	-0.481175	-1.9786	63.3586	292.244	6	10	10	6
C10H16N2O8_1	12DiaminoethaneNNNNtetraethanoicacidSequestricacid	Ce+++	KNO3	0	7.20397	818.998	29.2925	25.1604	9.16041	15.9849	11.8048	4.27742	2.54426	2.54426	1.21304	1.21304	0.604403	0.604403	72.2722	19.1781	20.4352	22.2561	292.091	0.8	1.15	1.45	0.6	-2.2	20	276.116	4.66972	8.82491	7.99933	135.889	12.0292	0.481175	12.0292	0.320803	1.34706	0.320803	-4.5874	-0.481175	-1.9786	63.3586	292.244	6	10	10	6
C10H16N2O8_1	12DiaminoethaneNNNNtetraethanoicacidSequestricacid	Eu+++	KNO3	0	7.20397	818.998	29.2925	25.1604	9.16041	15.9849	11.8048	4.27742	2.54426	2.54426	1.21304	1.21304	0.604403	0.604403	72.2722	19.1781	20.4352	22.2561	292.091	0.8	1.15	1.45	0.6	-2.2	20	276.116	4.66972	8.82491	7.99933	135.889	12.0292	0.481175	12.0292	0.320803	1.34706	0.320803	-4.5874	-0.481175	-1.9786	63.3586	292.244	6	10	10	6
C10H16N2O8_1	12DiaminoethaneNNNNtetraethanoicacidSequestricacid	Eu+++	KNO3	0	7.20397	818.998	29.2925	25.1604	9.16041	15.9849	11.8048	4.27742	2.54426	2.54426	1.21304	1.21304	0.604403	0.604403	72.2722	19.1781	20.4352	22.2561	292.091	0.8	1.15	1.45	0.6	-2.2	20	276.116	4.66972	8.82491	7.99933	135.889	12.0292	0.481175	12.0292	0.320803	1.34706	0.320803	-4.5874	-0.481175	-1.9786	63.3586	292.244	6	10	10	6
C10H16N2O8_1	12DiaminoethaneNNNNtetraethanoicacidSequestricacid	Tb+++	KNO3	0	7.20397	818.998	29.2925	25.1604	9.16041	15.9849	11.8048	4.27742	2.54426	2.54426	1.21304	1.21304	0.604403	0.604403	72.2722	19.1781	20.4352	22.2561	292.091	0.8	1.15	1.45	0.6	-2.2	20	276.116	4.66972	8.82491	7.99933	135.889	12.0292	0.481175	12.0292	0.320803	1.34706	0.320803	-4.5874	-0.481175	-1.9786	63.3586	292.244	6	10	10	6
C10H16N2O8_1	12DiaminoethaneNNNNtetraethanoicacidSequestricacid	Dy+++	KNO3	0	7.20397	818.998	29.2925	25.1604	9.16041	15.9849	11.8048	4.27742	2.54426	2.54426	1.21304	1.21304	0.604403	0.604403	72.2722	19.1781	20.4352	22.2561	292.091	0.8	1.15	1.45	0.6	-2.2	20	276.116	4.66972	8.82491	7.99933	135.889	12.0292	0.481175	12.0292	0.320803	1.34706	0.320803	-4.5874	-0.481175	-1.9786	63.3586	292.244	6	10	10	6
C10H16N2O8_1	12DiaminoethaneNNNNtetraethanoicacidSequestricacid	Er+++	KNO3	0	7.20397	818.998	29.2925	25.1604	9.16041	15.9849	11.8048	4.27742	2.54426	2.54426	1.21304	1.21304	0.604403	0.604403	72.2722	19.1781	20.4352	22.2561	292.091	0.8	1.15	1.45	0.6	-2.2	20	276.116	4.66972	8.82491	7.99933	135.889	12.0292	0.481175	12.0292	0.320803	1.34706	0.320803	-4.5874	-0.481175	-1.9786	63.3586	292.244	6	10	10	6
C10H16N2O8_1	12DiaminoethaneNNNNtetraethanoicacidSequestricacid	Er+++	KNO3	0	7.20397	818.998	29.2925	25.1604	9.16041	15.9849	11.8048	4.27742	2.54426	2.54426	1.21304	1.21304	0.604403	0.604403	72.2722	19.1781	20.4352	22.2561	292.091	0.8	1.15	1.45	0.6	-2.2	20	276.116	4.66972	8.82491	7.99933	135.889	12.0292	0.481175	12.0292	0.320803	1.34706	0.320803	-4.5874	-0.481175	-1.9786	63.3586	292.244	6	10	10	6
C10H16N2O8_1	12DiaminoethaneNNNNtetraethanoicacidSequestricacid	Gd+++	KNO3	0	7.20397	818.998	29.2925	25.1604	9.16041	15.9849	11.8048	4.27742	2.54426	2.54426	1.21304	1.21304	0.604403	0.604403	72.2722	19.1781	20.4352	22.2561	292.091	0.8	1.15	1.45	0.6	-2.2	20	276.116	4.66972	8.82491	7.99933	135.889	12.0292	0.481175	12.0292	0.320803	1.34706	0.320803	-4.5874	-0.481175	-1.9786	63.3586	292.244	6	10	10	6
C10H16N2O8_1	12DiaminoethaneNNNNtetraethanoicacidSequestricacid	Lu+++	KNO3	0	7.20397	818.998	29.2925	25.1604	9.16041	15.9849	11.8048	4.27742	2.54426	2.54426	1.21304	1.21304	0.604403	0.604403	72.2722	19.1781	20.4352	22.2561	292.091	0.8	1.15	1.45	0.6	-2.2	20	276.116	4.66972	8.82491	7.99933	135.889	12.0292	0.481175	12.0292	0.320803	1.34706	0.320803	-4.5874	-0.481175	-1.9786	63.3586	292.244	6	10	10	6
C10H16N2O8_1	12DiaminoethaneNNNNtetraethanoicacidSequestricacid	Lu+++	KNO3	0	7.20397	818.998	29.2925	25.1604	9.16041	15.9849	11.8048	4.27742	2.54426	2.54426	1.21304	1.21304	0.604403	0.604403	72.2722	19.1781	20.4352	22.2561	292.091	0.8	1.15	1.45	0.6	-2.2	20	276.116	4.66972	8.82491	7.99933	135.889	12.0292	0.481175	12.0292	0.320803	1.34706	0.320803	-4.5874	-0.481175	-1.9786	63.3586	292.244	6	10	10	6
C10H16N2O8_1	12DiaminoethaneNNNNtetraethanoicacidSequestricacid	Nd+++	KNO3	0	7.20397	818.998	29.2925	25.1604	9.16041	15.9849	11.8048	4.27742	2.54426	2.54426	1.21304	1.21304	0.604403	0.604403	72.2722	19.1781	20.4352	22.2561	292.091	0.8	1.15	1.45	0.6	-2.2	20	276.116	4.66972	8.82491	7.99933	135.889	12.0292	0.481175	12.0292	0.320803	1.34706	0.320803	-4.5874	-0.481175	-1.9786	63.3586	292.244	6	10	10	6
C10H16N2O8_1	12DiaminoethaneNNNNtetraethanoicacidSequestricacid	Nd+++	KNO3	0	7.20397	818.998	29.2925	25.1604	9.16041	15.9849	11.8048	4.27742	2.54426	2.54426	1.21304	1.21304	0.604403	0.604403	72.2722	19.1781	20.4352	22.2561	292.091	0.8	1.15	1.45	0.6	-2.2	20	276.116	4.66972	8.82491	7.99933	135.889	12.0292	0.481175	12.0292	0.320803	1.34706	0.320803	-4.5874	-0.481175	-1.9786	63.3586	292.244	6	10	10	6
C10H16N2O8_1	12DiaminoethaneNNNNtetraethanoicacidSequestricacid	Pr+++	KNO3	0	7.20397	818.998	29.2925	25.1604	9.16041	15.9849	11.8048	4.27742	2.54426	2.54426	1.21304	1.21304	0.604403	0.604403	72.2722	19.1781	20.4352	22.2561	292.091	0.8	1.15	1.45	0.6	-2.2	20	276.116	4.66972	8.82491	7.99933	135.889	12.0292	0.481175	12.0292	0.320803	1.34706	0.320803	-4.5874	-0.481175	-1.9786	63.3586	292.244	6	10	10	6
C10H16N2O8_1	12DiaminoethaneNNNNtetraethanoicacidSequestricacid	Sm+++	KNO3	0	7.20397	818.998	29.2925	25.1604	9.16041	15.9849	11.8048	4.27742	2.54426	2.54426	1.21304	1.21304	0.604403	0.604403	72.2722	19.1781	20.4352	22.2561	292.091	0.8	1.15	1.45	0.6	-2.2	20	276.116	4.66972	8.82491	7.99933	135.889	12.0292	0.481175	12.0292	0.320803	1.34706	0.320803	-4.5874	-0.481175	-1.9786	63.3586	292.244	6	10	10	6
C10H16N2O8_1	12DiaminoethaneNNNNtetraethanoicacidSequestricacid	Tm+++	KNO3	0	7.20397	818.998	29.2925	25.1604	9.16041	15.9849	11.8048	4.27742	2.54426	2.54426	1.21304	1.21304	0.604403	0.604403	72.2722	19.1781	20.4352	22.2561	292.091	0.8	1.15	1.45	0.6	-2.2	20	276.116	4.66972	8.82491	7.99933	135.889	12.0292	0.481175	12.0292	0.320803	1.34706	0.320803	-4.5874	-0.481175	-1.9786	63.3586	292.244	6	10	10	6
C10H16N2O8_1	12DiaminoethaneNNNNtetraethanoicacidSequestricacid	Tm+++	KNO3	0	7.20397	818.998	29.2925	25.1604	9.16041	15.9849	11.8048	4.27742	2.54426	2.54426	1.21304	1.21304	0.604403	0.604403	72.2722	19.1781	20.4352	22.2561	292.091	0.8	1.15	1.45	0.6	-2.2	20	276.116	4.66972	8.82491	7.99933	135.889	12.0292	0.481175	12.0292	0.320803	1.34706	0.320803	-4.5874	-0.481175	-1.9786	63.3586	292.244	6	10	10	6
C10H16N2O8_1	12DiaminoethaneNNNNtetraethanoicacidSequestricacid	Yb+++	KNO3	0	7.20397	818.998	29.2925	25.1604	9.16041	15.9849	11.8048	4.27742	2.54426	2.54426	1.21304	1.21304	0.604403	0.604403	72.2722	19.1781	20.4352	22.2561	292.091	0.8	1.15	1.45	0.6	-2.2	20	276.116	4.66972	8.82491	7.99933	135.889	12.0292	0.481175	12.0292	0.320803	1.34706	0.320803	-4.5874	-0.481175	-1.9786	63.3586	292.244	6	10	10	6
C10H16N2O8_1	12DiaminoethaneNNNNtetraethanoicacidSequestricacid	Yb+++	KNO3	0	7.20397	818.998	29.2925	25.1604	9.16041	15.9849	11.8048	4.27742	2.54426	2.54426	1.21304	1.21304	0.604403	0.604403	72.2722	19.1781	20.4352	22.2561	292.091	0.8	1.15	1.45	0.6	-2.2	20	276.116	4.66972	8.82491	7.99933	135.889	12.0292	0.481175	12.0292	0.320803	1.34706	0.320803	-4.5874	-0.481175	-1.9786	63.3586	292.244	6	10	10	6
C10H16N2O8_1	12DiaminoethaneNNNNtetraethanoicacidSequestricacid	Ce+++	R4N.X	0	7.20397	818.998	29.2925	25.1604	9.16041	15.9849	11.8048	4.27742	2.54426	2.54426	1.21304	1.21304	0.604403	0.604403	72.2722	19.1781	20.4352	22.2561	292.091	0.8	1.15	1.45	0.6	-2.2	20	276.116	4.66972	8.82491	7.99933	135.889	12.0292	0.481175	12.0292	0.320803	1.34706	0.320803	-4.5874	-0.481175	-1.9786	63.3586	292.244	6	10	10	6
C10H16N2O8_1	12DiaminoethaneNNNNtetraethanoicacidSequestricacid	Eu+++	R4N.X	0	7.20397	818.998	29.2925	25.1604	9.16041	15.9849	11.8048	4.27742	2.54426	2.54426	1.21304	1.21304	0.604403	0.604403	72.2722	19.1781	20.4352	22.2561	292.091	0.8	1.15	1.45	0.6	-2.2	20	276.116	4.66972	8.82491	7.99933	135.889	12.0292	0.481175	12.0292	0.320803	1.34706	0.320803	-4.5874	-0.481175	-1.9786	63.3586	292.244	6	10	10	6
C10H16N2O8_1	12DiaminoethaneNNNNtetraethanoicacidSequestricacid	Gd+++	R4N.X	0	7.20397	818.998	29.2925	25.1604	9.16041	15.9849	11.8048	4.27742	2.54426	2.54426	1.21304	1.21304	0.604403	0.604403	72.2722	19.1781	20.4352	22.2561	292.091	0.8	1.15	1.45	0.6	-2.2	20	276.116	4.66972	8.82491	7.99933	135.889	12.0292	0.481175	12.0292	0.320803	1.34706	0.320803	-4.5874	-0.481175	-1.9786	63.3586	292.244	6	10	10	6
C10H16N2O8_1	12DiaminoethaneNNNNtetraethanoicacidSequestricacid	Ce++++	R4N.X	0	7.20397	818.998	29.2925	25.1604	9.16041	15.9849	11.8048	4.27742	2.54426	2.54426	1.21304	1.21304	0.604403	0.604403	72.2722	19.1781	20.4352	22.2561	292.091	0.8	1.15	1.45	0.6	-2.2	20	276.116	4.66972	8.82491	7.99933	135.889	12.0292	0.481175	12.0292	0.320803	1.34706	0.320803	-4.5874	-0.481175	-1.9786	63.3586	292.244	6	10	10	6
C10H16N2O8_1	12DiaminoethaneNNNNtetraethanoicacidSequestricacid	Pm+++	R4N.X	0	7.20397	818.998	29.2925	25.1604	9.16041	15.9849	11.8048	4.27742	2.54426	2.54426	1.21304	1.21304	0.604403	0.604403	72.2722	19.1781	20.4352	22.2561	292.091	0.8	1.15	1.45	0.6	-2.2	20	276.116	4.66972	8.82491	7.99933	135.889	12.0292	0.481175	12.0292	0.320803	1.34706	0.320803	-4.5874	-0.481175	-1.9786	63.3586	292.244	6	10	10	6
C10H16N2O8_1	12DiaminoethaneNNNNtetraethanoicacidSequestricacid	Ce+++	NaNO3	0	7.20397	818.998	29.2925	25.1604	9.16041	15.9849	11.8048	4.27742	2.54426	2.54426	1.21304	1.21304	0.604403	0.604403	72.2722	19.1781	20.4352	22.2561	292.091	0.8	1.15	1.45	0.6	-2.2	20	276.116	4.66972	8.82491	7.99933	135.889	12.0292	0.481175	12.0292	0.320803	1.34706	0.320803	-4.5874	-0.481175	-1.9786	63.3586	292.244	6	10	10	6
C10H16N2O8_1	12DiaminoethaneNNNNtetraethanoicacidSequestricacid	Eu+++	NaNO3	0	7.20397	818.998	29.2925	25.1604	9.16041	15.9849	11.8048	4.27742	2.54426	2.54426	1.21304	1.21304	0.604403	0.604403	72.2722	19.1781	20.4352	22.2561	292.091	0.8	1.15	1.45	0.6	-2.2	20	276.116	4.66972	8.82491	7.99933	135.889	12.0292	0.481175	12.0292	0.320803	1.34706	0.320803	-4.5874	-0.481175	-1.9786	63.3586	292.244	6	10	10	6
C10H16N2O8_1	12DiaminoethaneNNNNtetraethanoicacidSequestricacid	Nd+++	NaNO3	0	7.20397	818.998	29.2925	25.1604	9.16041	15.9849	11.8048	4.27742	2.54426	2.54426	1.21304	1.21304	0.604403	0.604403	72.2722	19.1781	20.4352	22.2561	292.091	0.8	1.15	1.45	0.6	-2.2	20	276.116	4.66972	8.82491	7.99933	135.889	12.0292	0.481175	12.0292	0.320803	1.34706	0.320803	-4.5874	-0.481175	-1.9786	63.3586	292.244	6	10	10	6
C10H16N2O8_1	12DiaminoethaneNNNNtetraethanoicacidSequestricacid	Sm+++	NaNO3	0	7.20397	818.998	29.2925	25.1604	9.16041	15.9849	11.8048	4.27742	2.54426	2.54426	1.21304	1.21304	0.604403	0.604403	72.2722	19.1781	20.4352	22.2561	292.091	0.8	1.15	1.45	0.6	-2.2	20	276.116	4.66972	8.82491	7.99933	135.889	12.0292	0.481175	12.0292	0.320803	1.34706	0.320803	-4.5874	-0.481175	-1.9786	63.3586	292.244	6	10	10	6
C10H16N2O8_1	12DiaminoethaneNNNNtetraethanoicacidSequestricacid	Eu+++	NaCl	0	7.20397	818.998	29.2925	25.1604	9.16041	15.9849	11.8048	4.27742	2.54426	2.54426	1.21304	1.21304	0.604403	0.604403	72.2722	19.1781	20.4352	22.2561	292.091	0.8	1.15	1.45	0.6	-2.2	20	276.116	4.66972	8.82491	7.99933	135.889	12.0292	0.481175	12.0292	0.320803	1.34706	0.320803	-4.5874	-0.481175	-1.9786	63.3586	292.244	6	10	10	6
C10H16N2O8_2	12DiaminoethaneNNdi14butanedioicacidCH2NHCHCOOHCH2COOH2	Ho+++	NaClO4	0	7.7038	754.998	29.2925	25.1604	9.16041	15.9076	11.8576	4.22463	2.49147	2.49147	1.08597	1.08597	0.632853	0.632853	72.6582	19.1781	20.4352	22.1739	292.091	0.7	0.95	1.15	0.6	-2.2	20	276.116	4.66972	8.82491	9.79185	136.193	11.8383	0.480286	11.8383	0.317218	1.32146	0.317218	-4.79792	-0.480286	-2.0712	63.4232	292.244	4	10	10	4
C10H16N2O8_2	12DiaminoethaneNNdi14butanedioicacidCH2NHCHCOOHCH2COOH2	Yb+++	NaClO4	0	7.7038	754.998	29.2925	25.1604	9.16041	15.9076	11.8576	4.22463	2.49147	2.49147	1.08597	1.08597	0.632853	0.632853	72.6582	19.1781	20.4352	22.1739	292.091	0.7	0.95	1.15	0.6	-2.2	20	276.116	4.66972	8.82491	9.79185	136.193	11.8383	0.480286	11.8383	0.317218	1.32146	0.317218	-4.79792	-0.480286	-2.0712	63.4232	292.244	4	10	10	4
C10H16N2O8_2	12DiaminoethaneNNdi14butanedioicacidCH2NHCHCOOHCH2COOH2	Eu+++	KCl	0	7.7038	754.998	29.2925	25.1604	9.16041	15.9076	11.8576	4.22463	2.49147	2.49147	1.08597	1.08597	0.632853	0.632853	72.6582	19.1781	20.4352	22.1739	292.091	0.7	0.95	1.15	0.6	-2.2	20	276.116	4.66972	8.82491	9.79185	136.193	11.8383	0.480286	11.8383	0.317218	1.32146	0.317218	-4.79792	-0.480286	-2.0712	63.4232	292.244	4	10	10	4
C10H16N2O8_2	12DiaminoethaneNNdi14butanedioicacidCH2NHCHCOOHCH2COOH2	Tb+++	KCl	0	7.7038	754.998	29.2925	25.1604	9.16041	15.9076	11.8576	4.22463	2.49147	2.49147	1.08597	1.08597	0.632853	0.632853	72.6582	19.1781	20.4352	22.1739	292.091	0.7	0.95	1.15	0.6	-2.2	20	276.116	4.66972	8.82491	9.79185	136.193	11.8383	0.480286	11.8383	0.317218	1.32146	0.317218	-4.79792	-0.480286	-2.0712	63.4232	292.244	4	10	10	4
C10H16N2O8_2	12DiaminoethaneNNdi14butanedioicacidCH2NHCHCOOHCH2COOH2	Dy+++	KCl	0	7.7038	754.998	29.2925	25.1604	9.16041	15.9076	11.8576	4.22463	2.49147	2.49147	1.08597	1.08597	0.632853	0.632853	72.6582	19.1781	20.4352	22.1739	292.091	0.7	0.95	1.15	0.6	-2.2	20	276.116	4.66972	8.82491	9.79185	136.193	11.8383	0.480286	11.8383	0.317218	1.32146	0.317218	-4.79792	-0.480286	-2.0712	63.4232	292.244	4	10	10	4
C10H16N2O8_2	12DiaminoethaneNNdi14butanedioicacidCH2NHCHCOOHCH2COOH2	Er+++	KCl	0	7.7038	754.998	29.2925	25.1604	9.16041	15.9076	11.8576	4.22463	2.49147	2.49147	1.08597	1.08597	0.632853	0.632853	72.6582	19.1781	20.4352	22.1739	292.091	0.7	0.95	1.15	0.6	-2.2	20	276.116	4.66972	8.82491	9.79185	136.193	11.8383	0.480286	11.8383	0.317218	1.32146	0.317218	-4.79792	-0.480286	-2.0712	63.4232	292.244	4	10	10	4
C10H16N2O8_2	12DiaminoethaneNNdi14butanedioicacidCH2NHCHCOOHCH2COOH2	Gd+++	KCl	0	7.7038	754.998	29.2925	25.1604	9.16041	15.9076	11.8576	4.22463	2.49147	2.49147	1.08597	1.08597	0.632853	0.632853	72.6582	19.1781	20.4352	22.1739	292.091	0.7	0.95	1.15	0.6	-2.2	20	276.116	4.66972	8.82491	9.79185	136.193	11.8383	0.480286	11.8383	0.317218	1.32146	0.317218	-4.79792	-0.480286	-2.0712	63.4232	292.244	4	10	10	4
C10H16N2O8_2	12DiaminoethaneNNdi14butanedioicacidCH2NHCHCOOHCH2COOH2	Ho+++	KCl	0	7.7038	754.998	29.2925	25.1604	9.16041	15.9076	11.8576	4.22463	2.49147	2.49147	1.08597	1.08597	0.632853	0.632853	72.6582	19.1781	20.4352	22.1739	292.091	0.7	0.95	1.15	0.6	-2.2	20	276.116	4.66972	8.82491	9.79185	136.193	11.8383	0.480286	11.8383	0.317218	1.32146	0.317218	-4.79792	-0.480286	-2.0712	63.4232	292.244	4	10	10	4
C10H16N2O8_2	12DiaminoethaneNNdi14butanedioicacidCH2NHCHCOOHCH2COOH2	Lu+++	KCl	0	7.7038	754.998	29.2925	25.1604	9.16041	15.9076	11.8576	4.22463	2.49147	2.49147	1.08597	1.08597	0.632853	0.632853	72.6582	19.1781	20.4352	22.1739	292.091	0.7	0.95	1.15	0.6	-2.2	20	276.116	4.66972	8.82491	9.79185	136.193	11.8383	0.480286	11.8383	0.317218	1.32146	0.317218	-4.79792	-0.480286	-2.0712	63.4232	292.244	4	10	10	4
C10H16N2O8_2	12DiaminoethaneNNdi14butanedioicacidCH2NHCHCOOHCH2COOH2	Nd+++	KCl	0	7.7038	754.998	29.2925	25.1604	9.16041	15.9076	11.8576	4.22463	2.49147	2.49147	1.08597	1.08597	0.632853	0.632853	72.6582	19.1781	20.4352	22.1739	292.091	0.7	0.95	1.15	0.6	-2.2	20	276.116	4.66972	8.82491	9.79185	136.193	11.8383	0.480286	11.8383	0.317218	1.32146	0.317218	-4.79792	-0.480286	-2.0712	63.4232	292.244	4	10	10	4
C10H16N2O8_2	12DiaminoethaneNNdi14butanedioicacidCH2NHCHCOOHCH2COOH2	Nd+++	KCl	0	7.7038	754.998	29.2925	25.1604	9.16041	15.9076	11.8576	4.22463	2.49147	2.49147	1.08597	1.08597	0.632853	0.632853	72.6582	19.1781	20.4352	22.1739	292.091	0.7	0.95	1.15	0.6	-2.2	20	276.116	4.66972	8.82491	9.79185	136.193	11.8383	0.480286	11.8383	0.317218	1.32146	0.317218	-4.79792	-0.480286	-2.0712	63.4232	292.244	4	10	10	4
C10H16N2O8_2	12DiaminoethaneNNdi14butanedioicacidCH2NHCHCOOHCH2COOH2	Pr+++	KCl	0	7.7038	754.998	29.2925	25.1604	9.16041	15.9076	11.8576	4.22463	2.49147	2.49147	1.08597	1.08597	0.632853	0.632853	72.6582	19.1781	20.4352	22.1739	292.091	0.7	0.95	1.15	0.6	-2.2	20	276.116	4.66972	8.82491	9.79185	136.193	11.8383	0.480286	11.8383	0.317218	1.32146	0.317218	-4.79792	-0.480286	-2.0712	63.4232	292.244	4	10	10	4
C10H16N2O8_2	12DiaminoethaneNNdi14butanedioicacidCH2NHCHCOOHCH2COOH2	Pr+++	KCl	0	7.7038	754.998	29.2925	25.1604	9.16041	15.9076	11.8576	4.22463	2.49147	2.49147	1.08597	1.08597	0.632853	0.632853	72.6582	19.1781	20.4352	22.1739	292.091	0.7	0.95	1.15	0.6	-2.2	20	276.116	4.66972	8.82491	9.79185	136.193	11.8383	0.480286	11.8383	0.317218	1.32146	0.317218	-4.79792	-0.480286	-2.0712	63.4232	292.244	4	10	10	4
C10H16N2O8_2	12DiaminoethaneNNdi14butanedioicacidCH2NHCHCOOHCH2COOH2	Sm+++	KCl	0	7.7038	754.998	29.2925	25.1604	9.16041	15.9076	11.8576	4.22463	2.49147	2.49147	1.08597	1.08597	0.632853	0.632853	72.6582	19.1781	20.4352	22.1739	292.091	0.7	0.95	1.15	0.6	-2.2	20	276.116	4.66972	8.82491	9.79185	136.193	11.8383	0.480286	11.8383	0.317218	1.32146	0.317218	-4.79792	-0.480286	-2.0712	63.4232	292.244	4	10	10	4
C10H16N2O8_2	12DiaminoethaneNNdi14butanedioicacidCH2NHCHCOOHCH2COOH2	Tm+++	KCl	0	7.7038	754.998	29.2925	25.1604	9.16041	15.9076	11.8576	4.22463	2.49147	2.49147	1.08597	1.08597	0.632853	0.632853	72.6582	19.1781	20.4352	22.1739	292.091	0.7	0.95	1.15	0.6	-2.2	20	276.116	4.66972	8.82491	9.79185	136.193	11.8383	0.480286	11.8383	0.317218	1.32146	0.317218	-4.79792	-0.480286	-2.0712	63.4232	292.244	4	10	10	4
C10H16N2O8_2	12DiaminoethaneNNdi14butanedioicacidCH2NHCHCOOHCH2COOH2	Yb+++	KCl	0	7.7038	754.998	29.2925	25.1604	9.16041	15.9076	11.8576	4.22463	2.49147	2.49147	1.08597	1.08597	0.632853	0.632853	72.6582	19.1781	20.4352	22.1739	292.091	0.7	0.95	1.15	0.6	-2.2	20	276.116	4.66972	8.82491	9.79185	136.193	11.8383	0.480286	11.8383	0.317218	1.32146	0.317218	-4.79792	-0.480286	-2.0712	63.4232	292.244	4	10	10	4
C10H16N2O8_2	12DiaminoethaneNNdi14butanedioicacidCH2NHCHCOOHCH2COOH2	Ce+++	KNO3	0	7.7038	754.998	29.2925	25.1604	9.16041	15.9076	11.8576	4.22463	2.49147	2.49147	1.08597	1.08597	0.632853	0.632853	72.6582	19.1781	20.4352	22.1739	292.091	0.7	0.95	1.15	0.6	-2.2	20	276.116	4.66972	8.82491	9.79185	136.193	11.8383	0.480286	11.8383	0.317218	1.32146	0.317218	-4.79792	-0.480286	-2.0712	63.4232	292.244	4	10	10	4
C10H16N2O8_2	12DiaminoethaneNNdi14butanedioicacidCH2NHCHCOOHCH2COOH2	Ce+++	KNO3	0	7.7038	754.998	29.2925	25.1604	9.16041	15.9076	11.8576	4.22463	2.49147	2.49147	1.08597	1.08597	0.632853	0.632853	72.6582	19.1781	20.4352	22.1739	292.091	0.7	0.95	1.15	0.6	-2.2	20	276.116	4.66972	8.82491	9.79185	136.193	11.8383	0.480286	11.8383	0.317218	1.32146	0.317218	-4.79792	-0.480286	-2.0712	63.4232	292.244	4	10	10	4
C10H16N2O8_2	12DiaminoethaneNNdi14butanedioicacidCH2NHCHCOOHCH2COOH2	Eu+++	KNO3	0	7.7038	754.998	29.2925	25.1604	9.16041	15.9076	11.8576	4.22463	2.49147	2.49147	1.08597	1.08597	0.632853	0.632853	72.6582	19.1781	20.4352	22.1739	292.091	0.7	0.95	1.15	0.6	-2.2	20	276.116	4.66972	8.82491	9.79185	136.193	11.8383	0.480286	11.8383	0.317218	1.32146	0.317218	-4.79792	-0.480286	-2.0712	63.4232	292.244	4	10	10	4
C10H16N2O8_2	12DiaminoethaneNNdi14butanedioicacidCH2NHCHCOOHCH2COOH2	Eu+++	KNO3	0	7.7038	754.998	29.2925	25.1604	9.16041	15.9076	11.8576	4.22463	2.49147	2.49147	1.08597	1.08597	0.632853	0.632853	72.6582	19.1781	20.4352	22.1739	292.091	0.7	0.95	1.15	0.6	-2.2	20	276.116	4.66972	8.82491	9.79185	136.193	11.8383	0.480286	11.8383	0.317218	1.32146	0.317218	-4.79792	-0.480286	-2.0712	63.4232	292.244	4	10	10	4
C10H16N2O8_2	12DiaminoethaneNNdi14butanedioicacidCH2NHCHCOOHCH2COOH2	Tb+++	KNO3	0	7.7038	754.998	29.2925	25.1604	9.16041	15.9076	11.8576	4.22463	2.49147	2.49147	1.08597	1.08597	0.632853	0.632853	72.6582	19.1781	20.4352	22.1739	292.091	0.7	0.95	1.15	0.6	-2.2	20	276.116	4.66972	8.82491	9.79185	136.193	11.8383	0.480286	11.8383	0.317218	1.32146	0.317218	-4.79792	-0.480286	-2.0712	63.4232	292.244	4	10	10	4
C10H16N2O8_2	12DiaminoethaneNNdi14butanedioicacidCH2NHCHCOOHCH2COOH2	Tb+++	KNO3	0	7.7038	754.998	29.2925	25.1604	9.16041	15.9076	11.8576	4.22463	2.49147	2.49147	1.08597	1.08597	0.632853	0.632853	72.6582	19.1781	20.4352	22.1739	292.091	0.7	0.95	1.15	0.6	-2.2	20	276.116	4.66972	8.82491	9.79185	136.193	11.8383	0.480286	11.8383	0.317218	1.32146	0.317218	-4.79792	-0.480286	-2.0712	63.4232	292.244	4	10	10	4
C10H16N2O8_2	12DiaminoethaneNNdi14butanedioicacidCH2NHCHCOOHCH2COOH2	Dy+++	KNO3	0	7.7038	754.998	29.2925	25.1604	9.16041	15.9076	11.8576	4.22463	2.49147	2.49147	1.08597	1.08597	0.632853	0.632853	72.6582	19.1781	20.4352	22.1739	292.091	0.7	0.95	1.15	0.6	-2.2	20	276.116	4.66972	8.82491	9.79185	136.193	11.8383	0.480286	11.8383	0.317218	1.32146	0.317218	-4.79792	-0.480286	-2.0712	63.4232	292.244	4	10	10	4
C10H16N2O8_2	12DiaminoethaneNNdi14butanedioicacidCH2NHCHCOOHCH2COOH2	Dy+++	KNO3	0	7.7038	754.998	29.2925	25.1604	9.16041	15.9076	11.8576	4.22463	2.49147	2.49147	1.08597	1.08597	0.632853	0.632853	72.6582	19.1781	20.4352	22.1739	292.091	0.7	0.95	1.15	0.6	-2.2	20	276.116	4.66972	8.82491	9.79185	136.193	11.8383	0.480286	11.8383	0.317218	1.32146	0.317218	-4.79792	-0.480286	-2.0712	63.4232	292.244	4	10	10	4
C10H16N2O8_2	12DiaminoethaneNNdi14butanedioicacidCH2NHCHCOOHCH2COOH2	Er+++	KNO3	0	7.7038	754.998	29.2925	25.1604	9.16041	15.9076	11.8576	4.22463	2.49147	2.49147	1.08597	1.08597	0.632853	0.632853	72.6582	19.1781	20.4352	22.1739	292.091	0.7	0.95	1.15	0.6	-2.2	20	276.116	4.66972	8.82491	9.79185	136.193	11.8383	0.480286	11.8383	0.317218	1.32146	0.317218	-4.79792	-0.480286	-2.0712	63.4232	292.244	4	10	10	4
C10H16N2O8_2	12DiaminoethaneNNdi14butanedioicacidCH2NHCHCOOHCH2COOH2	Er+++	KNO3	0	7.7038	754.998	29.2925	25.1604	9.16041	15.9076	11.8576	4.22463	2.49147	2.49147	1.08597	1.08597	0.632853	0.632853	72.6582	19.1781	20.4352	22.1739	292.091	0.7	0.95	1.15	0.6	-2.2	20	276.116	4.66972	8.82491	9.79185	136.193	11.8383	0.480286	11.8383	0.317218	1.32146	0.317218	-4.79792	-0.480286	-2.0712	63.4232	292.244	4	10	10	4
C10H16N2O8_2	12DiaminoethaneNNdi14butanedioicacidCH2NHCHCOOHCH2COOH2	Gd+++	KNO3	0	7.7038	754.998	29.2925	25.1604	9.16041	15.9076	11.8576	4.22463	2.49147	2.49147	1.08597	1.08597	0.632853	0.632853	72.6582	19.1781	20.4352	22.1739	292.091	0.7	0.95	1.15	0.6	-2.2	20	276.116	4.66972	8.82491	9.79185	136.193	11.8383	0.480286	11.8383	0.317218	1.32146	0.317218	-4.79792	-0.480286	-2.0712	63.4232	292.244	4	10	10	4
C10H16N2O8_2	12DiaminoethaneNNdi14butanedioicacidCH2NHCHCOOHCH2COOH2	Gd+++	KNO3	0	7.7038	754.998	29.2925	25.1604	9.16041	15.9076	11.8576	4.22463	2.49147	2.49147	1.08597	1.08597	0.632853	0.632853	72.6582	19.1781	20.4352	22.1739	292.091	0.7	0.95	1.15	0.6	-2.2	20	276.116	4.66972	8.82491	9.79185	136.193	11.8383	0.480286	11.8383	0.317218	1.32146	0.317218	-4.79792	-0.480286	-2.0712	63.4232	292.244	4	10	10	4
C10H16N2O8_2	12DiaminoethaneNNdi14butanedioicacidCH2NHCHCOOHCH2COOH2	Ho+++	KNO3	0	7.7038	754.998	29.2925	25.1604	9.16041	15.9076	11.8576	4.22463	2.49147	2.49147	1.08597	1.08597	0.632853	0.632853	72.6582	19.1781	20.4352	22.1739	292.091	0.7	0.95	1.15	0.6	-2.2	20	276.116	4.66972	8.82491	9.79185	136.193	11.8383	0.480286	11.8383	0.317218	1.32146	0.317218	-4.79792	-0.480286	-2.0712	63.4232	292.244	4	10	10	4
C10H16N2O8_2	12DiaminoethaneNNdi14butanedioicacidCH2NHCHCOOHCH2COOH2	Ho+++	KNO3	0	7.7038	754.998	29.2925	25.1604	9.16041	15.9076	11.8576	4.22463	2.49147	2.49147	1.08597	1.08597	0.632853	0.632853	72.6582	19.1781	20.4352	22.1739	292.091	0.7	0.95	1.15	0.6	-2.2	20	276.116	4.66972	8.82491	9.79185	136.193	11.8383	0.480286	11.8383	0.317218	1.32146	0.317218	-4.79792	-0.480286	-2.0712	63.4232	292.244	4	10	10	4
C10H16N2O8_2	12DiaminoethaneNNdi14butanedioicacidCH2NHCHCOOHCH2COOH2	Lu+++	KNO3	0	7.7038	754.998	29.2925	25.1604	9.16041	15.9076	11.8576	4.22463	2.49147	2.49147	1.08597	1.08597	0.632853	0.632853	72.6582	19.1781	20.4352	22.1739	292.091	0.7	0.95	1.15	0.6	-2.2	20	276.116	4.66972	8.82491	9.79185	136.193	11.8383	0.480286	11.8383	0.317218	1.32146	0.317218	-4.79792	-0.480286	-2.0712	63.4232	292.244	4	10	10	4
C10H16N2O8_2	12DiaminoethaneNNdi14butanedioicacidCH2NHCHCOOHCH2COOH2	Lu+++	KNO3	0	7.7038	754.998	29.2925	25.1604	9.16041	15.9076	11.8576	4.22463	2.49147	2.49147	1.08597	1.08597	0.632853	0.632853	72.6582	19.1781	20.4352	22.1739	292.091	0.7	0.95	1.15	0.6	-2.2	20	276.116	4.66972	8.82491	9.79185	136.193	11.8383	0.480286	11.8383	0.317218	1.32146	0.317218	-4.79792	-0.480286	-2.0712	63.4232	292.244	4	10	10	4
C10H16N2O8_2	12DiaminoethaneNNdi14butanedioicacidCH2NHCHCOOHCH2COOH2	Nd+++	KNO3	0	7.7038	754.998	29.2925	25.1604	9.16041	15.9076	11.8576	4.22463	2.49147	2.49147	1.08597	1.08597	0.632853	0.632853	72.6582	19.1781	20.4352	22.1739	292.091	0.7	0.95	1.15	0.6	-2.2	20	276.116	4.66972	8.82491	9.79185	136.193	11.8383	0.480286	11.8383	0.317218	1.32146	0.317218	-4.79792	-0.480286	-2.0712	63.4232	292.244	4	10	10	4
C10H16N2O8_2	12DiaminoethaneNNdi14butanedioicacidCH2NHCHCOOHCH2COOH2	Nd+++	KNO3	0	7.7038	754.998	29.2925	25.1604	9.16041	15.9076	11.8576	4.22463	2.49147	2.49147	1.08597	1.08597	0.632853	0.632853	72.6582	19.1781	20.4352	22.1739	292.091	0.7	0.95	1.15	0.6	-2.2	20	276.116	4.66972	8.82491	9.79185	136.193	11.8383	0.480286	11.8383	0.317218	1.32146	0.317218	-4.79792	-0.480286	-2.0712	63.4232	292.244	4	10	10	4
C10H16N2O8_2	12DiaminoethaneNNdi14butanedioicacidCH2NHCHCOOHCH2COOH2	Nd+++	KNO3	0	7.7038	754.998	29.2925	25.1604	9.16041	15.9076	11.8576	4.22463	2.49147	2.49147	1.08597	1.08597	0.632853	0.632853	72.6582	19.1781	20.4352	22.1739	292.091	0.7	0.95	1.15	0.6	-2.2	20	276.116	4.66972	8.82491	9.79185	136.193	11.8383	0.480286	11.8383	0.317218	1.32146	0.317218	-4.79792	-0.480286	-2.0712	63.4232	292.244	4	10	10	4
C10H16N2O8_2	12DiaminoethaneNNdi14butanedioicacidCH2NHCHCOOHCH2COOH2	Pr+++	KNO3	0	7.7038	754.998	29.2925	25.1604	9.16041	15.9076	11.8576	4.22463	2.49147	2.49147	1.08597	1.08597	0.632853	0.632853	72.6582	19.1781	20.4352	22.1739	292.091	0.7	0.95	1.15	0.6	-2.2	20	276.116	4.66972	8.82491	9.79185	136.193	11.8383	0.480286	11.8383	0.317218	1.32146	0.317218	-4.79792	-0.480286	-2.0712	63.4232	292.244	4	10	10	4
C10H16N2O8_2	12DiaminoethaneNNdi14butanedioicacidCH2NHCHCOOHCH2COOH2	Pr+++	KNO3	0	7.7038	754.998	29.2925	25.1604	9.16041	15.9076	11.8576	4.22463	2.49147	2.49147	1.08597	1.08597	0.632853	0.632853	72.6582	19.1781	20.4352	22.1739	292.091	0.7	0.95	1.15	0.6	-2.2	20	276.116	4.66972	8.82491	9.79185	136.193	11.8383	0.480286	11.8383	0.317218	1.32146	0.317218	-4.79792	-0.480286	-2.0712	63.4232	292.244	4	10	10	4
C10H16N2O8_2	12DiaminoethaneNNdi14butanedioicacidCH2NHCHCOOHCH2COOH2	Pr+++	KNO3	0	7.7038	754.998	29.2925	25.1604	9.16041	15.9076	11.8576	4.22463	2.49147	2.49147	1.08597	1.08597	0.632853	0.632853	72.6582	19.1781	20.4352	22.1739	292.091	0.7	0.95	1.15	0.6	-2.2	20	276.116	4.66972	8.82491	9.79185	136.193	11.8383	0.480286	11.8383	0.317218	1.32146	0.317218	-4.79792	-0.480286	-2.0712	63.4232	292.244	4	10	10	4
C10H16N2O8_2	12DiaminoethaneNNdi14butanedioicacidCH2NHCHCOOHCH2COOH2	Sm+++	KNO3	0	7.7038	754.998	29.2925	25.1604	9.16041	15.9076	11.8576	4.22463	2.49147	2.49147	1.08597	1.08597	0.632853	0.632853	72.6582	19.1781	20.4352	22.1739	292.091	0.7	0.95	1.15	0.6	-2.2	20	276.116	4.66972	8.82491	9.79185	136.193	11.8383	0.480286	11.8383	0.317218	1.32146	0.317218	-4.79792	-0.480286	-2.0712	63.4232	292.244	4	10	10	4
C10H16N2O8_2	12DiaminoethaneNNdi14butanedioicacidCH2NHCHCOOHCH2COOH2	Sm+++	KNO3	0	7.7038	754.998	29.2925	25.1604	9.16041	15.9076	11.8576	4.22463	2.49147	2.49147	1.08597	1.08597	0.632853	0.632853	72.6582	19.1781	20.4352	22.1739	292.091	0.7	0.95	1.15	0.6	-2.2	20	276.116	4.66972	8.82491	9.79185	136.193	11.8383	0.480286	11.8383	0.317218	1.32146	0.317218	-4.79792	-0.480286	-2.0712	63.4232	292.244	4	10	10	4
C10H16N2O8_2	12DiaminoethaneNNdi14butanedioicacidCH2NHCHCOOHCH2COOH2	Sm+++	KNO3	0	7.7038	754.998	29.2925	25.1604	9.16041	15.9076	11.8576	4.22463	2.49147	2.49147	1.08597	1.08597	0.632853	0.632853	72.6582	19.1781	20.4352	22.1739	292.091	0.7	0.95	1.15	0.6	-2.2	20	276.116	4.66972	8.82491	9.79185	136.193	11.8383	0.480286	11.8383	0.317218	1.32146	0.317218	-4.79792	-0.480286	-2.0712	63.4232	292.244	4	10	10	4
C10H16N2O8_2	12DiaminoethaneNNdi14butanedioicacidCH2NHCHCOOHCH2COOH2	Tm+++	KNO3	0	7.7038	754.998	29.2925	25.1604	9.16041	15.9076	11.8576	4.22463	2.49147	2.49147	1.08597	1.08597	0.632853	0.632853	72.6582	19.1781	20.4352	22.1739	292.091	0.7	0.95	1.15	0.6	-2.2	20	276.116	4.66972	8.82491	9.79185	136.193	11.8383	0.480286	11.8383	0.317218	1.32146	0.317218	-4.79792	-0.480286	-2.0712	63.4232	292.244	4	10	10	4
C10H16N2O8_2	12DiaminoethaneNNdi14butanedioicacidCH2NHCHCOOHCH2COOH2	Tm+++	KNO3	0	7.7038	754.998	29.2925	25.1604	9.16041	15.9076	11.8576	4.22463	2.49147	2.49147	1.08597	1.08597	0.632853	0.632853	72.6582	19.1781	20.4352	22.1739	292.091	0.7	0.95	1.15	0.6	-2.2	20	276.116	4.66972	8.82491	9.79185	136.193	11.8383	0.480286	11.8383	0.317218	1.32146	0.317218	-4.79792	-0.480286	-2.0712	63.4232	292.244	4	10	10	4
C10H16N2O8_2	12DiaminoethaneNNdi14butanedioicacidCH2NHCHCOOHCH2COOH2	Yb+++	KNO3	0	7.7038	754.998	29.2925	25.1604	9.16041	15.9076	11.8576	4.22463	2.49147	2.49147	1.08597	1.08597	0.632853	0.632853	72.6582	19.1781	20.4352	22.1739	292.091	0.7	0.95	1.15	0.6	-2.2	20	276.116	4.66972	8.82491	9.79185	136.193	11.8383	0.480286	11.8383	0.317218	1.32146	0.317218	-4.79792	-0.480286	-2.0712	63.4232	292.244	4	10	10	4
C10H16N2O8_2	12DiaminoethaneNNdi14butanedioicacidCH2NHCHCOOHCH2COOH2	Yb+++	KNO3	0	7.7038	754.998	29.2925	25.1604	9.16041	15.9076	11.8576	4.22463	2.49147	2.49147	1.08597	1.08597	0.632853	0.632853	72.6582	19.1781	20.4352	22.1739	292.091	0.7	0.95	1.15	0.6	-2.2	20	276.116	4.66972	8.82491	9.79185	136.193	11.8383	0.480286	11.8383	0.317218	1.32146	0.317218	-4.79792	-0.480286	-2.0712	63.4232	292.244	4	10	10	4
C10H16N5O13P3	Adenosine5triphosphoricacid	Ce+++	NaClO4	0	2.24698	1655.75	36.2338	29.8849	16.5682	21.4066	14.2915	11.3294	4.95952	9.13177	2.86769	6.38258	1.84834	4.52357	84.0596	13.6951	57.8973	27.1138	506.996	1.12903	1.87097	2.54839	0.5	-1.36	31	491.054	10.7123	8.53221	5.71434	194.334	13.0737	0.489543	13.0737	0.489543	0.04408	0.387419	-6.40885	-0.387419	-1.629	95.4757	507.182	8	18	18	7
C10H16N5O13P3	Adenosine5triphosphoricacid	Eu+++	NaClO4	0	2.24698	1655.75	36.2338	29.8849	16.5682	21.4066	14.2915	11.3294	4.95952	9.13177	2.86769	6.38258	1.84834	4.52357	84.0596	13.6951	57.8973	27.1138	506.996	1.12903	1.87097	2.54839	0.5	-1.36	31	491.054	10.7123	8.53221	5.71434	194.334	13.0737	0.489543	13.0737	0.489543	0.04408	0.387419	-6.40885	-0.387419	-1.629	95.4757	507.182	8	18	18	7
C10H16N5O13P3	Adenosine5triphosphoricacid	Eu+++	NaClO4	0	2.24698	1655.75	36.2338	29.8849	16.5682	21.4066	14.2915	11.3294	4.95952	9.13177	2.86769	6.38258	1.84834	4.52357	84.0596	13.6951	57.8973	27.1138	506.996	1.12903	1.87097	2.54839	0.5	-1.36	31	491.054	10.7123	8.53221	5.71434	194.334	13.0737	0.489543	13.0737	0.489543	0.04408	0.387419	-6.40885	-0.387419	-1.629	95.4757	507.182	8	18	18	7
C10H16N5O13P3	Adenosine5triphosphoricacid	Eu+++	NaClO4	0	2.24698	1655.75	36.2338	29.8849	16.5682	21.4066	14.2915	11.3294	4.95952	9.13177	2.86769	6.38258	1.84834	4.52357	84.0596	13.6951	57.8973	27.1138	506.996	1.12903	1.87097	2.54839	0.5	-1.36	31	491.054	10.7123	8.53221	5.71434	194.334	13.0737	0.489543	13.0737	0.489543	0.04408	0.387419	-6.40885	-0.387419	-1.629	95.4757	507.182	8	18	18	7
C10H16N5O13P3	Adenosine5triphosphoricacid	Tb+++	NaClO4	0	2.24698	1655.75	36.2338	29.8849	16.5682	21.4066	14.2915	11.3294	4.95952	9.13177	2.86769	6.38258	1.84834	4.52357	84.0596	13.6951	57.8973	27.1138	506.996	1.12903	1.87097	2.54839	0.5	-1.36	31	491.054	10.7123	8.53221	5.71434	194.334	13.0737	0.489543	13.0737	0.489543	0.04408	0.387419	-6.40885	-0.387419	-1.629	95.4757	507.182	8	18	18	7
C10H16N5O13P3	Adenosine5triphosphoricacid	Dy+++	NaClO4	0	2.24698	1655.75	36.2338	29.8849	16.5682	21.4066	14.2915	11.3294	4.95952	9.13177	2.86769	6.38258	1.84834	4.52357	84.0596	13.6951	57.8973	27.1138	506.996	1.12903	1.87097	2.54839	0.5	-1.36	31	491.054	10.7123	8.53221	5.71434	194.334	13.0737	0.489543	13.0737	0.489543	0.04408	0.387419	-6.40885	-0.387419	-1.629	95.4757	507.182	8	18	18	7
C10H16N5O13P3	Adenosine5triphosphoricacid	Dy+++	NaClO4	0	2.24698	1655.75	36.2338	29.8849	16.5682	21.4066	14.2915	11.3294	4.95952	9.13177	2.86769	6.38258	1.84834	4.52357	84.0596	13.6951	57.8973	27.1138	506.996	1.12903	1.87097	2.54839	0.5	-1.36	31	491.054	10.7123	8.53221	5.71434	194.334	13.0737	0.489543	13.0737	0.489543	0.04408	0.387419	-6.40885	-0.387419	-1.629	95.4757	507.182	8	18	18	7
C10H16N5O13P3	Adenosine5triphosphoricacid	Gd+++	NaClO4	0	2.24698	1655.75	36.2338	29.8849	16.5682	21.4066	14.2915	11.3294	4.95952	9.13177	2.86769	6.38258	1.84834	4.52357	84.0596	13.6951	57.8973	27.1138	506.996	1.12903	1.87097	2.54839	0.5	-1.36	31	491.054	10.7123	8.53221	5.71434	194.334	13.0737	0.489543	13.0737	0.489543	0.04408	0.387419	-6.40885	-0.387419	-1.629	95.4757	507.182	8	18	18	7
C10H16N5O13P3	Adenosine5triphosphoricacid	Gd+++	NaClO4	0	2.24698	1655.75	36.2338	29.8849	16.5682	21.4066	14.2915	11.3294	4.95952	9.13177	2.86769	6.38258	1.84834	4.52357	84.0596	13.6951	57.8973	27.1138	506.996	1.12903	1.87097	2.54839	0.5	-1.36	31	491.054	10.7123	8.53221	5.71434	194.334	13.0737	0.489543	13.0737	0.489543	0.04408	0.387419	-6.40885	-0.387419	-1.629	95.4757	507.182	8	18	18	7
C10H16N5O13P3	Adenosine5triphosphoricacid	Nd+++	NaClO4	0	2.24698	1655.75	36.2338	29.8849	16.5682	21.4066	14.2915	11.3294	4.95952	9.13177	2.86769	6.38258	1.84834	4.52357	84.0596	13.6951	57.8973	27.1138	506.996	1.12903	1.87097	2.54839	0.5	-1.36	31	491.054	10.7123	8.53221	5.71434	194.334	13.0737	0.489543	13.0737	0.489543	0.04408	0.387419	-6.40885	-0.387419	-1.629	95.4757	507.182	8	18	18	7
C10H16N5O13P3	Adenosine5triphosphoricacid	Nd+++	NaClO4	0	2.24698	1655.75	36.2338	29.8849	16.5682	21.4066	14.2915	11.3294	4.95952	9.13177	2.86769	6.38258	1.84834	4.52357	84.0596	13.6951	57.8973	27.1138	506.996	1.12903	1.87097	2.54839	0.5	-1.36	31	491.054	10.7123	8.53221	5.71434	194.334	13.0737	0.489543	13.0737	0.489543	0.04408	0.387419	-6.40885	-0.387419	-1.629	95.4757	507.182	8	18	18	7
C10H16N5O13P3	Adenosine5triphosphoricacid	Pr+++	NaClO4	0	2.24698	1655.75	36.2338	29.8849	16.5682	21.4066	14.2915	11.3294	4.95952	9.13177	2.86769	6.38258	1.84834	4.52357	84.0596	13.6951	57.8973	27.1138	506.996	1.12903	1.87097	2.54839	0.5	-1.36	31	491.054	10.7123	8.53221	5.71434	194.334	13.0737	0.489543	13.0737	0.489543	0.04408	0.387419	-6.40885	-0.387419	-1.629	95.4757	507.182	8	18	18	7
C10H16N5O13P3	Adenosine5triphosphoricacid	Sm+++	NaClO4	0	2.24698	1655.75	36.2338	29.8849	16.5682	21.4066	14.2915	11.3294	4.95952	9.13177	2.86769	6.38258	1.84834	4.52357	84.0596	13.6951	57.8973	27.1138	506.996	1.12903	1.87097	2.54839	0.5	-1.36	31	491.054	10.7123	8.53221	5.71434	194.334	13.0737	0.489543	13.0737	0.489543	0.04408	0.387419	-6.40885	-0.387419	-1.629	95.4757	507.182	8	18	18	7
C10H16N5O13P3	Adenosine5triphosphoricacid	Tm+++	NaClO4	0	2.24698	1655.75	36.2338	29.8849	16.5682	21.4066	14.2915	11.3294	4.95952	9.13177	2.86769	6.38258	1.84834	4.52357	84.0596	13.6951	57.8973	27.1138	506.996	1.12903	1.87097	2.54839	0.5	-1.36	31	491.054	10.7123	8.53221	5.71434	194.334	13.0737	0.489543	13.0737	0.489543	0.04408	0.387419	-6.40885	-0.387419	-1.629	95.4757	507.182	8	18	18	7
C10H16N5O13P3	Adenosine5triphosphoricacid	Eu+++	KCl	0	2.24698	1655.75	36.2338	29.8849	16.5682	21.4066	14.2915	11.3294	4.95952	9.13177	2.86769	6.38258	1.84834	4.52357	84.0596	13.6951	57.8973	27.1138	506.996	1.12903	1.87097	2.54839	0.5	-1.36	31	491.054	10.7123	8.53221	5.71434	194.334	13.0737	0.489543	13.0737	0.489543	0.04408	0.387419	-6.40885	-0.387419	-1.629	95.4757	507.182	8	18	18	7
C10H16N5O13P3	Adenosine5triphosphoricacid	Dy+++	KCl	0	2.24698	1655.75	36.2338	29.8849	16.5682	21.4066	14.2915	11.3294	4.95952	9.13177	2.86769	6.38258	1.84834	4.52357	84.0596	13.6951	57.8973	27.1138	506.996	1.12903	1.87097	2.54839	0.5	-1.36	31	491.054	10.7123	8.53221	5.71434	194.334	13.0737	0.489543	13.0737	0.489543	0.04408	0.387419	-6.40885	-0.387419	-1.629	95.4757	507.182	8	18	18	7
C10H16N5O13P3	Adenosine5triphosphoricacid	Er+++	KCl	0	2.24698	1655.75	36.2338	29.8849	16.5682	21.4066	14.2915	11.3294	4.95952	9.13177	2.86769	6.38258	1.84834	4.52357	84.0596	13.6951	57.8973	27.1138	506.996	1.12903	1.87097	2.54839	0.5	-1.36	31	491.054	10.7123	8.53221	5.71434	194.334	13.0737	0.489543	13.0737	0.489543	0.04408	0.387419	-6.40885	-0.387419	-1.629	95.4757	507.182	8	18	18	7
C10H16N5O13P3	Adenosine5triphosphoricacid	Gd+++	KCl	0	2.24698	1655.75	36.2338	29.8849	16.5682	21.4066	14.2915	11.3294	4.95952	9.13177	2.86769	6.38258	1.84834	4.52357	84.0596	13.6951	57.8973	27.1138	506.996	1.12903	1.87097	2.54839	0.5	-1.36	31	491.054	10.7123	8.53221	5.71434	194.334	13.0737	0.489543	13.0737	0.489543	0.04408	0.387419	-6.40885	-0.387419	-1.629	95.4757	507.182	8	18	18	7
C10H16N5O13P3	Adenosine5triphosphoricacid	Ho+++	KCl	0	2.24698	1655.75	36.2338	29.8849	16.5682	21.4066	14.2915	11.3294	4.95952	9.13177	2.86769	6.38258	1.84834	4.52357	84.0596	13.6951	57.8973	27.1138	506.996	1.12903	1.87097	2.54839	0.5	-1.36	31	491.054	10.7123	8.53221	5.71434	194.334	13.0737	0.489543	13.0737	0.489543	0.04408	0.387419	-6.40885	-0.387419	-1.629	95.4757	507.182	8	18	18	7
C10H16N5O13P3	Adenosine5triphosphoricacid	Lu+++	KCl	0	2.24698	1655.75	36.2338	29.8849	16.5682	21.4066	14.2915	11.3294	4.95952	9.13177	2.86769	6.38258	1.84834	4.52357	84.0596	13.6951	57.8973	27.1138	506.996	1.12903	1.87097	2.54839	0.5	-1.36	31	491.054	10.7123	8.53221	5.71434	194.334	13.0737	0.489543	13.0737	0.489543	0.04408	0.387419	-6.40885	-0.387419	-1.629	95.4757	507.182	8	18	18	7
C10H16N5O13P3	Adenosine5triphosphoricacid	Nd+++	KCl	0	2.24698	1655.75	36.2338	29.8849	16.5682	21.4066	14.2915	11.3294	4.95952	9.13177	2.86769	6.38258	1.84834	4.52357	84.0596	13.6951	57.8973	27.1138	506.996	1.12903	1.87097	2.54839	0.5	-1.36	31	491.054	10.7123	8.53221	5.71434	194.334	13.0737	0.489543	13.0737	0.489543	0.04408	0.387419	-6.40885	-0.387419	-1.629	95.4757	507.182	8	18	18	7
C10H16N5O13P3	Adenosine5triphosphoricacid	Pr+++	KCl	0	2.24698	1655.75	36.2338	29.8849	16.5682	21.4066	14.2915	11.3294	4.95952	9.13177	2.86769	6.38258	1.84834	4.52357	84.0596	13.6951	57.8973	27.1138	506.996	1.12903	1.87097	2.54839	0.5	-1.36	31	491.054	10.7123	8.53221	5.71434	194.334	13.0737	0.489543	13.0737	0.489543	0.04408	0.387419	-6.40885	-0.387419	-1.629	95.4757	507.182	8	18	18	7
C10H16N5O13P3	Adenosine5triphosphoricacid	Sm+++	KCl	0	2.24698	1655.75	36.2338	29.8849	16.5682	21.4066	14.2915	11.3294	4.95952	9.13177	2.86769	6.38258	1.84834	4.52357	84.0596	13.6951	57.8973	27.1138	506.996	1.12903	1.87097	2.54839	0.5	-1.36	31	491.054	10.7123	8.53221	5.71434	194.334	13.0737	0.489543	13.0737	0.489543	0.04408	0.387419	-6.40885	-0.387419	-1.629	95.4757	507.182	8	18	18	7
C10H16N5O13P3	Adenosine5triphosphoricacid	Tm+++	KCl	0	2.24698	1655.75	36.2338	29.8849	16.5682	21.4066	14.2915	11.3294	4.95952	9.13177	2.86769	6.38258	1.84834	4.52357	84.0596	13.6951	57.8973	27.1138	506.996	1.12903	1.87097	2.54839	0.5	-1.36	31	491.054	10.7123	8.53221	5.71434	194.334	13.0737	0.489543	13.0737	0.489543	0.04408	0.387419	-6.40885	-0.387419	-1.629	95.4757	507.182	8	18	18	7
C10H16N5O13P3	Adenosine5triphosphoricacid	Yb+++	KCl	0	2.24698	1655.75	36.2338	29.8849	16.5682	21.4066	14.2915	11.3294	4.95952	9.13177	2.86769	6.38258	1.84834	4.52357	84.0596	13.6951	57.8973	27.1138	506.996	1.12903	1.87097	2.54839	0.5	-1.36	31	491.054	10.7123	8.53221	5.71434	194.334	13.0737	0.489543	13.0737	0.489543	0.04408	0.387419	-6.40885	-0.387419	-1.629	95.4757	507.182	8	18	18	7
C10H16N5O13P3	Adenosine5triphosphoricacid	Eu+++	R4N.X	0	2.24698	1655.75	36.2338	29.8849	16.5682	21.4066	14.2915	11.3294	4.95952	9.13177	2.86769	6.38258	1.84834	4.52357	84.0596	13.6951	57.8973	27.1138	506.996	1.12903	1.87097	2.54839	0.5	-1.36	31	491.054	10.7123	8.53221	5.71434	194.334	13.0737	0.489543	13.0737	0.489543	0.04408	0.387419	-6.40885	-0.387419	-1.629	95.4757	507.182	8	18	18	7
C10H16N5O13P3	Adenosine5triphosphoricacid	Eu+++	R4N.X	0	2.24698	1655.75	36.2338	29.8849	16.5682	21.4066	14.2915	11.3294	4.95952	9.13177	2.86769	6.38258	1.84834	4.52357	84.0596	13.6951	57.8973	27.1138	506.996	1.12903	1.87097	2.54839	0.5	-1.36	31	491.054	10.7123	8.53221	5.71434	194.334	13.0737	0.489543	13.0737	0.489543	0.04408	0.387419	-6.40885	-0.387419	-1.629	95.4757	507.182	8	18	18	7
C10H16N5O13P3	Adenosine5triphosphoricacid	Dy+++	R4N.X	0	2.24698	1655.75	36.2338	29.8849	16.5682	21.4066	14.2915	11.3294	4.95952	9.13177	2.86769	6.38258	1.84834	4.52357	84.0596	13.6951	57.8973	27.1138	506.996	1.12903	1.87097	2.54839	0.5	-1.36	31	491.054	10.7123	8.53221	5.71434	194.334	13.0737	0.489543	13.0737	0.489543	0.04408	0.387419	-6.40885	-0.387419	-1.629	95.4757	507.182	8	18	18	7
C10H16N5O13P3	Adenosine5triphosphoricacid	Nd+++	R4N.X	0	2.24698	1655.75	36.2338	29.8849	16.5682	21.4066	14.2915	11.3294	4.95952	9.13177	2.86769	6.38258	1.84834	4.52357	84.0596	13.6951	57.8973	27.1138	506.996	1.12903	1.87097	2.54839	0.5	-1.36	31	491.054	10.7123	8.53221	5.71434	194.334	13.0737	0.489543	13.0737	0.489543	0.04408	0.387419	-6.40885	-0.387419	-1.629	95.4757	507.182	8	18	18	7
C10H16N5O13P3	Adenosine5triphosphoricacid	Tm+++	R4N.X	0	2.24698	1655.75	36.2338	29.8849	16.5682	21.4066	14.2915	11.3294	4.95952	9.13177	2.86769	6.38258	1.84834	4.52357	84.0596	13.6951	57.8973	27.1138	506.996	1.12903	1.87097	2.54839	0.5	-1.36	31	491.054	10.7123	8.53221	5.71434	194.334	13.0737	0.489543	13.0737	0.489543	0.04408	0.387419	-6.40885	-0.387419	-1.629	95.4757	507.182	8	18	18	7
C10H16N5O13P3	Adenosine5triphosphoricacid	Gd+++	NaCl	0	2.24698	1655.75	36.2338	29.8849	16.5682	21.4066	14.2915	11.3294	4.95952	9.13177	2.86769	6.38258	1.84834	4.52357	84.0596	13.6951	57.8973	27.1138	506.996	1.12903	1.87097	2.54839	0.5	-1.36	31	491.054	10.7123	8.53221	5.71434	194.334	13.0737	0.489543	13.0737	0.489543	0.04408	0.387419	-6.40885	-0.387419	-1.629	95.4757	507.182	8	18	18	7
C10H17N2O10P	Bisbiscarboxymethylaminomethylphosphinicacid	Gd+++	NaCl	0	8.0512	924.007	32.4996	27.4241	11.3186	17.7182	12.8282	6.41172	3.01935	4.52233	1.27566	2.20226	0.80671	1.57803	79.5092	23.7432	25.3309	23.6051	356.062	0.782609	1.08696	1.30435	0.6	-2.01	23	339.088	6.13013	9.20146	11.2413	153.855	13.833	0.480286	13.833	0.317232	1.46941	0.317232	-7.15574	-0.480286	-1.8858	73.2485	356.224	5	12	12	5
C10H17N2O10P	Bisbiscarboxymethylaminomethylphosphinicacid	Ho+++	NaCl	0	8.0512	924.007	32.4996	27.4241	11.3186	17.7182	12.8282	6.41172	3.01935	4.52233	1.27566	2.20226	0.80671	1.57803	79.5092	23.7432	25.3309	23.6051	356.062	0.782609	1.08696	1.30435	0.6	-2.01	23	339.088	6.13013	9.20146	11.2413	153.855	13.833	0.480286	13.833	0.317232	1.46941	0.317232	-7.15574	-0.480286	-1.8858	73.2485	356.224	5	12	12	5
C10H17N2O10P	Bisbiscarboxymethylaminomethylphosphinicacid	Nd+++	NaCl	0	8.0512	924.007	32.4996	27.4241	11.3186	17.7182	12.8282	6.41172	3.01935	4.52233	1.27566	2.20226	0.80671	1.57803	79.5092	23.7432	25.3309	23.6051	356.062	0.782609	1.08696	1.30435	0.6	-2.01	23	339.088	6.13013	9.20146	11.2413	153.855	13.833	0.480286	13.833	0.317232	1.46941	0.317232	-7.15574	-0.480286	-1.8858	73.2485	356.224	5	12	12	5
C10H17N2O10P	Bisbiscarboxymethylaminomethylphosphinicacid	Sm+++	NaCl	0	8.0512	924.007	32.4996	27.4241	11.3186	17.7182	12.8282	6.41172	3.01935	4.52233	1.27566	2.20226	0.80671	1.57803	79.5092	23.7432	25.3309	23.6051	356.062	0.782609	1.08696	1.30435	0.6	-2.01	23	339.088	6.13013	9.20146	11.2413	153.855	13.833	0.480286	13.833	0.317232	1.46941	0.317232	-7.15574	-0.480286	-1.8858	73.2485	356.224	5	12	12	5
C10H17N2O10P	Bisbiscarboxymethylaminomethylphosphinicacid	Yb+++	NaCl	0	8.0512	924.007	32.4996	27.4241	11.3186	17.7182	12.8282	6.41172	3.01935	4.52233	1.27566	2.20226	0.80671	1.57803	79.5092	23.7432	25.3309	23.6051	356.062	0.782609	1.08696	1.30435	0.6	-2.01	23	339.088	6.13013	9.20146	11.2413	153.855	13.833	0.480286	13.833	0.317232	1.46941	0.317232	-7.15574	-0.480286	-1.8858	73.2485	356.224	5	12	12	5
C10H17N3O6S	Glutamylcysteinylglycine	Ce+++	NaClO4	0	7.06762	924.248	30.1628	26.1994	10.0159	16.3476	12.3105	4.70515	2.56991	2.77403	1.24252	1.43587	0.55686	0.689814	89.6085	19.1781	10.2176	23.3412	307.084	1.15	1.9	2.5	0.6	-1.81	20	290.192	4.59818	9.15071	7.58661	143.824	12.8633	0.480086	12.8633	0.322471	0.857552	0.322471	-4.53534	-0.480086	-2.2061	71.2744	307.328	6	9	8	6
C10H17N3O6S	Glutamylcysteinylglycine	Tb+++	NaClO4	0	7.06762	924.248	30.1628	26.1994	10.0159	16.3476	12.3105	4.70515	2.56991	2.77403	1.24252	1.43587	0.55686	0.689814	89.6085	19.1781	10.2176	23.3412	307.084	1.15	1.9	2.5	0.6	-1.81	20	290.192	4.59818	9.15071	7.58661	143.824	12.8633	0.480086	12.8633	0.322471	0.857552	0.322471	-4.53534	-0.480086	-2.2061	71.2744	307.328	6	9	8	6
C10H17N3O6S	Glutamylcysteinylglycine	Dy+++	NaClO4	0	7.06762	924.248	30.1628	26.1994	10.0159	16.3476	12.3105	4.70515	2.56991	2.77403	1.24252	1.43587	0.55686	0.689814	89.6085	19.1781	10.2176	23.3412	307.084	1.15	1.9	2.5	0.6	-1.81	20	290.192	4.59818	9.15071	7.58661	143.824	12.8633	0.480086	12.8633	0.322471	0.857552	0.322471	-4.53534	-0.480086	-2.2061	71.2744	307.328	6	9	8	6
C10H17N3O6S	Glutamylcysteinylglycine	Gd+++	NaClO4	0	7.06762	924.248	30.1628	26.1994	10.0159	16.3476	12.3105	4.70515	2.56991	2.77403	1.24252	1.43587	0.55686	0.689814	89.6085	19.1781	10.2176	23.3412	307.084	1.15	1.9	2.5	0.6	-1.81	20	290.192	4.59818	9.15071	7.58661	143.824	12.8633	0.480086	12.8633	0.322471	0.857552	0.322471	-4.53534	-0.480086	-2.2061	71.2744	307.328	6	9	8	6
C10H17N3O6S	Glutamylcysteinylglycine	Ho+++	NaClO4	0	7.06762	924.248	30.1628	26.1994	10.0159	16.3476	12.3105	4.70515	2.56991	2.77403	1.24252	1.43587	0.55686	0.689814	89.6085	19.1781	10.2176	23.3412	307.084	1.15	1.9	2.5	0.6	-1.81	20	290.192	4.59818	9.15071	7.58661	143.824	12.8633	0.480086	12.8633	0.322471	0.857552	0.322471	-4.53534	-0.480086	-2.2061	71.2744	307.328	6	9	8	6
C10H17N3O6S	Glutamylcysteinylglycine	Nd+++	NaClO4	0	7.06762	924.248	30.1628	26.1994	10.0159	16.3476	12.3105	4.70515	2.56991	2.77403	1.24252	1.43587	0.55686	0.689814	89.6085	19.1781	10.2176	23.3412	307.084	1.15	1.9	2.5	0.6	-1.81	20	290.192	4.59818	9.15071	7.58661	143.824	12.8633	0.480086	12.8633	0.322471	0.857552	0.322471	-4.53534	-0.480086	-2.2061	71.2744	307.328	6	9	8	6
C10H17N3O6S	Glutamylcysteinylglycine	Pr+++	NaClO4	0	7.06762	924.248	30.1628	26.1994	10.0159	16.3476	12.3105	4.70515	2.56991	2.77403	1.24252	1.43587	0.55686	0.689814	89.6085	19.1781	10.2176	23.3412	307.084	1.15	1.9	2.5	0.6	-1.81	20	290.192	4.59818	9.15071	7.58661	143.824	12.8633	0.480086	12.8633	0.322471	0.857552	0.322471	-4.53534	-0.480086	-2.2061	71.2744	307.328	6	9	8	6
C10H17N3O6S	Glutamylcysteinylglycine	Sm+++	NaClO4	0	7.06762	924.248	30.1628	26.1994	10.0159	16.3476	12.3105	4.70515	2.56991	2.77403	1.24252	1.43587	0.55686	0.689814	89.6085	19.1781	10.2176	23.3412	307.084	1.15	1.9	2.5	0.6	-1.81	20	290.192	4.59818	9.15071	7.58661	143.824	12.8633	0.480086	12.8633	0.322471	0.857552	0.322471	-4.53534	-0.480086	-2.2061	71.2744	307.328	6	9	8	6
C10H17N3O6S	Glutamylcysteinylglycine	Yb+++	NaClO4	0	7.06762	924.248	30.1628	26.1994	10.0159	16.3476	12.3105	4.70515	2.56991	2.77403	1.24252	1.43587	0.55686	0.689814	89.6085	19.1781	10.2176	23.3412	307.084	1.15	1.9	2.5	0.6	-1.81	20	290.192	4.59818	9.15071	7.58661	143.824	12.8633	0.480086	12.8633	0.322471	0.857552	0.322471	-4.53534	-0.480086	-2.2061	71.2744	307.328	6	9	8	6
C10H18N2O7	NHydroxyethyldiaminoethaneNNNtriethanoicacid	Ce+++	NaClO4	0	7.81847	852.92	30.2152	26.7522	8.75217	16.2369	12.6535	4.02051	2.30608	2.30608	1.04033	1.04033	0.58721	0.58721	73.2479	14.3836	20.4352	24.9154	278.111	0.842105	1.31579	1.78947	0.7	-1.71	19	260.117	3.90213	9.25064	9.94393	134.841	11.9315	0.480286	11.9315	0.317218	1.3303	0.317218	-4.84188	-0.480286	-2.1635	62.8732	278.261	4	9	9	4
C10H18N2O7	NHydroxyethyldiaminoethaneNNNtriethanoicacid	Eu+++	NaClO4	0	7.81847	852.92	30.2152	26.7522	8.75217	16.2369	12.6535	4.02051	2.30608	2.30608	1.04033	1.04033	0.58721	0.58721	73.2479	14.3836	20.4352	24.9154	278.111	0.842105	1.31579	1.78947	0.7	-1.71	19	260.117	3.90213	9.25064	9.94393	134.841	11.9315	0.480286	11.9315	0.317218	1.3303	0.317218	-4.84188	-0.480286	-2.1635	62.8732	278.261	4	9	9	4
C10H18N2O7	NHydroxyethyldiaminoethaneNNNtriethanoicacid	Tb+++	NaClO4	0	7.81847	852.92	30.2152	26.7522	8.75217	16.2369	12.6535	4.02051	2.30608	2.30608	1.04033	1.04033	0.58721	0.58721	73.2479	14.3836	20.4352	24.9154	278.111	0.842105	1.31579	1.78947	0.7	-1.71	19	260.117	3.90213	9.25064	9.94393	134.841	11.9315	0.480286	11.9315	0.317218	1.3303	0.317218	-4.84188	-0.480286	-2.1635	62.8732	278.261	4	9	9	4
C10H18N2O7	NHydroxyethyldiaminoethaneNNNtriethanoicacid	Dy+++	NaClO4	0	7.81847	852.92	30.2152	26.7522	8.75217	16.2369	12.6535	4.02051	2.30608	2.30608	1.04033	1.04033	0.58721	0.58721	73.2479	14.3836	20.4352	24.9154	278.111	0.842105	1.31579	1.78947	0.7	-1.71	19	260.117	3.90213	9.25064	9.94393	134.841	11.9315	0.480286	11.9315	0.317218	1.3303	0.317218	-4.84188	-0.480286	-2.1635	62.8732	278.261	4	9	9	4
C10H18N2O7	NHydroxyethyldiaminoethaneNNNtriethanoicacid	Er+++	NaClO4	0	7.81847	852.92	30.2152	26.7522	8.75217	16.2369	12.6535	4.02051	2.30608	2.30608	1.04033	1.04033	0.58721	0.58721	73.2479	14.3836	20.4352	24.9154	278.111	0.842105	1.31579	1.78947	0.7	-1.71	19	260.117	3.90213	9.25064	9.94393	134.841	11.9315	0.480286	11.9315	0.317218	1.3303	0.317218	-4.84188	-0.480286	-2.1635	62.8732	278.261	4	9	9	4
C10H18N2O7	NHydroxyethyldiaminoethaneNNNtriethanoicacid	Gd+++	NaClO4	0	7.81847	852.92	30.2152	26.7522	8.75217	16.2369	12.6535	4.02051	2.30608	2.30608	1.04033	1.04033	0.58721	0.58721	73.2479	14.3836	20.4352	24.9154	278.111	0.842105	1.31579	1.78947	0.7	-1.71	19	260.117	3.90213	9.25064	9.94393	134.841	11.9315	0.480286	11.9315	0.317218	1.3303	0.317218	-4.84188	-0.480286	-2.1635	62.8732	278.261	4	9	9	4
C10H18N2O7	NHydroxyethyldiaminoethaneNNNtriethanoicacid	Lu+++	NaClO4	0	7.81847	852.92	30.2152	26.7522	8.75217	16.2369	12.6535	4.02051	2.30608	2.30608	1.04033	1.04033	0.58721	0.58721	73.2479	14.3836	20.4352	24.9154	278.111	0.842105	1.31579	1.78947	0.7	-1.71	19	260.117	3.90213	9.25064	9.94393	134.841	11.9315	0.480286	11.9315	0.317218	1.3303	0.317218	-4.84188	-0.480286	-2.1635	62.8732	278.261	4	9	9	4
C10H18N2O7	NHydroxyethyldiaminoethaneNNNtriethanoicacid	Nd+++	NaClO4	0	7.81847	852.92	30.2152	26.7522	8.75217	16.2369	12.6535	4.02051	2.30608	2.30608	1.04033	1.04033	0.58721	0.58721	73.2479	14.3836	20.4352	24.9154	278.111	0.842105	1.31579	1.78947	0.7	-1.71	19	260.117	3.90213	9.25064	9.94393	134.841	11.9315	0.480286	11.9315	0.317218	1.3303	0.317218	-4.84188	-0.480286	-2.1635	62.8732	278.261	4	9	9	4
C10H18N2O7	NHydroxyethyldiaminoethaneNNNtriethanoicacid	Pr+++	NaClO4	0	7.81847	852.92	30.2152	26.7522	8.75217	16.2369	12.6535	4.02051	2.30608	2.30608	1.04033	1.04033	0.58721	0.58721	73.2479	14.3836	20.4352	24.9154	278.111	0.842105	1.31579	1.78947	0.7	-1.71	19	260.117	3.90213	9.25064	9.94393	134.841	11.9315	0.480286	11.9315	0.317218	1.3303	0.317218	-4.84188	-0.480286	-2.1635	62.8732	278.261	4	9	9	4
C10H18N2O7	NHydroxyethyldiaminoethaneNNNtriethanoicacid	Sm+++	NaClO4	0	7.81847	852.92	30.2152	26.7522	8.75217	16.2369	12.6535	4.02051	2.30608	2.30608	1.04033	1.04033	0.58721	0.58721	73.2479	14.3836	20.4352	24.9154	278.111	0.842105	1.31579	1.78947	0.7	-1.71	19	260.117	3.90213	9.25064	9.94393	134.841	11.9315	0.480286	11.9315	0.317218	1.3303	0.317218	-4.84188	-0.480286	-2.1635	62.8732	278.261	4	9	9	4
C10H18N2O7	NHydroxyethyldiaminoethaneNNNtriethanoicacid	Tm+++	NaClO4	0	7.81847	852.92	30.2152	26.7522	8.75217	16.2369	12.6535	4.02051	2.30608	2.30608	1.04033	1.04033	0.58721	0.58721	73.2479	14.3836	20.4352	24.9154	278.111	0.842105	1.31579	1.78947	0.7	-1.71	19	260.117	3.90213	9.25064	9.94393	134.841	11.9315	0.480286	11.9315	0.317218	1.3303	0.317218	-4.84188	-0.480286	-2.1635	62.8732	278.261	4	9	9	4
C10H18N2O7	NHydroxyethyldiaminoethaneNNNtriethanoicacid	Ce+++	KCl	0	7.81847	852.92	30.2152	26.7522	8.75217	16.2369	12.6535	4.02051	2.30608	2.30608	1.04033	1.04033	0.58721	0.58721	73.2479	14.3836	20.4352	24.9154	278.111	0.842105	1.31579	1.78947	0.7	-1.71	19	260.117	3.90213	9.25064	9.94393	134.841	11.9315	0.480286	11.9315	0.317218	1.3303	0.317218	-4.84188	-0.480286	-2.1635	62.8732	278.261	4	9	9	4
C10H18N2O7	NHydroxyethyldiaminoethaneNNNtriethanoicacid	Eu+++	KCl	0	7.81847	852.92	30.2152	26.7522	8.75217	16.2369	12.6535	4.02051	2.30608	2.30608	1.04033	1.04033	0.58721	0.58721	73.2479	14.3836	20.4352	24.9154	278.111	0.842105	1.31579	1.78947	0.7	-1.71	19	260.117	3.90213	9.25064	9.94393	134.841	11.9315	0.480286	11.9315	0.317218	1.3303	0.317218	-4.84188	-0.480286	-2.1635	62.8732	278.261	4	9	9	4
C10H18N2O7	NHydroxyethyldiaminoethaneNNNtriethanoicacid	Nd+++	KCl	0	7.81847	852.92	30.2152	26.7522	8.75217	16.2369	12.6535	4.02051	2.30608	2.30608	1.04033	1.04033	0.58721	0.58721	73.2479	14.3836	20.4352	24.9154	278.111	0.842105	1.31579	1.78947	0.7	-1.71	19	260.117	3.90213	9.25064	9.94393	134.841	11.9315	0.480286	11.9315	0.317218	1.3303	0.317218	-4.84188	-0.480286	-2.1635	62.8732	278.261	4	9	9	4
C10H18N2O7	NHydroxyethyldiaminoethaneNNNtriethanoicacid	Ce+++	KNO3	0	7.81847	852.92	30.2152	26.7522	8.75217	16.2369	12.6535	4.02051	2.30608	2.30608	1.04033	1.04033	0.58721	0.58721	73.2479	14.3836	20.4352	24.9154	278.111	0.842105	1.31579	1.78947	0.7	-1.71	19	260.117	3.90213	9.25064	9.94393	134.841	11.9315	0.480286	11.9315	0.317218	1.3303	0.317218	-4.84188	-0.480286	-2.1635	62.8732	278.261	4	9	9	4
C10H18N2O7	NHydroxyethyldiaminoethaneNNNtriethanoicacid	Eu+++	KNO3	0	7.81847	852.92	30.2152	26.7522	8.75217	16.2369	12.6535	4.02051	2.30608	2.30608	1.04033	1.04033	0.58721	0.58721	73.2479	14.3836	20.4352	24.9154	278.111	0.842105	1.31579	1.78947	0.7	-1.71	19	260.117	3.90213	9.25064	9.94393	134.841	11.9315	0.480286	11.9315	0.317218	1.3303	0.317218	-4.84188	-0.480286	-2.1635	62.8732	278.261	4	9	9	4
C10H18N2O7	NHydroxyethyldiaminoethaneNNNtriethanoicacid	Eu+++	KNO3	0	7.81847	852.92	30.2152	26.7522	8.75217	16.2369	12.6535	4.02051	2.30608	2.30608	1.04033	1.04033	0.58721	0.58721	73.2479	14.3836	20.4352	24.9154	278.111	0.842105	1.31579	1.78947	0.7	-1.71	19	260.117	3.90213	9.25064	9.94393	134.841	11.9315	0.480286	11.9315	0.317218	1.3303	0.317218	-4.84188	-0.480286	-2.1635	62.8732	278.261	4	9	9	4
C10H18N2O7	NHydroxyethyldiaminoethaneNNNtriethanoicacid	Tb+++	KNO3	0	7.81847	852.92	30.2152	26.7522	8.75217	16.2369	12.6535	4.02051	2.30608	2.30608	1.04033	1.04033	0.58721	0.58721	73.2479	14.3836	20.4352	24.9154	278.111	0.842105	1.31579	1.78947	0.7	-1.71	19	260.117	3.90213	9.25064	9.94393	134.841	11.9315	0.480286	11.9315	0.317218	1.3303	0.317218	-4.84188	-0.480286	-2.1635	62.8732	278.261	4	9	9	4
C10H18N2O7	NHydroxyethyldiaminoethaneNNNtriethanoicacid	Tb+++	KNO3	0	7.81847	852.92	30.2152	26.7522	8.75217	16.2369	12.6535	4.02051	2.30608	2.30608	1.04033	1.04033	0.58721	0.58721	73.2479	14.3836	20.4352	24.9154	278.111	0.842105	1.31579	1.78947	0.7	-1.71	19	260.117	3.90213	9.25064	9.94393	134.841	11.9315	0.480286	11.9315	0.317218	1.3303	0.317218	-4.84188	-0.480286	-2.1635	62.8732	278.261	4	9	9	4
C10H18N2O7	NHydroxyethyldiaminoethaneNNNtriethanoicacid	Dy+++	KNO3	0	7.81847	852.92	30.2152	26.7522	8.75217	16.2369	12.6535	4.02051	2.30608	2.30608	1.04033	1.04033	0.58721	0.58721	73.2479	14.3836	20.4352	24.9154	278.111	0.842105	1.31579	1.78947	0.7	-1.71	19	260.117	3.90213	9.25064	9.94393	134.841	11.9315	0.480286	11.9315	0.317218	1.3303	0.317218	-4.84188	-0.480286	-2.1635	62.8732	278.261	4	9	9	4
C10H18N2O7	NHydroxyethyldiaminoethaneNNNtriethanoicacid	Dy+++	KNO3	0	7.81847	852.92	30.2152	26.7522	8.75217	16.2369	12.6535	4.02051	2.30608	2.30608	1.04033	1.04033	0.58721	0.58721	73.2479	14.3836	20.4352	24.9154	278.111	0.842105	1.31579	1.78947	0.7	-1.71	19	260.117	3.90213	9.25064	9.94393	134.841	11.9315	0.480286	11.9315	0.317218	1.3303	0.317218	-4.84188	-0.480286	-2.1635	62.8732	278.261	4	9	9	4
C10H18N2O7	NHydroxyethyldiaminoethaneNNNtriethanoicacid	Er+++	KNO3	0	7.81847	852.92	30.2152	26.7522	8.75217	16.2369	12.6535	4.02051	2.30608	2.30608	1.04033	1.04033	0.58721	0.58721	73.2479	14.3836	20.4352	24.9154	278.111	0.842105	1.31579	1.78947	0.7	-1.71	19	260.117	3.90213	9.25064	9.94393	134.841	11.9315	0.480286	11.9315	0.317218	1.3303	0.317218	-4.84188	-0.480286	-2.1635	62.8732	278.261	4	9	9	4
C10H18N2O7	NHydroxyethyldiaminoethaneNNNtriethanoicacid	Er+++	KNO3	0	7.81847	852.92	30.2152	26.7522	8.75217	16.2369	12.6535	4.02051	2.30608	2.30608	1.04033	1.04033	0.58721	0.58721	73.2479	14.3836	20.4352	24.9154	278.111	0.842105	1.31579	1.78947	0.7	-1.71	19	260.117	3.90213	9.25064	9.94393	134.841	11.9315	0.480286	11.9315	0.317218	1.3303	0.317218	-4.84188	-0.480286	-2.1635	62.8732	278.261	4	9	9	4
C10H18N2O7	NHydroxyethyldiaminoethaneNNNtriethanoicacid	Gd+++	KNO3	0	7.81847	852.92	30.2152	26.7522	8.75217	16.2369	12.6535	4.02051	2.30608	2.30608	1.04033	1.04033	0.58721	0.58721	73.2479	14.3836	20.4352	24.9154	278.111	0.842105	1.31579	1.78947	0.7	-1.71	19	260.117	3.90213	9.25064	9.94393	134.841	11.9315	0.480286	11.9315	0.317218	1.3303	0.317218	-4.84188	-0.480286	-2.1635	62.8732	278.261	4	9	9	4
C10H18N2O7	NHydroxyethyldiaminoethaneNNNtriethanoicacid	Gd+++	KNO3	0	7.81847	852.92	30.2152	26.7522	8.75217	16.2369	12.6535	4.02051	2.30608	2.30608	1.04033	1.04033	0.58721	0.58721	73.2479	14.3836	20.4352	24.9154	278.111	0.842105	1.31579	1.78947	0.7	-1.71	19	260.117	3.90213	9.25064	9.94393	134.841	11.9315	0.480286	11.9315	0.317218	1.3303	0.317218	-4.84188	-0.480286	-2.1635	62.8732	278.261	4	9	9	4
C10H18N2O7	NHydroxyethyldiaminoethaneNNNtriethanoicacid	Ho+++	KNO3	0	7.81847	852.92	30.2152	26.7522	8.75217	16.2369	12.6535	4.02051	2.30608	2.30608	1.04033	1.04033	0.58721	0.58721	73.2479	14.3836	20.4352	24.9154	278.111	0.842105	1.31579	1.78947	0.7	-1.71	19	260.117	3.90213	9.25064	9.94393	134.841	11.9315	0.480286	11.9315	0.317218	1.3303	0.317218	-4.84188	-0.480286	-2.1635	62.8732	278.261	4	9	9	4
C10H18N2O7	NHydroxyethyldiaminoethaneNNNtriethanoicacid	Ho+++	KNO3	0	7.81847	852.92	30.2152	26.7522	8.75217	16.2369	12.6535	4.02051	2.30608	2.30608	1.04033	1.04033	0.58721	0.58721	73.2479	14.3836	20.4352	24.9154	278.111	0.842105	1.31579	1.78947	0.7	-1.71	19	260.117	3.90213	9.25064	9.94393	134.841	11.9315	0.480286	11.9315	0.317218	1.3303	0.317218	-4.84188	-0.480286	-2.1635	62.8732	278.261	4	9	9	4
C10H18N2O7	NHydroxyethyldiaminoethaneNNNtriethanoicacid	Lu+++	KNO3	0	7.81847	852.92	30.2152	26.7522	8.75217	16.2369	12.6535	4.02051	2.30608	2.30608	1.04033	1.04033	0.58721	0.58721	73.2479	14.3836	20.4352	24.9154	278.111	0.842105	1.31579	1.78947	0.7	-1.71	19	260.117	3.90213	9.25064	9.94393	134.841	11.9315	0.480286	11.9315	0.317218	1.3303	0.317218	-4.84188	-0.480286	-2.1635	62.8732	278.261	4	9	9	4
C10H18N2O7	NHydroxyethyldiaminoethaneNNNtriethanoicacid	Lu+++	KNO3	0	7.81847	852.92	30.2152	26.7522	8.75217	16.2369	12.6535	4.02051	2.30608	2.30608	1.04033	1.04033	0.58721	0.58721	73.2479	14.3836	20.4352	24.9154	278.111	0.842105	1.31579	1.78947	0.7	-1.71	19	260.117	3.90213	9.25064	9.94393	134.841	11.9315	0.480286	11.9315	0.317218	1.3303	0.317218	-4.84188	-0.480286	-2.1635	62.8732	278.261	4	9	9	4
C10H18N2O7	NHydroxyethyldiaminoethaneNNNtriethanoicacid	Nd+++	KNO3	0	7.81847	852.92	30.2152	26.7522	8.75217	16.2369	12.6535	4.02051	2.30608	2.30608	1.04033	1.04033	0.58721	0.58721	73.2479	14.3836	20.4352	24.9154	278.111	0.842105	1.31579	1.78947	0.7	-1.71	19	260.117	3.90213	9.25064	9.94393	134.841	11.9315	0.480286	11.9315	0.317218	1.3303	0.317218	-4.84188	-0.480286	-2.1635	62.8732	278.261	4	9	9	4
C10H18N2O7	NHydroxyethyldiaminoethaneNNNtriethanoicacid	Nd+++	KNO3	0	7.81847	852.92	30.2152	26.7522	8.75217	16.2369	12.6535	4.02051	2.30608	2.30608	1.04033	1.04033	0.58721	0.58721	73.2479	14.3836	20.4352	24.9154	278.111	0.842105	1.31579	1.78947	0.7	-1.71	19	260.117	3.90213	9.25064	9.94393	134.841	11.9315	0.480286	11.9315	0.317218	1.3303	0.317218	-4.84188	-0.480286	-2.1635	62.8732	278.261	4	9	9	4
C10H18N2O7	NHydroxyethyldiaminoethaneNNNtriethanoicacid	Pr+++	KNO3	0	7.81847	852.92	30.2152	26.7522	8.75217	16.2369	12.6535	4.02051	2.30608	2.30608	1.04033	1.04033	0.58721	0.58721	73.2479	14.3836	20.4352	24.9154	278.111	0.842105	1.31579	1.78947	0.7	-1.71	19	260.117	3.90213	9.25064	9.94393	134.841	11.9315	0.480286	11.9315	0.317218	1.3303	0.317218	-4.84188	-0.480286	-2.1635	62.8732	278.261	4	9	9	4
C10H18N2O7	NHydroxyethyldiaminoethaneNNNtriethanoicacid	Pr+++	KNO3	0	7.81847	852.92	30.2152	26.7522	8.75217	16.2369	12.6535	4.02051	2.30608	2.30608	1.04033	1.04033	0.58721	0.58721	73.2479	14.3836	20.4352	24.9154	278.111	0.842105	1.31579	1.78947	0.7	-1.71	19	260.117	3.90213	9.25064	9.94393	134.841	11.9315	0.480286	11.9315	0.317218	1.3303	0.317218	-4.84188	-0.480286	-2.1635	62.8732	278.261	4	9	9	4
C10H18N2O7	NHydroxyethyldiaminoethaneNNNtriethanoicacid	Sm+++	KNO3	0	7.81847	852.92	30.2152	26.7522	8.75217	16.2369	12.6535	4.02051	2.30608	2.30608	1.04033	1.04033	0.58721	0.58721	73.2479	14.3836	20.4352	24.9154	278.111	0.842105	1.31579	1.78947	0.7	-1.71	19	260.117	3.90213	9.25064	9.94393	134.841	11.9315	0.480286	11.9315	0.317218	1.3303	0.317218	-4.84188	-0.480286	-2.1635	62.8732	278.261	4	9	9	4
C10H18N2O7	NHydroxyethyldiaminoethaneNNNtriethanoicacid	Sm+++	KNO3	0	7.81847	852.92	30.2152	26.7522	8.75217	16.2369	12.6535	4.02051	2.30608	2.30608	1.04033	1.04033	0.58721	0.58721	73.2479	14.3836	20.4352	24.9154	278.111	0.842105	1.31579	1.78947	0.7	-1.71	19	260.117	3.90213	9.25064	9.94393	134.841	11.9315	0.480286	11.9315	0.317218	1.3303	0.317218	-4.84188	-0.480286	-2.1635	62.8732	278.261	4	9	9	4
C10H18N2O7	NHydroxyethyldiaminoethaneNNNtriethanoicacid	Tm+++	KNO3	0	7.81847	852.92	30.2152	26.7522	8.75217	16.2369	12.6535	4.02051	2.30608	2.30608	1.04033	1.04033	0.58721	0.58721	73.2479	14.3836	20.4352	24.9154	278.111	0.842105	1.31579	1.78947	0.7	-1.71	19	260.117	3.90213	9.25064	9.94393	134.841	11.9315	0.480286	11.9315	0.317218	1.3303	0.317218	-4.84188	-0.480286	-2.1635	62.8732	278.261	4	9	9	4
C10H18N2O7	NHydroxyethyldiaminoethaneNNNtriethanoicacid	Tm+++	KNO3	0	7.81847	852.92	30.2152	26.7522	8.75217	16.2369	12.6535	4.02051	2.30608	2.30608	1.04033	1.04033	0.58721	0.58721	73.2479	14.3836	20.4352	24.9154	278.111	0.842105	1.31579	1.78947	0.7	-1.71	19	260.117	3.90213	9.25064	9.94393	134.841	11.9315	0.480286	11.9315	0.317218	1.3303	0.317218	-4.84188	-0.480286	-2.1635	62.8732	278.261	4	9	9	4
C10H18N2O7	NHydroxyethyldiaminoethaneNNNtriethanoicacid	Yb+++	KNO3	0	7.81847	852.92	30.2152	26.7522	8.75217	16.2369	12.6535	4.02051	2.30608	2.30608	1.04033	1.04033	0.58721	0.58721	73.2479	14.3836	20.4352	24.9154	278.111	0.842105	1.31579	1.78947	0.7	-1.71	19	260.117	3.90213	9.25064	9.94393	134.841	11.9315	0.480286	11.9315	0.317218	1.3303	0.317218	-4.84188	-0.480286	-2.1635	62.8732	278.261	4	9	9	4
C10H18N2O7	NHydroxyethyldiaminoethaneNNNtriethanoicacid	Yb+++	KNO3	0	7.81847	852.92	30.2152	26.7522	8.75217	16.2369	12.6535	4.02051	2.30608	2.30608	1.04033	1.04033	0.58721	0.58721	73.2479	14.3836	20.4352	24.9154	278.111	0.842105	1.31579	1.78947	0.7	-1.71	19	260.117	3.90213	9.25064	9.94393	134.841	11.9315	0.480286	11.9315	0.317218	1.3303	0.317218	-4.84188	-0.480286	-2.1635	62.8732	278.261	4	9	9	4
C10H18O2	Decane24dioneCH3COCH2COCH25CH3	Eu+++	R4N.X	0	6.64799	694.736	25.1547	23.8165	5.8165	12.5594	11.6582	2.65825	1.40825	1.40825	0.590593	0.590593	0.28488	0.28488	63.5078	9.58907	0	24.6737	170.131	1	1.75	2.41667	0.8	-0.66	12	152.108	1.50957	7.01436	7.44707	99.6362	12.2867	0.299537	12.2867	0.139743	2.44346	0.139743	-4.48457	-0.299537	2.505	49.064	170.252	0	2	2	0
C10H18O2	Decane24dioneCH3COCH2COCH25CH3	Nd+++	R4N.X	0	6.64799	694.736	25.1547	23.8165	5.8165	12.5594	11.6582	2.65825	1.40825	1.40825	0.590593	0.590593	0.28488	0.28488	63.5078	9.58907	0	24.6737	170.131	1	1.75	2.41667	0.8	-0.66	12	152.108	1.50957	7.01436	7.44707	99.6362	12.2867	0.299537	12.2867	0.139743	2.44346	0.139743	-4.48457	-0.299537	2.505	49.064	170.252	0	2	2	0
C10H19N3O4_1	147Triazacyclononane14diethanoicacid	Gd+++	KCl	0	6.93264	856.513	29.6712	26.9746	7.97463	15.5555	12.8816	3.68453	2.19358	2.19358	0.947803	0.947803	0.444829	0.444829	79.1053	14.3836	5.10881	26.2692	245.138	1.17647	1.88235	2.47059	0.7	-1.63	17	226.127	2.8502	7.61204	8.20538	126.755	12.8584	0.47993	12.8584	0.32247	1.12721	0.32247	-4.6391	-0.47993	-1.3232	61.0856	245.279	5	7	5	4
C10H19N3O4_2	LeucylglycylglycineH2NCHCH2CHCH32CONHCH2CONHCH2COOH	Eu+++	KCl	0	4.46692	822.697	29.301	26.9746	7.97463	15.5995	13.1191	3.85535	2.25197	2.25197	1.1152	1.1152	0.62823	0.62823	79.0231	9.58907	10.2176	26.2064	245.138	1.05882	1.47059	1.88235	0.8	-1.18	17	226.127	2.8658	7.20538	6.20036	126.925	11.9839	0.480286	11.9839	0.317204	1.17887	0.317204	-4.67479	-0.480286	-1.6372	61.0213	245.279	3	7	7	3
C10H19N3O4_2	LeucylglycylglycineH2NCHCH2CHCH32CONHCH2CONHCH2COOH	Gd+++	KCl	0	4.46692	822.697	29.301	26.9746	7.97463	15.5995	13.1191	3.85535	2.25197	2.25197	1.1152	1.1152	0.62823	0.62823	79.0231	9.58907	10.2176	26.2064	245.138	1.05882	1.47059	1.88235	0.8	-1.18	17	226.127	2.8658	7.20538	6.20036	126.925	11.9839	0.480286	11.9839	0.317204	1.17887	0.317204	-4.67479	-0.480286	-1.6372	61.0213	245.279	3	7	7	3
C10H19N3O4_2	LeucylglycylglycineH2NCHCH2CHCH32CONHCH2CONHCH2COOH	Ho+++	KCl	0	4.46692	822.697	29.301	26.9746	7.97463	15.5995	13.1191	3.85535	2.25197	2.25197	1.1152	1.1152	0.62823	0.62823	79.0231	9.58907	10.2176	26.2064	245.138	1.05882	1.47059	1.88235	0.8	-1.18	17	226.127	2.8658	7.20538	6.20036	126.925	11.9839	0.480286	11.9839	0.317204	1.17887	0.317204	-4.67479	-0.480286	-1.6372	61.0213	245.279	3	7	7	3
C10H19N3O4_2	LeucylglycylglycineH2NCHCH2CHCH32CONHCH2CONHCH2COOH	Nd+++	KCl	0	4.46692	822.697	29.301	26.9746	7.97463	15.5995	13.1191	3.85535	2.25197	2.25197	1.1152	1.1152	0.62823	0.62823	79.0231	9.58907	10.2176	26.2064	245.138	1.05882	1.47059	1.88235	0.8	-1.18	17	226.127	2.8658	7.20538	6.20036	126.925	11.9839	0.480286	11.9839	0.317204	1.17887	0.317204	-4.67479	-0.480286	-1.6372	61.0213	245.279	3	7	7	3
C10H19N3O4_2	LeucylglycylglycineH2NCHCH2CHCH32CONHCH2CONHCH2COOH	Yb+++	KCl	0	4.46692	822.697	29.301	26.9746	7.97463	15.5995	13.1191	3.85535	2.25197	2.25197	1.1152	1.1152	0.62823	0.62823	79.0231	9.58907	10.2176	26.2064	245.138	1.05882	1.47059	1.88235	0.8	-1.18	17	226.127	2.8658	7.20538	6.20036	126.925	11.9839	0.480286	11.9839	0.317204	1.17887	0.317204	-4.67479	-0.480286	-1.6372	61.0213	245.279	3	7	7	3
C10H19N3O4_2	LeucylglycylglycineH2NCHCH2CHCH32CONHCH2CONHCH2COOH	Ce+++	KNO3	0	4.46692	822.697	29.301	26.9746	7.97463	15.5995	13.1191	3.85535	2.25197	2.25197	1.1152	1.1152	0.62823	0.62823	79.0231	9.58907	10.2176	26.2064	245.138	1.05882	1.47059	1.88235	0.8	-1.18	17	226.127	2.8658	7.20538	6.20036	126.925	11.9839	0.480286	11.9839	0.317204	1.17887	0.317204	-4.67479	-0.480286	-1.6372	61.0213	245.279	3	7	7	3
C10H19N3O4_2	LeucylglycylglycineH2NCHCH2CHCH32CONHCH2CONHCH2COOH	Er+++	KNO3	0	4.46692	822.697	29.301	26.9746	7.97463	15.5995	13.1191	3.85535	2.25197	2.25197	1.1152	1.1152	0.62823	0.62823	79.0231	9.58907	10.2176	26.2064	245.138	1.05882	1.47059	1.88235	0.8	-1.18	17	226.127	2.8658	7.20538	6.20036	126.925	11.9839	0.480286	11.9839	0.317204	1.17887	0.317204	-4.67479	-0.480286	-1.6372	61.0213	245.279	3	7	7	3
C10H19N3O4_2	LeucylglycylglycineH2NCHCH2CHCH32CONHCH2CONHCH2COOH	Gd+++	KNO3	0	4.46692	822.697	29.301	26.9746	7.97463	15.5995	13.1191	3.85535	2.25197	2.25197	1.1152	1.1152	0.62823	0.62823	79.0231	9.58907	10.2176	26.2064	245.138	1.05882	1.47059	1.88235	0.8	-1.18	17	226.127	2.8658	7.20538	6.20036	126.925	11.9839	0.480286	11.9839	0.317204	1.17887	0.317204	-4.67479	-0.480286	-1.6372	61.0213	245.279	3	7	7	3
C10H19N3O4_2	LeucylglycylglycineH2NCHCH2CHCH32CONHCH2CONHCH2COOH	Nd+++	KNO3	0	4.46692	822.697	29.301	26.9746	7.97463	15.5995	13.1191	3.85535	2.25197	2.25197	1.1152	1.1152	0.62823	0.62823	79.0231	9.58907	10.2176	26.2064	245.138	1.05882	1.47059	1.88235	0.8	-1.18	17	226.127	2.8658	7.20538	6.20036	126.925	11.9839	0.480286	11.9839	0.317204	1.17887	0.317204	-4.67479	-0.480286	-1.6372	61.0213	245.279	3	7	7	3
C10H19N3O4_2	LeucylglycylglycineH2NCHCH2CHCH32CONHCH2CONHCH2COOH	Pr+++	KNO3	0	4.46692	822.697	29.301	26.9746	7.97463	15.5995	13.1191	3.85535	2.25197	2.25197	1.1152	1.1152	0.62823	0.62823	79.0231	9.58907	10.2176	26.2064	245.138	1.05882	1.47059	1.88235	0.8	-1.18	17	226.127	2.8658	7.20538	6.20036	126.925	11.9839	0.480286	11.9839	0.317204	1.17887	0.317204	-4.67479	-0.480286	-1.6372	61.0213	245.279	3	7	7	3
C10H19N3O4_2	LeucylglycylglycineH2NCHCH2CHCH32CONHCH2CONHCH2COOH	Sm+++	KNO3	0	4.46692	822.697	29.301	26.9746	7.97463	15.5995	13.1191	3.85535	2.25197	2.25197	1.1152	1.1152	0.62823	0.62823	79.0231	9.58907	10.2176	26.2064	245.138	1.05882	1.47059	1.88235	0.8	-1.18	17	226.127	2.8658	7.20538	6.20036	126.925	11.9839	0.480286	11.9839	0.317204	1.17887	0.317204	-4.67479	-0.480286	-1.6372	61.0213	245.279	3	7	7	3
C10H19N3O4_2	LeucylglycylglycineH2NCHCH2CHCH32CONHCH2CONHCH2COOH	Yb+++	KNO3	0	4.46692	822.697	29.301	26.9746	7.97463	15.5995	13.1191	3.85535	2.25197	2.25197	1.1152	1.1152	0.62823	0.62823	79.0231	9.58907	10.2176	26.2064	245.138	1.05882	1.47059	1.88235	0.8	-1.18	17	226.127	2.8658	7.20538	6.20036	126.925	11.9839	0.480286	11.9839	0.317204	1.17887	0.317204	-4.67479	-0.480286	-1.6372	61.0213	245.279	3	7	7	3
C10H20N2O4	NNDiethylethylenedinitriloNNdiethanoicacid	Eu+++	KNO3	0	7.78995	765.335	29.7236	27.5274	7.52742	15.4448	13.2246	3.40814	1.91656	1.91656	0.903395	0.903395	0.450279	0.450279	74.4234	9.58907	10.2176	27.5361	232.142	0.9375	1.375	1.6875	0.8	-1.14	16	212.12	2.48984	8.06362	7.19124	123.728	11.8832	0.480286	11.8832	0.317203	1.30399	0.317203	-4.79479	-0.480286	-0.2006	59.4996	232.28	2	6	6	2
C10H20N2O4	NNDiethylethylenedinitriloNNdiethanoicacid	Tb+++	KNO3	0	7.78995	765.335	29.7236	27.5274	7.52742	15.4448	13.2246	3.40814	1.91656	1.91656	0.903395	0.903395	0.450279	0.450279	74.4234	9.58907	10.2176	27.5361	232.142	0.9375	1.375	1.6875	0.8	-1.14	16	212.12	2.48984	8.06362	7.19124	123.728	11.8832	0.480286	11.8832	0.317203	1.30399	0.317203	-4.79479	-0.480286	-0.2006	59.4996	232.28	2	6	6	2
C10H20N2O4	NNDiethylethylenedinitriloNNdiethanoicacid	Dy+++	KNO3	0	7.78995	765.335	29.7236	27.5274	7.52742	15.4448	13.2246	3.40814	1.91656	1.91656	0.903395	0.903395	0.450279	0.450279	74.4234	9.58907	10.2176	27.5361	232.142	0.9375	1.375	1.6875	0.8	-1.14	16	212.12	2.48984	8.06362	7.19124	123.728	11.8832	0.480286	11.8832	0.317203	1.30399	0.317203	-4.79479	-0.480286	-0.2006	59.4996	232.28	2	6	6	2
C10H20N2O4	NNDiethylethylenedinitriloNNdiethanoicacid	Er+++	KNO3	0	7.78995	765.335	29.7236	27.5274	7.52742	15.4448	13.2246	3.40814	1.91656	1.91656	0.903395	0.903395	0.450279	0.450279	74.4234	9.58907	10.2176	27.5361	232.142	0.9375	1.375	1.6875	0.8	-1.14	16	212.12	2.48984	8.06362	7.19124	123.728	11.8832	0.480286	11.8832	0.317203	1.30399	0.317203	-4.79479	-0.480286	-0.2006	59.4996	232.28	2	6	6	2
C10H20N2O4	NNDiethylethylenedinitriloNNdiethanoicacid	Gd+++	KNO3	0	7.78995	765.335	29.7236	27.5274	7.52742	15.4448	13.2246	3.40814	1.91656	1.91656	0.903395	0.903395	0.450279	0.450279	74.4234	9.58907	10.2176	27.5361	232.142	0.9375	1.375	1.6875	0.8	-1.14	16	212.12	2.48984	8.06362	7.19124	123.728	11.8832	0.480286	11.8832	0.317203	1.30399	0.317203	-4.79479	-0.480286	-0.2006	59.4996	232.28	2	6	6	2
C10H20N2O4	NNDiethylethylenedinitriloNNdiethanoicacid	Ho+++	KNO3	0	7.78995	765.335	29.7236	27.5274	7.52742	15.4448	13.2246	3.40814	1.91656	1.91656	0.903395	0.903395	0.450279	0.450279	74.4234	9.58907	10.2176	27.5361	232.142	0.9375	1.375	1.6875	0.8	-1.14	16	212.12	2.48984	8.06362	7.19124	123.728	11.8832	0.480286	11.8832	0.317203	1.30399	0.317203	-4.79479	-0.480286	-0.2006	59.4996	232.28	2	6	6	2
C10H20N2O4	NNDiethylethylenedinitriloNNdiethanoicacid	Lu+++	KNO3	0	7.78995	765.335	29.7236	27.5274	7.52742	15.4448	13.2246	3.40814	1.91656	1.91656	0.903395	0.903395	0.450279	0.450279	74.4234	9.58907	10.2176	27.5361	232.142	0.9375	1.375	1.6875	0.8	-1.14	16	212.12	2.48984	8.06362	7.19124	123.728	11.8832	0.480286	11.8832	0.317203	1.30399	0.317203	-4.79479	-0.480286	-0.2006	59.4996	232.28	2	6	6	2
C10H20N2O4	NNDiethylethylenedinitriloNNdiethanoicacid	Tm+++	KNO3	0	7.78995	765.335	29.7236	27.5274	7.52742	15.4448	13.2246	3.40814	1.91656	1.91656	0.903395	0.903395	0.450279	0.450279	74.4234	9.58907	10.2176	27.5361	232.142	0.9375	1.375	1.6875	0.8	-1.14	16	212.12	2.48984	8.06362	7.19124	123.728	11.8832	0.480286	11.8832	0.317203	1.30399	0.317203	-4.79479	-0.480286	-0.2006	59.4996	232.28	2	6	6	2
C10H20N2O4	NNDiethylethylenedinitriloNNdiethanoicacid	Yb+++	KNO3	0	7.78995	765.335	29.7236	27.5274	7.52742	15.4448	13.2246	3.40814	1.91656	1.91656	0.903395	0.903395	0.450279	0.450279	74.4234	9.58907	10.2176	27.5361	232.142	0.9375	1.375	1.6875	0.8	-1.14	16	212.12	2.48984	8.06362	7.19124	123.728	11.8832	0.480286	11.8832	0.317203	1.30399	0.317203	-4.79479	-0.480286	-0.2006	59.4996	232.28	2	6	6	2
C10H26N2O12P4	NNNNTetraphosphomethylcyclohexane12diamine	Eu+++	KCl	0	5.49572	1382.21	43.8116	38.5823	16.16	23.7173	18.1929	12.0976	4.25791	9.03765	1.98572	3.76551	1.35753	3.0951	102.662	21.0017	39.1655	33.3817	490.044	0.607143	0.857143	1.07143	1	0.52	28	464.008	7.26666	9.76529	11.0586	197.966	13.4622	0.338968	13.4622	0.338968	1.95849	0.323529	-6.90975	-0.323529	-0.5576	97.3664	490.216	8	14	14	8
C10H26N2O12P4	NNNNTetraphosphomethylcyclohexane12diamine	Tb+++	KCl	0	5.49572	1382.21	43.8116	38.5823	16.16	23.7173	18.1929	12.0976	4.25791	9.03765	1.98572	3.76551	1.35753	3.0951	102.662	21.0017	39.1655	33.3817	490.044	0.607143	0.857143	1.07143	1	0.52	28	464.008	7.26666	9.76529	11.0586	197.966	13.4622	0.338968	13.4622	0.338968	1.95849	0.323529	-6.90975	-0.323529	-0.5576	97.3664	490.216	8	14	14	8
C10H26N2O12P4	NNNNTetraphosphomethylcyclohexane12diamine	Gd+++	KCl	0	5.49572	1382.21	43.8116	38.5823	16.16	23.7173	18.1929	12.0976	4.25791	9.03765	1.98572	3.76551	1.35753	3.0951	102.662	21.0017	39.1655	33.3817	490.044	0.607143	0.857143	1.07143	1	0.52	28	464.008	7.26666	9.76529	11.0586	197.966	13.4622	0.338968	13.4622	0.338968	1.95849	0.323529	-6.90975	-0.323529	-0.5576	97.3664	490.216	8	14	14	8
C10H26N2O12P4	NNNNTetraphosphomethylcyclohexane12diamine	Ho+++	KCl	0	5.49572	1382.21	43.8116	38.5823	16.16	23.7173	18.1929	12.0976	4.25791	9.03765	1.98572	3.76551	1.35753	3.0951	102.662	21.0017	39.1655	33.3817	490.044	0.607143	0.857143	1.07143	1	0.52	28	464.008	7.26666	9.76529	11.0586	197.966	13.4622	0.338968	13.4622	0.338968	1.95849	0.323529	-6.90975	-0.323529	-0.5576	97.3664	490.216	8	14	14	8
C10H26N2O12P4	NNNNTetraphosphomethylcyclohexane12diamine	Lu+++	KCl	0	5.49572	1382.21	43.8116	38.5823	16.16	23.7173	18.1929	12.0976	4.25791	9.03765	1.98572	3.76551	1.35753	3.0951	102.662	21.0017	39.1655	33.3817	490.044	0.607143	0.857143	1.07143	1	0.52	28	464.008	7.26666	9.76529	11.0586	197.966	13.4622	0.338968	13.4622	0.338968	1.95849	0.323529	-6.90975	-0.323529	-0.5576	97.3664	490.216	8	14	14	8
C10H26N2O12P4	NNNNTetraphosphomethylcyclohexane12diamine	Sm+++	KCl	0	5.49572	1382.21	43.8116	38.5823	16.16	23.7173	18.1929	12.0976	4.25791	9.03765	1.98572	3.76551	1.35753	3.0951	102.662	21.0017	39.1655	33.3817	490.044	0.607143	0.857143	1.07143	1	0.52	28	464.008	7.26666	9.76529	11.0586	197.966	13.4622	0.338968	13.4622	0.338968	1.95849	0.323529	-6.90975	-0.323529	-0.5576	97.3664	490.216	8	14	14	8
C10H26N4O6P2	14710Tetraazacyclododecane17bismethanephosphonicacid	Eu+++	KCl	0	4.79224	1131.45	39.1378	36.1328	11.9216	20.7841	17.3061	7.86404	2.98379	5.37366	1.31577	2.20567	0.756752	1.44665	100.062	9.1301	19.5828	35.9637	360.133	0.818182	1.13636	1.40909	1	0.14	22	334.08	4.26948	9.43925	10.7977	166.732	12.9399	0.338942	12.9399	0.338942	1.52188	0.323529	-6.38405	-0.323529	-1.9464	82.7076	360.288	6	10	10	6
C10H26N4O6P2	14710Tetraazacyclododecane17bismethanephosphonicacid	Er+++	KCl	0	4.79224	1131.45	39.1378	36.1328	11.9216	20.7841	17.3061	7.86404	2.98379	5.37366	1.31577	2.20567	0.756752	1.44665	100.062	9.1301	19.5828	35.9637	360.133	0.818182	1.13636	1.40909	1	0.14	22	334.08	4.26948	9.43925	10.7977	166.732	12.9399	0.338942	12.9399	0.338942	1.52188	0.323529	-6.38405	-0.323529	-1.9464	82.7076	360.288	6	10	10	6
C10H26N4O6P2	14710Tetraazacyclododecane17bismethanephosphonicacid	Gd+++	KCl	0	4.79224	1131.45	39.1378	36.1328	11.9216	20.7841	17.3061	7.86404	2.98379	5.37366	1.31577	2.20567	0.756752	1.44665	100.062	9.1301	19.5828	35.9637	360.133	0.818182	1.13636	1.40909	1	0.14	22	334.08	4.26948	9.43925	10.7977	166.732	12.9399	0.338942	12.9399	0.338942	1.52188	0.323529	-6.38405	-0.323529	-1.9464	82.7076	360.288	6	10	10	6
C10H26N4O6P2	14710Tetraazacyclododecane17bismethanephosphonicacid	Lu+++	KCl	0	4.79224	1131.45	39.1378	36.1328	11.9216	20.7841	17.3061	7.86404	2.98379	5.37366	1.31577	2.20567	0.756752	1.44665	100.062	9.1301	19.5828	35.9637	360.133	0.818182	1.13636	1.40909	1	0.14	22	334.08	4.26948	9.43925	10.7977	166.732	12.9399	0.338942	12.9399	0.338942	1.52188	0.323529	-6.38405	-0.323529	-1.9464	82.7076	360.288	6	10	10	6
C10H26N4O6P2	14710Tetraazacyclododecane17bismethanephosphonicacid	Nd+++	KCl	0	4.79224	1131.45	39.1378	36.1328	11.9216	20.7841	17.3061	7.86404	2.98379	5.37366	1.31577	2.20567	0.756752	1.44665	100.062	9.1301	19.5828	35.9637	360.133	0.818182	1.13636	1.40909	1	0.14	22	334.08	4.26948	9.43925	10.7977	166.732	12.9399	0.338942	12.9399	0.338942	1.52188	0.323529	-6.38405	-0.323529	-1.9464	82.7076	360.288	6	10	10	6
C10H27N3O6P2	Iminobisethyleneiminodimethylmethylenephosphonicacid	Eu+++	KCl	0	8.00234	1094.46	39.5605	36.6856	11.4744	20.7067	17.3589	7.46962	3.12199	6.40629	1.43989	3.22523	0.412229	0.757178	95.076	9.1301	19.5828	37.3755	347.138	0.761905	1.09524	1.38095	1	0.18	21	320.073	3.87483	7.636	7.32269	163.231	13.1423	0.344337	13.1423	0.344337	1.56871	0.323151	-6.55694	-0.323151	-0.4172	81.1213	347.289	7	9	9	7
C10H6O8	Benzene1245tetracarboxylicacidC6H2COOH4	Eu+++	NaClO4	0	4.08417	614.544	18.6019	14.266	8.26599	11.2589	6.76599	4.13299	2.89983	2.89983	1.8165	1.8165	1.11237	1.11237	58.2159	19.1781	20.4352	8.46632	254.006	0.666667	0.888889	1.05556	0	-2.9	18	248.102	6.74296	4.53459	2.26494	107.491	11.6073	0.47762	11.6073	0.336094	1.14428	0.336094	-1.68174	-0.47762	0.4794	54.2792	254.15	4	8	8	4
C10H6O8	Benzene1245tetracarboxylicacidC6H2COOH4	Eu+++	NaClO4	0	4.08417	614.544	18.6019	14.266	8.26599	11.2589	6.76599	4.13299	2.89983	2.89983	1.8165	1.8165	1.11237	1.11237	58.2159	19.1781	20.4352	8.46632	254.006	0.666667	0.888889	1.05556	0	-2.9	18	248.102	6.74296	4.53459	2.26494	107.491	11.6073	0.47762	11.6073	0.336094	1.14428	0.336094	-1.68174	-0.47762	0.4794	54.2792	254.15	4	8	8	4
C10H6O8	Benzene1245tetracarboxylicacidC6H2COOH4	Tb+++	NaClO4	0	4.08417	614.544	18.6019	14.266	8.26599	11.2589	6.76599	4.13299	2.89983	2.89983	1.8165	1.8165	1.11237	1.11237	58.2159	19.1781	20.4352	8.46632	254.006	0.666667	0.888889	1.05556	0	-2.9	18	248.102	6.74296	4.53459	2.26494	107.491	11.6073	0.47762	11.6073	0.336094	1.14428	0.336094	-1.68174	-0.47762	0.4794	54.2792	254.15	4	8	8	4
C10H6O8	Benzene1245tetracarboxylicacidC6H2COOH4	Dy+++	NaClO4	0	4.08417	614.544	18.6019	14.266	8.26599	11.2589	6.76599	4.13299	2.89983	2.89983	1.8165	1.8165	1.11237	1.11237	58.2159	19.1781	20.4352	8.46632	254.006	0.666667	0.888889	1.05556	0	-2.9	18	248.102	6.74296	4.53459	2.26494	107.491	11.6073	0.47762	11.6073	0.336094	1.14428	0.336094	-1.68174	-0.47762	0.4794	54.2792	254.15	4	8	8	4
C10H6O8	Benzene1245tetracarboxylicacidC6H2COOH4	Er+++	NaClO4	0	4.08417	614.544	18.6019	14.266	8.26599	11.2589	6.76599	4.13299	2.89983	2.89983	1.8165	1.8165	1.11237	1.11237	58.2159	19.1781	20.4352	8.46632	254.006	0.666667	0.888889	1.05556	0	-2.9	18	248.102	6.74296	4.53459	2.26494	107.491	11.6073	0.47762	11.6073	0.336094	1.14428	0.336094	-1.68174	-0.47762	0.4794	54.2792	254.15	4	8	8	4
C10H6O8	Benzene1245tetracarboxylicacidC6H2COOH4	Gd+++	NaClO4	0	4.08417	614.544	18.6019	14.266	8.26599	11.2589	6.76599	4.13299	2.89983	2.89983	1.8165	1.8165	1.11237	1.11237	58.2159	19.1781	20.4352	8.46632	254.006	0.666667	0.888889	1.05556	0	-2.9	18	248.102	6.74296	4.53459	2.26494	107.491	11.6073	0.47762	11.6073	0.336094	1.14428	0.336094	-1.68174	-0.47762	0.4794	54.2792	254.15	4	8	8	4
C10H6O8	Benzene1245tetracarboxylicacidC6H2COOH4	Ho+++	NaClO4	0	4.08417	614.544	18.6019	14.266	8.26599	11.2589	6.76599	4.13299	2.89983	2.89983	1.8165	1.8165	1.11237	1.11237	58.2159	19.1781	20.4352	8.46632	254.006	0.666667	0.888889	1.05556	0	-2.9	18	248.102	6.74296	4.53459	2.26494	107.491	11.6073	0.47762	11.6073	0.336094	1.14428	0.336094	-1.68174	-0.47762	0.4794	54.2792	254.15	4	8	8	4
C10H6O8	Benzene1245tetracarboxylicacidC6H2COOH4	Lu+++	NaClO4	0	4.08417	614.544	18.6019	14.266	8.26599	11.2589	6.76599	4.13299	2.89983	2.89983	1.8165	1.8165	1.11237	1.11237	58.2159	19.1781	20.4352	8.46632	254.006	0.666667	0.888889	1.05556	0	-2.9	18	248.102	6.74296	4.53459	2.26494	107.491	11.6073	0.47762	11.6073	0.336094	1.14428	0.336094	-1.68174	-0.47762	0.4794	54.2792	254.15	4	8	8	4
C10H6O8	Benzene1245tetracarboxylicacidC6H2COOH4	Nd+++	NaClO4	0	4.08417	614.544	18.6019	14.266	8.26599	11.2589	6.76599	4.13299	2.89983	2.89983	1.8165	1.8165	1.11237	1.11237	58.2159	19.1781	20.4352	8.46632	254.006	0.666667	0.888889	1.05556	0	-2.9	18	248.102	6.74296	4.53459	2.26494	107.491	11.6073	0.47762	11.6073	0.336094	1.14428	0.336094	-1.68174	-0.47762	0.4794	54.2792	254.15	4	8	8	4
C10H6O8	Benzene1245tetracarboxylicacidC6H2COOH4	Pr+++	NaClO4	0	4.08417	614.544	18.6019	14.266	8.26599	11.2589	6.76599	4.13299	2.89983	2.89983	1.8165	1.8165	1.11237	1.11237	58.2159	19.1781	20.4352	8.46632	254.006	0.666667	0.888889	1.05556	0	-2.9	18	248.102	6.74296	4.53459	2.26494	107.491	11.6073	0.47762	11.6073	0.336094	1.14428	0.336094	-1.68174	-0.47762	0.4794	54.2792	254.15	4	8	8	4
C10H6O8	Benzene1245tetracarboxylicacidC6H2COOH4	Sm+++	NaClO4	0	4.08417	614.544	18.6019	14.266	8.26599	11.2589	6.76599	4.13299	2.89983	2.89983	1.8165	1.8165	1.11237	1.11237	58.2159	19.1781	20.4352	8.46632	254.006	0.666667	0.888889	1.05556	0	-2.9	18	248.102	6.74296	4.53459	2.26494	107.491	11.6073	0.47762	11.6073	0.336094	1.14428	0.336094	-1.68174	-0.47762	0.4794	54.2792	254.15	4	8	8	4
C10H6O8	Benzene1245tetracarboxylicacidC6H2COOH4	Tm+++	NaClO4	0	4.08417	614.544	18.6019	14.266	8.26599	11.2589	6.76599	4.13299	2.89983	2.89983	1.8165	1.8165	1.11237	1.11237	58.2159	19.1781	20.4352	8.46632	254.006	0.666667	0.888889	1.05556	0	-2.9	18	248.102	6.74296	4.53459	2.26494	107.491	11.6073	0.47762	11.6073	0.336094	1.14428	0.336094	-1.68174	-0.47762	0.4794	54.2792	254.15	4	8	8	4
C10H6O8	Benzene1245tetracarboxylicacidC6H2COOH4	Yb+++	NaClO4	0	4.08417	614.544	18.6019	14.266	8.26599	11.2589	6.76599	4.13299	2.89983	2.89983	1.8165	1.8165	1.11237	1.11237	58.2159	19.1781	20.4352	8.46632	254.006	0.666667	0.888889	1.05556	0	-2.9	18	248.102	6.74296	4.53459	2.26494	107.491	11.6073	0.47762	11.6073	0.336094	1.14428	0.336094	-1.68174	-0.47762	0.4794	54.2792	254.15	4	8	8	4
C10H7NO2_1	1Nitroso2naphtholalphaNitrosobetanaphthol	Ce+++	KCl	0	3.23105	746.934	15.1877	13.2637	6.26371	9.36148	6.76855	3.36031	2.26902	2.26902	1.5317	1.5317	0.962949	0.962949	47.6914	4.90707	10.2857	9.65575	173.048	1.07692	1.76923	2.46154	0	-1.9	13	166.115	3.10384	2.8603	1.14093	84.5235	10.9129	0.505531	10.9129	0.293217	0.295	0.293217	-0.632286	-0.505531	2.9433	51.0678	173.171	1	3	3	1
C10H7NO2_1	1Nitroso2naphtholalphaNitrosobetanaphthol	Eu+++	KCl	0	3.23105	746.934	15.1877	13.2637	6.26371	9.36148	6.76855	3.36031	2.26902	2.26902	1.5317	1.5317	0.962949	0.962949	47.6914	4.90707	10.2857	9.65575	173.048	1.07692	1.76923	2.46154	0	-1.9	13	166.115	3.10384	2.8603	1.14093	84.5235	10.9129	0.505531	10.9129	0.293217	0.295	0.293217	-0.632286	-0.505531	2.9433	51.0678	173.171	1	3	3	1
C10H7NO2_1	1Nitroso2naphtholalphaNitrosobetanaphthol	Tb+++	KCl	0	3.23105	746.934	15.1877	13.2637	6.26371	9.36148	6.76855	3.36031	2.26902	2.26902	1.5317	1.5317	0.962949	0.962949	47.6914	4.90707	10.2857	9.65575	173.048	1.07692	1.76923	2.46154	0	-1.9	13	166.115	3.10384	2.8603	1.14093	84.5235	10.9129	0.505531	10.9129	0.293217	0.295	0.293217	-0.632286	-0.505531	2.9433	51.0678	173.171	1	3	3	1
C10H7NO2_1	1Nitroso2naphtholalphaNitrosobetanaphthol	Dy+++	KCl	0	3.23105	746.934	15.1877	13.2637	6.26371	9.36148	6.76855	3.36031	2.26902	2.26902	1.5317	1.5317	0.962949	0.962949	47.6914	4.90707	10.2857	9.65575	173.048	1.07692	1.76923	2.46154	0	-1.9	13	166.115	3.10384	2.8603	1.14093	84.5235	10.9129	0.505531	10.9129	0.293217	0.295	0.293217	-0.632286	-0.505531	2.9433	51.0678	173.171	1	3	3	1
C10H7NO2_1	1Nitroso2naphtholalphaNitrosobetanaphthol	Er+++	KCl	0	3.23105	746.934	15.1877	13.2637	6.26371	9.36148	6.76855	3.36031	2.26902	2.26902	1.5317	1.5317	0.962949	0.962949	47.6914	4.90707	10.2857	9.65575	173.048	1.07692	1.76923	2.46154	0	-1.9	13	166.115	3.10384	2.8603	1.14093	84.5235	10.9129	0.505531	10.9129	0.293217	0.295	0.293217	-0.632286	-0.505531	2.9433	51.0678	173.171	1	3	3	1
C10H7NO2_1	1Nitroso2naphtholalphaNitrosobetanaphthol	Gd+++	KCl	0	3.23105	746.934	15.1877	13.2637	6.26371	9.36148	6.76855	3.36031	2.26902	2.26902	1.5317	1.5317	0.962949	0.962949	47.6914	4.90707	10.2857	9.65575	173.048	1.07692	1.76923	2.46154	0	-1.9	13	166.115	3.10384	2.8603	1.14093	84.5235	10.9129	0.505531	10.9129	0.293217	0.295	0.293217	-0.632286	-0.505531	2.9433	51.0678	173.171	1	3	3	1
C10H7NO2_1	1Nitroso2naphtholalphaNitrosobetanaphthol	Ho+++	KCl	0	3.23105	746.934	15.1877	13.2637	6.26371	9.36148	6.76855	3.36031	2.26902	2.26902	1.5317	1.5317	0.962949	0.962949	47.6914	4.90707	10.2857	9.65575	173.048	1.07692	1.76923	2.46154	0	-1.9	13	166.115	3.10384	2.8603	1.14093	84.5235	10.9129	0.505531	10.9129	0.293217	0.295	0.293217	-0.632286	-0.505531	2.9433	51.0678	173.171	1	3	3	1
C10H7NO2_1	1Nitroso2naphtholalphaNitrosobetanaphthol	Lu+++	KCl	0	3.23105	746.934	15.1877	13.2637	6.26371	9.36148	6.76855	3.36031	2.26902	2.26902	1.5317	1.5317	0.962949	0.962949	47.6914	4.90707	10.2857	9.65575	173.048	1.07692	1.76923	2.46154	0	-1.9	13	166.115	3.10384	2.8603	1.14093	84.5235	10.9129	0.505531	10.9129	0.293217	0.295	0.293217	-0.632286	-0.505531	2.9433	51.0678	173.171	1	3	3	1
C10H7NO2_1	1Nitroso2naphtholalphaNitrosobetanaphthol	Nd+++	KCl	0	3.23105	746.934	15.1877	13.2637	6.26371	9.36148	6.76855	3.36031	2.26902	2.26902	1.5317	1.5317	0.962949	0.962949	47.6914	4.90707	10.2857	9.65575	173.048	1.07692	1.76923	2.46154	0	-1.9	13	166.115	3.10384	2.8603	1.14093	84.5235	10.9129	0.505531	10.9129	0.293217	0.295	0.293217	-0.632286	-0.505531	2.9433	51.0678	173.171	1	3	3	1
C10H7NO2_1	1Nitroso2naphtholalphaNitrosobetanaphthol	Pr+++	KCl	0	3.23105	746.934	15.1877	13.2637	6.26371	9.36148	6.76855	3.36031	2.26902	2.26902	1.5317	1.5317	0.962949	0.962949	47.6914	4.90707	10.2857	9.65575	173.048	1.07692	1.76923	2.46154	0	-1.9	13	166.115	3.10384	2.8603	1.14093	84.5235	10.9129	0.505531	10.9129	0.293217	0.295	0.293217	-0.632286	-0.505531	2.9433	51.0678	173.171	1	3	3	1
C10H7NO2_1	1Nitroso2naphtholalphaNitrosobetanaphthol	Sm+++	KCl	0	3.23105	746.934	15.1877	13.2637	6.26371	9.36148	6.76855	3.36031	2.26902	2.26902	1.5317	1.5317	0.962949	0.962949	47.6914	4.90707	10.2857	9.65575	173.048	1.07692	1.76923	2.46154	0	-1.9	13	166.115	3.10384	2.8603	1.14093	84.5235	10.9129	0.505531	10.9129	0.293217	0.295	0.293217	-0.632286	-0.505531	2.9433	51.0678	173.171	1	3	3	1
C10H7NO2_1	1Nitroso2naphtholalphaNitrosobetanaphthol	Tm+++	KCl	0	3.23105	746.934	15.1877	13.2637	6.26371	9.36148	6.76855	3.36031	2.26902	2.26902	1.5317	1.5317	0.962949	0.962949	47.6914	4.90707	10.2857	9.65575	173.048	1.07692	1.76923	2.46154	0	-1.9	13	166.115	3.10384	2.8603	1.14093	84.5235	10.9129	0.505531	10.9129	0.293217	0.295	0.293217	-0.632286	-0.505531	2.9433	51.0678	173.171	1	3	3	1
C10H7NO2_1	1Nitroso2naphtholalphaNitrosobetanaphthol	Yb+++	KCl	0	3.23105	746.934	15.1877	13.2637	6.26371	9.36148	6.76855	3.36031	2.26902	2.26902	1.5317	1.5317	0.962949	0.962949	47.6914	4.90707	10.2857	9.65575	173.048	1.07692	1.76923	2.46154	0	-1.9	13	166.115	3.10384	2.8603	1.14093	84.5235	10.9129	0.505531	10.9129	0.293217	0.295	0.293217	-0.632286	-0.505531	2.9433	51.0678	173.171	1	3	3	1
C10H7NO2_2	2Nitroso1naphthol	Ce+++	KNO3	0	3.23016	746.934	15.1877	13.2637	6.26371	9.36148	6.76855	3.36031	2.26902	2.26902	1.52683	1.52683	0.937692	0.937692	47.6914	4.90707	10.2857	9.65575	173.048	1.07692	1.76923	2.46154	0	-1.9	13	166.115	3.10384	2.8603	1.14093	84.5235	10.7424	0.504903	10.7424	0.293251	0.281806	0.293251	-0.652981	-0.504903	2.9433	51.0678	173.171	1	3	3	1
C10H7NO2_2	2Nitroso1naphthol	Eu+++	KNO3	0	3.23016	746.934	15.1877	13.2637	6.26371	9.36148	6.76855	3.36031	2.26902	2.26902	1.52683	1.52683	0.937692	0.937692	47.6914	4.90707	10.2857	9.65575	173.048	1.07692	1.76923	2.46154	0	-1.9	13	166.115	3.10384	2.8603	1.14093	84.5235	10.7424	0.504903	10.7424	0.293251	0.281806	0.293251	-0.652981	-0.504903	2.9433	51.0678	173.171	1	3	3	1
C10H7NO2_2	2Nitroso1naphthol	Tb+++	KNO3	0	3.23016	746.934	15.1877	13.2637	6.26371	9.36148	6.76855	3.36031	2.26902	2.26902	1.52683	1.52683	0.937692	0.937692	47.6914	4.90707	10.2857	9.65575	173.048	1.07692	1.76923	2.46154	0	-1.9	13	166.115	3.10384	2.8603	1.14093	84.5235	10.7424	0.504903	10.7424	0.293251	0.281806	0.293251	-0.652981	-0.504903	2.9433	51.0678	173.171	1	3	3	1
C10H7NO2_2	2Nitroso1naphthol	Dy+++	KNO3	0	3.23016	746.934	15.1877	13.2637	6.26371	9.36148	6.76855	3.36031	2.26902	2.26902	1.52683	1.52683	0.937692	0.937692	47.6914	4.90707	10.2857	9.65575	173.048	1.07692	1.76923	2.46154	0	-1.9	13	166.115	3.10384	2.8603	1.14093	84.5235	10.7424	0.504903	10.7424	0.293251	0.281806	0.293251	-0.652981	-0.504903	2.9433	51.0678	173.171	1	3	3	1
C10H7NO2_2	2Nitroso1naphthol	Er+++	KNO3	0	3.23016	746.934	15.1877	13.2637	6.26371	9.36148	6.76855	3.36031	2.26902	2.26902	1.52683	1.52683	0.937692	0.937692	47.6914	4.90707	10.2857	9.65575	173.048	1.07692	1.76923	2.46154	0	-1.9	13	166.115	3.10384	2.8603	1.14093	84.5235	10.7424	0.504903	10.7424	0.293251	0.281806	0.293251	-0.652981	-0.504903	2.9433	51.0678	173.171	1	3	3	1
C10H7NO2_2	2Nitroso1naphthol	Gd+++	KNO3	0	3.23016	746.934	15.1877	13.2637	6.26371	9.36148	6.76855	3.36031	2.26902	2.26902	1.52683	1.52683	0.937692	0.937692	47.6914	4.90707	10.2857	9.65575	173.048	1.07692	1.76923	2.46154	0	-1.9	13	166.115	3.10384	2.8603	1.14093	84.5235	10.7424	0.504903	10.7424	0.293251	0.281806	0.293251	-0.652981	-0.504903	2.9433	51.0678	173.171	1	3	3	1
C10H7NO2_2	2Nitroso1naphthol	Ho+++	KNO3	0	3.23016	746.934	15.1877	13.2637	6.26371	9.36148	6.76855	3.36031	2.26902	2.26902	1.52683	1.52683	0.937692	0.937692	47.6914	4.90707	10.2857	9.65575	173.048	1.07692	1.76923	2.46154	0	-1.9	13	166.115	3.10384	2.8603	1.14093	84.5235	10.7424	0.504903	10.7424	0.293251	0.281806	0.293251	-0.652981	-0.504903	2.9433	51.0678	173.171	1	3	3	1
C10H7NO2_2	2Nitroso1naphthol	Pr+++	KNO3	0	3.23016	746.934	15.1877	13.2637	6.26371	9.36148	6.76855	3.36031	2.26902	2.26902	1.52683	1.52683	0.937692	0.937692	47.6914	4.90707	10.2857	9.65575	173.048	1.07692	1.76923	2.46154	0	-1.9	13	166.115	3.10384	2.8603	1.14093	84.5235	10.7424	0.504903	10.7424	0.293251	0.281806	0.293251	-0.652981	-0.504903	2.9433	51.0678	173.171	1	3	3	1
C10H7NO2_2	2Nitroso1naphthol	Tm+++	KNO3	0	3.23016	746.934	15.1877	13.2637	6.26371	9.36148	6.76855	3.36031	2.26902	2.26902	1.52683	1.52683	0.937692	0.937692	47.6914	4.90707	10.2857	9.65575	173.048	1.07692	1.76923	2.46154	0	-1.9	13	166.115	3.10384	2.8603	1.14093	84.5235	10.7424	0.504903	10.7424	0.293251	0.281806	0.293251	-0.652981	-0.504903	2.9433	51.0678	173.171	1	3	3	1
C10H7NO2_3	Quinoline2carboxylicacid	Ce+++	NaClO4	0	3.02214	746.689	15.1877	13.2637	6.26371	9.30664	6.76371	3.35546	2.22147	2.22147	1.39056	1.39056	0.838335	0.838335	47.9177	4.79454	10.0928	9.65575	173.048	1.23077	2	2.84615	0	-1.9	13	166.115	3.10384	2.8603	1.35677	84.5749	11.3107	0.476509	11.3107	0.354004	0.247657	0.354004	-1.26592	-0.476509	1.933	48.7023	173.171	1	3	3	1
C10H7NO2_3	Quinoline2carboxylicacid	Eu+++	NaClO4	0	3.02214	746.689	15.1877	13.2637	6.26371	9.30664	6.76371	3.35546	2.22147	2.22147	1.39056	1.39056	0.838335	0.838335	47.9177	4.79454	10.0928	9.65575	173.048	1.23077	2	2.84615	0	-1.9	13	166.115	3.10384	2.8603	1.35677	84.5749	11.3107	0.476509	11.3107	0.354004	0.247657	0.354004	-1.26592	-0.476509	1.933	48.7023	173.171	1	3	3	1
C10H7NO2_3	Quinoline2carboxylicacid	Dy+++	NaClO4	0	3.02214	746.689	15.1877	13.2637	6.26371	9.30664	6.76371	3.35546	2.22147	2.22147	1.39056	1.39056	0.838335	0.838335	47.9177	4.79454	10.0928	9.65575	173.048	1.23077	2	2.84615	0	-1.9	13	166.115	3.10384	2.8603	1.35677	84.5749	11.3107	0.476509	11.3107	0.354004	0.247657	0.354004	-1.26592	-0.476509	1.933	48.7023	173.171	1	3	3	1
C10H7NO2_3	Quinoline2carboxylicacid	Er+++	NaClO4	0	3.02214	746.689	15.1877	13.2637	6.26371	9.30664	6.76371	3.35546	2.22147	2.22147	1.39056	1.39056	0.838335	0.838335	47.9177	4.79454	10.0928	9.65575	173.048	1.23077	2	2.84615	0	-1.9	13	166.115	3.10384	2.8603	1.35677	84.5749	11.3107	0.476509	11.3107	0.354004	0.247657	0.354004	-1.26592	-0.476509	1.933	48.7023	173.171	1	3	3	1
C10H7NO2_3	Quinoline2carboxylicacid	Gd+++	NaClO4	0	3.02214	746.689	15.1877	13.2637	6.26371	9.30664	6.76371	3.35546	2.22147	2.22147	1.39056	1.39056	0.838335	0.838335	47.9177	4.79454	10.0928	9.65575	173.048	1.23077	2	2.84615	0	-1.9	13	166.115	3.10384	2.8603	1.35677	84.5749	11.3107	0.476509	11.3107	0.354004	0.247657	0.354004	-1.26592	-0.476509	1.933	48.7023	173.171	1	3	3	1
C10H7NO2_3	Quinoline2carboxylicacid	Nd+++	NaClO4	0	3.02214	746.689	15.1877	13.2637	6.26371	9.30664	6.76371	3.35546	2.22147	2.22147	1.39056	1.39056	0.838335	0.838335	47.9177	4.79454	10.0928	9.65575	173.048	1.23077	2	2.84615	0	-1.9	13	166.115	3.10384	2.8603	1.35677	84.5749	11.3107	0.476509	11.3107	0.354004	0.247657	0.354004	-1.26592	-0.476509	1.933	48.7023	173.171	1	3	3	1
C10H7NO2_3	Quinoline2carboxylicacid	Pr+++	NaClO4	0	3.02214	746.689	15.1877	13.2637	6.26371	9.30664	6.76371	3.35546	2.22147	2.22147	1.39056	1.39056	0.838335	0.838335	47.9177	4.79454	10.0928	9.65575	173.048	1.23077	2	2.84615	0	-1.9	13	166.115	3.10384	2.8603	1.35677	84.5749	11.3107	0.476509	11.3107	0.354004	0.247657	0.354004	-1.26592	-0.476509	1.933	48.7023	173.171	1	3	3	1
C10H7NO2_3	Quinoline2carboxylicacid	Sm+++	NaClO4	0	3.02214	746.689	15.1877	13.2637	6.26371	9.30664	6.76371	3.35546	2.22147	2.22147	1.39056	1.39056	0.838335	0.838335	47.9177	4.79454	10.0928	9.65575	173.048	1.23077	2	2.84615	0	-1.9	13	166.115	3.10384	2.8603	1.35677	84.5749	11.3107	0.476509	11.3107	0.354004	0.247657	0.354004	-1.26592	-0.476509	1.933	48.7023	173.171	1	3	3	1
C10H7NO2_3	Quinoline2carboxylicacid	Yb+++	NaClO4	0	3.02214	746.689	15.1877	13.2637	6.26371	9.30664	6.76371	3.35546	2.22147	2.22147	1.39056	1.39056	0.838335	0.838335	47.9177	4.79454	10.0928	9.65575	173.048	1.23077	2	2.84615	0	-1.9	13	166.115	3.10384	2.8603	1.35677	84.5749	11.3107	0.476509	11.3107	0.354004	0.247657	0.354004	-1.26592	-0.476509	1.933	48.7023	173.171	1	3	3	1
C10H7NO2_4	Quinoline8carboxylicacid	Ce+++	NaClO4	0	3.10771	738.439	15.1877	13.2637	6.26371	9.30664	6.76371	3.35546	2.23467	2.23467	1.46384	1.46384	0.923915	0.923915	47.9177	4.79454	10.0928	9.65575	173.048	1.30769	2.15385	3	0	-1.9	13	166.115	3.10384	2.8603	1.24185	84.5749	11.5357	0.477582	11.5357	0.337416	0.284815	0.337416	-1.26618	-0.477582	1.933	48.7023	173.171	1	3	3	1
C10H7NO2_4	Quinoline8carboxylicacid	Eu+++	NaClO4	0	3.10771	738.439	15.1877	13.2637	6.26371	9.30664	6.76371	3.35546	2.23467	2.23467	1.46384	1.46384	0.923915	0.923915	47.9177	4.79454	10.0928	9.65575	173.048	1.30769	2.15385	3	0	-1.9	13	166.115	3.10384	2.8603	1.24185	84.5749	11.5357	0.477582	11.5357	0.337416	0.284815	0.337416	-1.26618	-0.477582	1.933	48.7023	173.171	1	3	3	1
C10H7NO2_4	Quinoline8carboxylicacid	Er+++	NaClO4	0	3.10771	738.439	15.1877	13.2637	6.26371	9.30664	6.76371	3.35546	2.23467	2.23467	1.46384	1.46384	0.923915	0.923915	47.9177	4.79454	10.0928	9.65575	173.048	1.30769	2.15385	3	0	-1.9	13	166.115	3.10384	2.8603	1.24185	84.5749	11.5357	0.477582	11.5357	0.337416	0.284815	0.337416	-1.26618	-0.477582	1.933	48.7023	173.171	1	3	3	1
C10H7NO2_4	Quinoline8carboxylicacid	Gd+++	NaClO4	0	3.10771	738.439	15.1877	13.2637	6.26371	9.30664	6.76371	3.35546	2.23467	2.23467	1.46384	1.46384	0.923915	0.923915	47.9177	4.79454	10.0928	9.65575	173.048	1.30769	2.15385	3	0	-1.9	13	166.115	3.10384	2.8603	1.24185	84.5749	11.5357	0.477582	11.5357	0.337416	0.284815	0.337416	-1.26618	-0.477582	1.933	48.7023	173.171	1	3	3	1
C10H7NO2_4	Quinoline8carboxylicacid	Nd+++	NaClO4	0	3.10771	738.439	15.1877	13.2637	6.26371	9.30664	6.76371	3.35546	2.23467	2.23467	1.46384	1.46384	0.923915	0.923915	47.9177	4.79454	10.0928	9.65575	173.048	1.30769	2.15385	3	0	-1.9	13	166.115	3.10384	2.8603	1.24185	84.5749	11.5357	0.477582	11.5357	0.337416	0.284815	0.337416	-1.26618	-0.477582	1.933	48.7023	173.171	1	3	3	1
C10H7NO2_4	Quinoline8carboxylicacid	Pr+++	NaClO4	0	3.10771	738.439	15.1877	13.2637	6.26371	9.30664	6.76371	3.35546	2.23467	2.23467	1.46384	1.46384	0.923915	0.923915	47.9177	4.79454	10.0928	9.65575	173.048	1.30769	2.15385	3	0	-1.9	13	166.115	3.10384	2.8603	1.24185	84.5749	11.5357	0.477582	11.5357	0.337416	0.284815	0.337416	-1.26618	-0.477582	1.933	48.7023	173.171	1	3	3	1
C10H7NO2_4	Quinoline8carboxylicacid	Sm+++	NaClO4	0	3.10771	738.439	15.1877	13.2637	6.26371	9.30664	6.76371	3.35546	2.23467	2.23467	1.46384	1.46384	0.923915	0.923915	47.9177	4.79454	10.0928	9.65575	173.048	1.30769	2.15385	3	0	-1.9	13	166.115	3.10384	2.8603	1.24185	84.5749	11.5357	0.477582	11.5357	0.337416	0.284815	0.337416	-1.26618	-0.477582	1.933	48.7023	173.171	1	3	3	1
C10H7NO2_4	Quinoline8carboxylicacid	Yb+++	NaClO4	0	3.10771	738.439	15.1877	13.2637	6.26371	9.30664	6.76371	3.35546	2.23467	2.23467	1.46384	1.46384	0.923915	0.923915	47.9177	4.79454	10.0928	9.65575	173.048	1.30769	2.15385	3	0	-1.9	13	166.115	3.10384	2.8603	1.24185	84.5749	11.5357	0.477582	11.5357	0.337416	0.284815	0.337416	-1.26618	-0.477582	1.933	48.7023	173.171	1	3	3	1
C10H7NO5S_1	1Nitroso2hydroxynaphalene7sulfonicacid	Ce+++	KCl	0	3.27765	978.192	18.3948	14.8967	8.7132	11.1335	7.38093	5.47268	2.92727	4.24376	1.88376	2.58788	1.1645	1.56759	67.4351	13.3249	14.8407	9.71619	253.004	1.11765	1.88235	2.52941	0	-1.99	17	246.179	5.56447	3.7911	1.97221	106.239	11.7505	0.505531	11.7505	0.294035	0.546916	0.294035	-4.90886	-0.505531	2.19	60.8824	253.235	2	6	6	2
C10H7NO5S_1	1Nitroso2hydroxynaphalene7sulfonicacid	Eu+++	KCl	0	3.27765	978.192	18.3948	14.8967	8.7132	11.1335	7.38093	5.47268	2.92727	4.24376	1.88376	2.58788	1.1645	1.56759	67.4351	13.3249	14.8407	9.71619	253.004	1.11765	1.88235	2.52941	0	-1.99	17	246.179	5.56447	3.7911	1.97221	106.239	11.7505	0.505531	11.7505	0.294035	0.546916	0.294035	-4.90886	-0.505531	2.19	60.8824	253.235	2	6	6	2
C10H7NO5S_1	1Nitroso2hydroxynaphalene7sulfonicacid	Tb+++	KCl	0	3.27765	978.192	18.3948	14.8967	8.7132	11.1335	7.38093	5.47268	2.92727	4.24376	1.88376	2.58788	1.1645	1.56759	67.4351	13.3249	14.8407	9.71619	253.004	1.11765	1.88235	2.52941	0	-1.99	17	246.179	5.56447	3.7911	1.97221	106.239	11.7505	0.505531	11.7505	0.294035	0.546916	0.294035	-4.90886	-0.505531	2.19	60.8824	253.235	2	6	6	2
C10H7NO5S_1	1Nitroso2hydroxynaphalene7sulfonicacid	Dy+++	KCl	0	3.27765	978.192	18.3948	14.8967	8.7132	11.1335	7.38093	5.47268	2.92727	4.24376	1.88376	2.58788	1.1645	1.56759	67.4351	13.3249	14.8407	9.71619	253.004	1.11765	1.88235	2.52941	0	-1.99	17	246.179	5.56447	3.7911	1.97221	106.239	11.7505	0.505531	11.7505	0.294035	0.546916	0.294035	-4.90886	-0.505531	2.19	60.8824	253.235	2	6	6	2
C10H7NO5S_1	1Nitroso2hydroxynaphalene7sulfonicacid	Er+++	KCl	0	3.27765	978.192	18.3948	14.8967	8.7132	11.1335	7.38093	5.47268	2.92727	4.24376	1.88376	2.58788	1.1645	1.56759	67.4351	13.3249	14.8407	9.71619	253.004	1.11765	1.88235	2.52941	0	-1.99	17	246.179	5.56447	3.7911	1.97221	106.239	11.7505	0.505531	11.7505	0.294035	0.546916	0.294035	-4.90886	-0.505531	2.19	60.8824	253.235	2	6	6	2
C10H7NO5S_1	1Nitroso2hydroxynaphalene7sulfonicacid	Gd+++	KCl	0	3.27765	978.192	18.3948	14.8967	8.7132	11.1335	7.38093	5.47268	2.92727	4.24376	1.88376	2.58788	1.1645	1.56759	67.4351	13.3249	14.8407	9.71619	253.004	1.11765	1.88235	2.52941	0	-1.99	17	246.179	5.56447	3.7911	1.97221	106.239	11.7505	0.505531	11.7505	0.294035	0.546916	0.294035	-4.90886	-0.505531	2.19	60.8824	253.235	2	6	6	2
C10H7NO5S_1	1Nitroso2hydroxynaphalene7sulfonicacid	Ho+++	KCl	0	3.27765	978.192	18.3948	14.8967	8.7132	11.1335	7.38093	5.47268	2.92727	4.24376	1.88376	2.58788	1.1645	1.56759	67.4351	13.3249	14.8407	9.71619	253.004	1.11765	1.88235	2.52941	0	-1.99	17	246.179	5.56447	3.7911	1.97221	106.239	11.7505	0.505531	11.7505	0.294035	0.546916	0.294035	-4.90886	-0.505531	2.19	60.8824	253.235	2	6	6	2
C10H7NO5S_1	1Nitroso2hydroxynaphalene7sulfonicacid	Lu+++	KCl	0	3.27765	978.192	18.3948	14.8967	8.7132	11.1335	7.38093	5.47268	2.92727	4.24376	1.88376	2.58788	1.1645	1.56759	67.4351	13.3249	14.8407	9.71619	253.004	1.11765	1.88235	2.52941	0	-1.99	17	246.179	5.56447	3.7911	1.97221	106.239	11.7505	0.505531	11.7505	0.294035	0.546916	0.294035	-4.90886	-0.505531	2.19	60.8824	253.235	2	6	6	2
C10H7NO5S_1	1Nitroso2hydroxynaphalene7sulfonicacid	Nd+++	KCl	0	3.27765	978.192	18.3948	14.8967	8.7132	11.1335	7.38093	5.47268	2.92727	4.24376	1.88376	2.58788	1.1645	1.56759	67.4351	13.3249	14.8407	9.71619	253.004	1.11765	1.88235	2.52941	0	-1.99	17	246.179	5.56447	3.7911	1.97221	106.239	11.7505	0.505531	11.7505	0.294035	0.546916	0.294035	-4.90886	-0.505531	2.19	60.8824	253.235	2	6	6	2
C10H7NO5S_1	1Nitroso2hydroxynaphalene7sulfonicacid	Pr+++	KCl	0	3.27765	978.192	18.3948	14.8967	8.7132	11.1335	7.38093	5.47268	2.92727	4.24376	1.88376	2.58788	1.1645	1.56759	67.4351	13.3249	14.8407	9.71619	253.004	1.11765	1.88235	2.52941	0	-1.99	17	246.179	5.56447	3.7911	1.97221	106.239	11.7505	0.505531	11.7505	0.294035	0.546916	0.294035	-4.90886	-0.505531	2.19	60.8824	253.235	2	6	6	2
C10H7NO5S_1	1Nitroso2hydroxynaphalene7sulfonicacid	Sm+++	KCl	0	3.27765	978.192	18.3948	14.8967	8.7132	11.1335	7.38093	5.47268	2.92727	4.24376	1.88376	2.58788	1.1645	1.56759	67.4351	13.3249	14.8407	9.71619	253.004	1.11765	1.88235	2.52941	0	-1.99	17	246.179	5.56447	3.7911	1.97221	106.239	11.7505	0.505531	11.7505	0.294035	0.546916	0.294035	-4.90886	-0.505531	2.19	60.8824	253.235	2	6	6	2
C10H7NO5S_1	1Nitroso2hydroxynaphalene7sulfonicacid	Tm+++	KCl	0	3.27765	978.192	18.3948	14.8967	8.7132	11.1335	7.38093	5.47268	2.92727	4.24376	1.88376	2.58788	1.1645	1.56759	67.4351	13.3249	14.8407	9.71619	253.004	1.11765	1.88235	2.52941	0	-1.99	17	246.179	5.56447	3.7911	1.97221	106.239	11.7505	0.505531	11.7505	0.294035	0.546916	0.294035	-4.90886	-0.505531	2.19	60.8824	253.235	2	6	6	2
C10H7NO5S_1	1Nitroso2hydroxynaphalene7sulfonicacid	Yb+++	KCl	0	3.27765	978.192	18.3948	14.8967	8.7132	11.1335	7.38093	5.47268	2.92727	4.24376	1.88376	2.58788	1.1645	1.56759	67.4351	13.3249	14.8407	9.71619	253.004	1.11765	1.88235	2.52941	0	-1.99	17	246.179	5.56447	3.7911	1.97221	106.239	11.7505	0.505531	11.7505	0.294035	0.546916	0.294035	-4.90886	-0.505531	2.19	60.8824	253.235	2	6	6	2
C10H7NO5S_2	1Nitroso2hydroxynaphthalene6sulfonicacid	Ce+++	KCl	0	3.26104	978.192	18.3948	14.8967	8.7132	11.1335	7.38093	5.47268	2.92727	4.24376	1.88376	2.58788	1.1645	1.56759	67.4351	13.3249	14.8407	9.71619	253.004	1.11765	1.88235	2.52941	0	-1.99	17	246.179	5.56447	3.7911	1.97221	106.239	11.7313	0.505531	11.7313	0.294033	0.576685	0.294033	-4.88828	-0.505531	2.19	60.8824	253.235	2	6	6	2
C10H7NO5S_2	1Nitroso2hydroxynaphthalene6sulfonicacid	Eu+++	KCl	0	3.26104	978.192	18.3948	14.8967	8.7132	11.1335	7.38093	5.47268	2.92727	4.24376	1.88376	2.58788	1.1645	1.56759	67.4351	13.3249	14.8407	9.71619	253.004	1.11765	1.88235	2.52941	0	-1.99	17	246.179	5.56447	3.7911	1.97221	106.239	11.7313	0.505531	11.7313	0.294033	0.576685	0.294033	-4.88828	-0.505531	2.19	60.8824	253.235	2	6	6	2
C10H7NO5S_2	1Nitroso2hydroxynaphthalene6sulfonicacid	Tb+++	KCl	0	3.26104	978.192	18.3948	14.8967	8.7132	11.1335	7.38093	5.47268	2.92727	4.24376	1.88376	2.58788	1.1645	1.56759	67.4351	13.3249	14.8407	9.71619	253.004	1.11765	1.88235	2.52941	0	-1.99	17	246.179	5.56447	3.7911	1.97221	106.239	11.7313	0.505531	11.7313	0.294033	0.576685	0.294033	-4.88828	-0.505531	2.19	60.8824	253.235	2	6	6	2
C10H7NO5S_2	1Nitroso2hydroxynaphthalene6sulfonicacid	Dy+++	KCl	0	3.26104	978.192	18.3948	14.8967	8.7132	11.1335	7.38093	5.47268	2.92727	4.24376	1.88376	2.58788	1.1645	1.56759	67.4351	13.3249	14.8407	9.71619	253.004	1.11765	1.88235	2.52941	0	-1.99	17	246.179	5.56447	3.7911	1.97221	106.239	11.7313	0.505531	11.7313	0.294033	0.576685	0.294033	-4.88828	-0.505531	2.19	60.8824	253.235	2	6	6	2
C10H7NO5S_2	1Nitroso2hydroxynaphthalene6sulfonicacid	Er+++	KCl	0	3.26104	978.192	18.3948	14.8967	8.7132	11.1335	7.38093	5.47268	2.92727	4.24376	1.88376	2.58788	1.1645	1.56759	67.4351	13.3249	14.8407	9.71619	253.004	1.11765	1.88235	2.52941	0	-1.99	17	246.179	5.56447	3.7911	1.97221	106.239	11.7313	0.505531	11.7313	0.294033	0.576685	0.294033	-4.88828	-0.505531	2.19	60.8824	253.235	2	6	6	2
C10H7NO5S_2	1Nitroso2hydroxynaphthalene6sulfonicacid	Gd+++	KCl	0	3.26104	978.192	18.3948	14.8967	8.7132	11.1335	7.38093	5.47268	2.92727	4.24376	1.88376	2.58788	1.1645	1.56759	67.4351	13.3249	14.8407	9.71619	253.004	1.11765	1.88235	2.52941	0	-1.99	17	246.179	5.56447	3.7911	1.97221	106.239	11.7313	0.505531	11.7313	0.294033	0.576685	0.294033	-4.88828	-0.505531	2.19	60.8824	253.235	2	6	6	2
C10H7NO5S_2	1Nitroso2hydroxynaphthalene6sulfonicacid	Ho+++	KCl	0	3.26104	978.192	18.3948	14.8967	8.7132	11.1335	7.38093	5.47268	2.92727	4.24376	1.88376	2.58788	1.1645	1.56759	67.4351	13.3249	14.8407	9.71619	253.004	1.11765	1.88235	2.52941	0	-1.99	17	246.179	5.56447	3.7911	1.97221	106.239	11.7313	0.505531	11.7313	0.294033	0.576685	0.294033	-4.88828	-0.505531	2.19	60.8824	253.235	2	6	6	2
C10H7NO5S_2	1Nitroso2hydroxynaphthalene6sulfonicacid	Lu+++	KCl	0	3.26104	978.192	18.3948	14.8967	8.7132	11.1335	7.38093	5.47268	2.92727	4.24376	1.88376	2.58788	1.1645	1.56759	67.4351	13.3249	14.8407	9.71619	253.004	1.11765	1.88235	2.52941	0	-1.99	17	246.179	5.56447	3.7911	1.97221	106.239	11.7313	0.505531	11.7313	0.294033	0.576685	0.294033	-4.88828	-0.505531	2.19	60.8824	253.235	2	6	6	2
C10H7NO5S_2	1Nitroso2hydroxynaphthalene6sulfonicacid	Nd+++	KCl	0	3.26104	978.192	18.3948	14.8967	8.7132	11.1335	7.38093	5.47268	2.92727	4.24376	1.88376	2.58788	1.1645	1.56759	67.4351	13.3249	14.8407	9.71619	253.004	1.11765	1.88235	2.52941	0	-1.99	17	246.179	5.56447	3.7911	1.97221	106.239	11.7313	0.505531	11.7313	0.294033	0.576685	0.294033	-4.88828	-0.505531	2.19	60.8824	253.235	2	6	6	2
C10H7NO5S_2	1Nitroso2hydroxynaphthalene6sulfonicacid	Nd+++	KCl	0	3.26104	978.192	18.3948	14.8967	8.7132	11.1335	7.38093	5.47268	2.92727	4.24376	1.88376	2.58788	1.1645	1.56759	67.4351	13.3249	14.8407	9.71619	253.004	1.11765	1.88235	2.52941	0	-1.99	17	246.179	5.56447	3.7911	1.97221	106.239	11.7313	0.505531	11.7313	0.294033	0.576685	0.294033	-4.88828	-0.505531	2.19	60.8824	253.235	2	6	6	2
C10H7NO5S_2	1Nitroso2hydroxynaphthalene6sulfonicacid	Pr+++	KCl	0	3.26104	978.192	18.3948	14.8967	8.7132	11.1335	7.38093	5.47268	2.92727	4.24376	1.88376	2.58788	1.1645	1.56759	67.4351	13.3249	14.8407	9.71619	253.004	1.11765	1.88235	2.52941	0	-1.99	17	246.179	5.56447	3.7911	1.97221	106.239	11.7313	0.505531	11.7313	0.294033	0.576685	0.294033	-4.88828	-0.505531	2.19	60.8824	253.235	2	6	6	2
C10H7NO5S_2	1Nitroso2hydroxynaphthalene6sulfonicacid	Pr+++	KCl	0	3.26104	978.192	18.3948	14.8967	8.7132	11.1335	7.38093	5.47268	2.92727	4.24376	1.88376	2.58788	1.1645	1.56759	67.4351	13.3249	14.8407	9.71619	253.004	1.11765	1.88235	2.52941	0	-1.99	17	246.179	5.56447	3.7911	1.97221	106.239	11.7313	0.505531	11.7313	0.294033	0.576685	0.294033	-4.88828	-0.505531	2.19	60.8824	253.235	2	6	6	2
C10H7NO5S_2	1Nitroso2hydroxynaphthalene6sulfonicacid	Sm+++	KCl	0	3.26104	978.192	18.3948	14.8967	8.7132	11.1335	7.38093	5.47268	2.92727	4.24376	1.88376	2.58788	1.1645	1.56759	67.4351	13.3249	14.8407	9.71619	253.004	1.11765	1.88235	2.52941	0	-1.99	17	246.179	5.56447	3.7911	1.97221	106.239	11.7313	0.505531	11.7313	0.294033	0.576685	0.294033	-4.88828	-0.505531	2.19	60.8824	253.235	2	6	6	2
C10H7NO5S_2	1Nitroso2hydroxynaphthalene6sulfonicacid	Tm+++	KCl	0	3.26104	978.192	18.3948	14.8967	8.7132	11.1335	7.38093	5.47268	2.92727	4.24376	1.88376	2.58788	1.1645	1.56759	67.4351	13.3249	14.8407	9.71619	253.004	1.11765	1.88235	2.52941	0	-1.99	17	246.179	5.56447	3.7911	1.97221	106.239	11.7313	0.505531	11.7313	0.294033	0.576685	0.294033	-4.88828	-0.505531	2.19	60.8824	253.235	2	6	6	2
C10H7NO5S_2	1Nitroso2hydroxynaphthalene6sulfonicacid	Yb+++	KCl	0	3.26104	978.192	18.3948	14.8967	8.7132	11.1335	7.38093	5.47268	2.92727	4.24376	1.88376	2.58788	1.1645	1.56759	67.4351	13.3249	14.8407	9.71619	253.004	1.11765	1.88235	2.52941	0	-1.99	17	246.179	5.56447	3.7911	1.97221	106.239	11.7313	0.505531	11.7313	0.294033	0.576685	0.294033	-4.88828	-0.505531	2.19	60.8824	253.235	2	6	6	2
C10H7NO5S_3	2Nitroso1hydroxynaphthalene4sulfonicacid	Ce+++	KCl	0	3.36965	978.192	18.3948	14.8967	8.7132	11.1335	7.38093	5.47268	2.92727	4.24376	1.92992	2.73611	1.25008	1.87484	67.4351	13.3249	14.8407	9.71619	253.004	1.11765	1.82353	2.41176	0	-1.99	17	246.179	5.56447	3.7911	1.85453	106.239	11.9495	0.504902	11.9495	0.294721	0.641458	0.294721	-4.9663	-0.504902	2.19	60.8824	253.235	2	6	6	2
C10H7NO5S_3	2Nitroso1hydroxynaphthalene4sulfonicacid	Dy+++	KCl	0	3.36965	978.192	18.3948	14.8967	8.7132	11.1335	7.38093	5.47268	2.92727	4.24376	1.92992	2.73611	1.25008	1.87484	67.4351	13.3249	14.8407	9.71619	253.004	1.11765	1.82353	2.41176	0	-1.99	17	246.179	5.56447	3.7911	1.85453	106.239	11.9495	0.504902	11.9495	0.294721	0.641458	0.294721	-4.9663	-0.504902	2.19	60.8824	253.235	2	6	6	2
C10H7NO5S_3	2Nitroso1hydroxynaphthalene4sulfonicacid	Er+++	KCl	0	3.36965	978.192	18.3948	14.8967	8.7132	11.1335	7.38093	5.47268	2.92727	4.24376	1.92992	2.73611	1.25008	1.87484	67.4351	13.3249	14.8407	9.71619	253.004	1.11765	1.82353	2.41176	0	-1.99	17	246.179	5.56447	3.7911	1.85453	106.239	11.9495	0.504902	11.9495	0.294721	0.641458	0.294721	-4.9663	-0.504902	2.19	60.8824	253.235	2	6	6	2
C10H7NO5S_3	2Nitroso1hydroxynaphthalene4sulfonicacid	Gd+++	KCl	0	3.36965	978.192	18.3948	14.8967	8.7132	11.1335	7.38093	5.47268	2.92727	4.24376	1.92992	2.73611	1.25008	1.87484	67.4351	13.3249	14.8407	9.71619	253.004	1.11765	1.82353	2.41176	0	-1.99	17	246.179	5.56447	3.7911	1.85453	106.239	11.9495	0.504902	11.9495	0.294721	0.641458	0.294721	-4.9663	-0.504902	2.19	60.8824	253.235	2	6	6	2
C10H7NO5S_3	2Nitroso1hydroxynaphthalene4sulfonicacid	Ho+++	KCl	0	3.36965	978.192	18.3948	14.8967	8.7132	11.1335	7.38093	5.47268	2.92727	4.24376	1.92992	2.73611	1.25008	1.87484	67.4351	13.3249	14.8407	9.71619	253.004	1.11765	1.82353	2.41176	0	-1.99	17	246.179	5.56447	3.7911	1.85453	106.239	11.9495	0.504902	11.9495	0.294721	0.641458	0.294721	-4.9663	-0.504902	2.19	60.8824	253.235	2	6	6	2
C10H7NO5S_3	2Nitroso1hydroxynaphthalene4sulfonicacid	Nd+++	KCl	0	3.36965	978.192	18.3948	14.8967	8.7132	11.1335	7.38093	5.47268	2.92727	4.24376	1.92992	2.73611	1.25008	1.87484	67.4351	13.3249	14.8407	9.71619	253.004	1.11765	1.82353	2.41176	0	-1.99	17	246.179	5.56447	3.7911	1.85453	106.239	11.9495	0.504902	11.9495	0.294721	0.641458	0.294721	-4.9663	-0.504902	2.19	60.8824	253.235	2	6	6	2
C10H7NO5S_3	2Nitroso1hydroxynaphthalene4sulfonicacid	Sm+++	KCl	0	3.36965	978.192	18.3948	14.8967	8.7132	11.1335	7.38093	5.47268	2.92727	4.24376	1.92992	2.73611	1.25008	1.87484	67.4351	13.3249	14.8407	9.71619	253.004	1.11765	1.82353	2.41176	0	-1.99	17	246.179	5.56447	3.7911	1.85453	106.239	11.9495	0.504902	11.9495	0.294721	0.641458	0.294721	-4.9663	-0.504902	2.19	60.8824	253.235	2	6	6	2
C10H7NO5S_3	2Nitroso1hydroxynaphthalene4sulfonicacid	Yb+++	KCl	0	3.36965	978.192	18.3948	14.8967	8.7132	11.1335	7.38093	5.47268	2.92727	4.24376	1.92992	2.73611	1.25008	1.87484	67.4351	13.3249	14.8407	9.71619	253.004	1.11765	1.82353	2.41176	0	-1.99	17	246.179	5.56447	3.7911	1.85453	106.239	11.9495	0.504902	11.9495	0.294721	0.641458	0.294721	-4.9663	-0.504902	2.19	60.8824	253.235	2	6	6	2
C10H7NO5S_4	2Nitroso1hydroxynaphthalene8sulfonicacid	Ce+++	KCl	0	3.3673	978.192	18.3948	14.8967	8.7132	11.1335	7.38093	5.47268	2.92727	4.24376	1.92992	2.73611	1.24809	1.86888	67.4351	13.3249	14.8407	9.71619	253.004	1.11765	1.88235	2.52941	0	-1.99	17	246.179	5.56447	3.7911	1.85453	106.239	11.9554	0.504867	11.9554	0.294777	0.61919	0.294777	-4.95767	-0.504867	2.19	60.8824	253.235	2	6	6	2
C10H7NO5S_4	2Nitroso1hydroxynaphthalene8sulfonicacid	Eu+++	KCl	0	3.3673	978.192	18.3948	14.8967	8.7132	11.1335	7.38093	5.47268	2.92727	4.24376	1.92992	2.73611	1.24809	1.86888	67.4351	13.3249	14.8407	9.71619	253.004	1.11765	1.88235	2.52941	0	-1.99	17	246.179	5.56447	3.7911	1.85453	106.239	11.9554	0.504867	11.9554	0.294777	0.61919	0.294777	-4.95767	-0.504867	2.19	60.8824	253.235	2	6	6	2
C10H7NO5S_4	2Nitroso1hydroxynaphthalene8sulfonicacid	Tb+++	KCl	0	3.3673	978.192	18.3948	14.8967	8.7132	11.1335	7.38093	5.47268	2.92727	4.24376	1.92992	2.73611	1.24809	1.86888	67.4351	13.3249	14.8407	9.71619	253.004	1.11765	1.88235	2.52941	0	-1.99	17	246.179	5.56447	3.7911	1.85453	106.239	11.9554	0.504867	11.9554	0.294777	0.61919	0.294777	-4.95767	-0.504867	2.19	60.8824	253.235	2	6	6	2
C10H7NO5S_4	2Nitroso1hydroxynaphthalene8sulfonicacid	Dy+++	KCl	0	3.3673	978.192	18.3948	14.8967	8.7132	11.1335	7.38093	5.47268	2.92727	4.24376	1.92992	2.73611	1.24809	1.86888	67.4351	13.3249	14.8407	9.71619	253.004	1.11765	1.88235	2.52941	0	-1.99	17	246.179	5.56447	3.7911	1.85453	106.239	11.9554	0.504867	11.9554	0.294777	0.61919	0.294777	-4.95767	-0.504867	2.19	60.8824	253.235	2	6	6	2
C10H7NO5S_4	2Nitroso1hydroxynaphthalene8sulfonicacid	Er+++	KCl	0	3.3673	978.192	18.3948	14.8967	8.7132	11.1335	7.38093	5.47268	2.92727	4.24376	1.92992	2.73611	1.24809	1.86888	67.4351	13.3249	14.8407	9.71619	253.004	1.11765	1.88235	2.52941	0	-1.99	17	246.179	5.56447	3.7911	1.85453	106.239	11.9554	0.504867	11.9554	0.294777	0.61919	0.294777	-4.95767	-0.504867	2.19	60.8824	253.235	2	6	6	2
C10H7NO5S_4	2Nitroso1hydroxynaphthalene8sulfonicacid	Gd+++	KCl	0	3.3673	978.192	18.3948	14.8967	8.7132	11.1335	7.38093	5.47268	2.92727	4.24376	1.92992	2.73611	1.24809	1.86888	67.4351	13.3249	14.8407	9.71619	253.004	1.11765	1.88235	2.52941	0	-1.99	17	246.179	5.56447	3.7911	1.85453	106.239	11.9554	0.504867	11.9554	0.294777	0.61919	0.294777	-4.95767	-0.504867	2.19	60.8824	253.235	2	6	6	2
C10H7NO5S_4	2Nitroso1hydroxynaphthalene8sulfonicacid	Ho+++	KCl	0	3.3673	978.192	18.3948	14.8967	8.7132	11.1335	7.38093	5.47268	2.92727	4.24376	1.92992	2.73611	1.24809	1.86888	67.4351	13.3249	14.8407	9.71619	253.004	1.11765	1.88235	2.52941	0	-1.99	17	246.179	5.56447	3.7911	1.85453	106.239	11.9554	0.504867	11.9554	0.294777	0.61919	0.294777	-4.95767	-0.504867	2.19	60.8824	253.235	2	6	6	2
C10H7NO5S_4	2Nitroso1hydroxynaphthalene8sulfonicacid	Lu+++	KCl	0	3.3673	978.192	18.3948	14.8967	8.7132	11.1335	7.38093	5.47268	2.92727	4.24376	1.92992	2.73611	1.24809	1.86888	67.4351	13.3249	14.8407	9.71619	253.004	1.11765	1.88235	2.52941	0	-1.99	17	246.179	5.56447	3.7911	1.85453	106.239	11.9554	0.504867	11.9554	0.294777	0.61919	0.294777	-4.95767	-0.504867	2.19	60.8824	253.235	2	6	6	2
C10H7NO5S_4	2Nitroso1hydroxynaphthalene8sulfonicacid	Nd+++	KCl	0	3.3673	978.192	18.3948	14.8967	8.7132	11.1335	7.38093	5.47268	2.92727	4.24376	1.92992	2.73611	1.24809	1.86888	67.4351	13.3249	14.8407	9.71619	253.004	1.11765	1.88235	2.52941	0	-1.99	17	246.179	5.56447	3.7911	1.85453	106.239	11.9554	0.504867	11.9554	0.294777	0.61919	0.294777	-4.95767	-0.504867	2.19	60.8824	253.235	2	6	6	2
C10H7NO5S_4	2Nitroso1hydroxynaphthalene8sulfonicacid	Pr+++	KCl	0	3.3673	978.192	18.3948	14.8967	8.7132	11.1335	7.38093	5.47268	2.92727	4.24376	1.92992	2.73611	1.24809	1.86888	67.4351	13.3249	14.8407	9.71619	253.004	1.11765	1.88235	2.52941	0	-1.99	17	246.179	5.56447	3.7911	1.85453	106.239	11.9554	0.504867	11.9554	0.294777	0.61919	0.294777	-4.95767	-0.504867	2.19	60.8824	253.235	2	6	6	2
C10H7NO5S_4	2Nitroso1hydroxynaphthalene8sulfonicacid	Sm+++	KCl	0	3.3673	978.192	18.3948	14.8967	8.7132	11.1335	7.38093	5.47268	2.92727	4.24376	1.92992	2.73611	1.24809	1.86888	67.4351	13.3249	14.8407	9.71619	253.004	1.11765	1.88235	2.52941	0	-1.99	17	246.179	5.56447	3.7911	1.85453	106.239	11.9554	0.504867	11.9554	0.294777	0.61919	0.294777	-4.95767	-0.504867	2.19	60.8824	253.235	2	6	6	2
C10H7NO5S_4	2Nitroso1hydroxynaphthalene8sulfonicacid	Tm+++	KCl	0	3.3673	978.192	18.3948	14.8967	8.7132	11.1335	7.38093	5.47268	2.92727	4.24376	1.92992	2.73611	1.24809	1.86888	67.4351	13.3249	14.8407	9.71619	253.004	1.11765	1.88235	2.52941	0	-1.99	17	246.179	5.56447	3.7911	1.85453	106.239	11.9554	0.504867	11.9554	0.294777	0.61919	0.294777	-4.95767	-0.504867	2.19	60.8824	253.235	2	6	6	2
C10H7NO5S_4	2Nitroso1hydroxynaphthalene8sulfonicacid	Yb+++	KCl	0	3.3673	978.192	18.3948	14.8967	8.7132	11.1335	7.38093	5.47268	2.92727	4.24376	1.92992	2.73611	1.24809	1.86888	67.4351	13.3249	14.8407	9.71619	253.004	1.11765	1.88235	2.52941	0	-1.99	17	246.179	5.56447	3.7911	1.85453	106.239	11.9554	0.504867	11.9554	0.294777	0.61919	0.294777	-4.95767	-0.504867	2.19	60.8824	253.235	2	6	6	2
C10H7NO5S_5	2Nitroso1hydroxynaphthalene5sulfonicacid	Nd+++	KCl	0	3.34767	978.192	18.3948	14.8967	8.7132	11.1335	7.38093	5.47268	2.92727	4.24376	1.92992	2.73611	1.22725	1.80638	67.4351	13.3249	14.8407	9.71619	253.004	1.11765	1.88235	2.52941	0	-1.99	17	246.179	5.56447	3.7911	1.85453	106.239	11.9252	0.504902	11.9252	0.294637	0.641458	0.294637	-4.93155	-0.504902	2.19	60.8824	253.235	2	6	6	2
C10H7NO5S_5	2Nitroso1hydroxynaphthalene5sulfonicacid	Pr+++	KCl	0	3.34767	978.192	18.3948	14.8967	8.7132	11.1335	7.38093	5.47268	2.92727	4.24376	1.92992	2.73611	1.22725	1.80638	67.4351	13.3249	14.8407	9.71619	253.004	1.11765	1.88235	2.52941	0	-1.99	17	246.179	5.56447	3.7911	1.85453	106.239	11.9252	0.504902	11.9252	0.294637	0.641458	0.294637	-4.93155	-0.504902	2.19	60.8824	253.235	2	6	6	2
C10H7NO8S2_1	1Nitroso2hydroxynaphthalene36disulfonicacid	Pr+++	NaClO4	0	3.38146	1214.97	21.6019	16.5297	11.1627	12.9054	7.9933	7.58505	3.58551	6.21851	2.27749	3.76907	1.4399	2.39379	76.4062	21.7427	19.3958	9.77663	332.961	0.904762	1.52381	2.09524	0	-2.08	21	326.243	8.38392	4.7339	2.71239	127.954	11.9597	0.504261	11.9597	0.297824	0.828601	0.297824	-5.16318	-0.504261	1.4367	70.697	333.299	3	9	9	3
C10H7NO8S2_1	1Nitroso2hydroxynaphthalene36disulfonicacid	Ce+++	KCl	0	3.38146	1214.97	21.6019	16.5297	11.1627	12.9054	7.9933	7.58505	3.58551	6.21851	2.27749	3.76907	1.4399	2.39379	76.4062	21.7427	19.3958	9.77663	332.961	0.904762	1.52381	2.09524	0	-2.08	21	326.243	8.38392	4.7339	2.71239	127.954	11.9597	0.504261	11.9597	0.297824	0.828601	0.297824	-5.16318	-0.504261	1.4367	70.697	333.299	3	9	9	3
C10H7NO8S2_1	1Nitroso2hydroxynaphthalene36disulfonicacid	Dy+++	KCl	0	3.38146	1214.97	21.6019	16.5297	11.1627	12.9054	7.9933	7.58505	3.58551	6.21851	2.27749	3.76907	1.4399	2.39379	76.4062	21.7427	19.3958	9.77663	332.961	0.904762	1.52381	2.09524	0	-2.08	21	326.243	8.38392	4.7339	2.71239	127.954	11.9597	0.504261	11.9597	0.297824	0.828601	0.297824	-5.16318	-0.504261	1.4367	70.697	333.299	3	9	9	3
C10H7NO8S2_1	1Nitroso2hydroxynaphthalene36disulfonicacid	Er+++	KCl	0	3.38146	1214.97	21.6019	16.5297	11.1627	12.9054	7.9933	7.58505	3.58551	6.21851	2.27749	3.76907	1.4399	2.39379	76.4062	21.7427	19.3958	9.77663	332.961	0.904762	1.52381	2.09524	0	-2.08	21	326.243	8.38392	4.7339	2.71239	127.954	11.9597	0.504261	11.9597	0.297824	0.828601	0.297824	-5.16318	-0.504261	1.4367	70.697	333.299	3	9	9	3
C10H7NO8S2_1	1Nitroso2hydroxynaphthalene36disulfonicacid	Gd+++	KCl	0	3.38146	1214.97	21.6019	16.5297	11.1627	12.9054	7.9933	7.58505	3.58551	6.21851	2.27749	3.76907	1.4399	2.39379	76.4062	21.7427	19.3958	9.77663	332.961	0.904762	1.52381	2.09524	0	-2.08	21	326.243	8.38392	4.7339	2.71239	127.954	11.9597	0.504261	11.9597	0.297824	0.828601	0.297824	-5.16318	-0.504261	1.4367	70.697	333.299	3	9	9	3
C10H7NO8S2_1	1Nitroso2hydroxynaphthalene36disulfonicacid	Ho+++	KCl	0	3.38146	1214.97	21.6019	16.5297	11.1627	12.9054	7.9933	7.58505	3.58551	6.21851	2.27749	3.76907	1.4399	2.39379	76.4062	21.7427	19.3958	9.77663	332.961	0.904762	1.52381	2.09524	0	-2.08	21	326.243	8.38392	4.7339	2.71239	127.954	11.9597	0.504261	11.9597	0.297824	0.828601	0.297824	-5.16318	-0.504261	1.4367	70.697	333.299	3	9	9	3
C10H7NO8S2_1	1Nitroso2hydroxynaphthalene36disulfonicacid	Nd+++	KCl	0	3.38146	1214.97	21.6019	16.5297	11.1627	12.9054	7.9933	7.58505	3.58551	6.21851	2.27749	3.76907	1.4399	2.39379	76.4062	21.7427	19.3958	9.77663	332.961	0.904762	1.52381	2.09524	0	-2.08	21	326.243	8.38392	4.7339	2.71239	127.954	11.9597	0.504261	11.9597	0.297824	0.828601	0.297824	-5.16318	-0.504261	1.4367	70.697	333.299	3	9	9	3
C10H7NO8S2_1	1Nitroso2hydroxynaphthalene36disulfonicacid	Sm+++	KCl	0	3.38146	1214.97	21.6019	16.5297	11.1627	12.9054	7.9933	7.58505	3.58551	6.21851	2.27749	3.76907	1.4399	2.39379	76.4062	21.7427	19.3958	9.77663	332.961	0.904762	1.52381	2.09524	0	-2.08	21	326.243	8.38392	4.7339	2.71239	127.954	11.9597	0.504261	11.9597	0.297824	0.828601	0.297824	-5.16318	-0.504261	1.4367	70.697	333.299	3	9	9	3
C10H7NO8S2_1	1Nitroso2hydroxynaphthalene36disulfonicacid	Yb+++	KCl	0	3.38146	1214.97	21.6019	16.5297	11.1627	12.9054	7.9933	7.58505	3.58551	6.21851	2.27749	3.76907	1.4399	2.39379	76.4062	21.7427	19.3958	9.77663	332.961	0.904762	1.52381	2.09524	0	-2.08	21	326.243	8.38392	4.7339	2.71239	127.954	11.9597	0.504261	11.9597	0.297824	0.828601	0.297824	-5.16318	-0.504261	1.4367	70.697	333.299	3	9	9	3
C10H7NO8S2_2	2Nitroso1hydroxynaphthalene46disulfonicacid	Eu+++	NaCl	0	3.4461	1214.97	21.6019	16.5297	11.1627	12.9054	7.9933	7.58505	3.58551	6.21851	2.28198	3.79229	1.45162	2.47948	76.4062	21.7427	19.3958	9.77663	332.961	0.904762	1.57143	2.14286	0	-2.08	21	326.243	8.38392	4.7339	2.71239	127.954	12.1122	0.504902	12.1122	0.294722	0.893374	0.294722	-5.21769	-0.504902	1.4367	70.697	333.299	3	9	9	3
C10H7NO8S2_2	2Nitroso1hydroxynaphthalene46disulfonicacid	Tb+++	NaCl	0	3.4461	1214.97	21.6019	16.5297	11.1627	12.9054	7.9933	7.58505	3.58551	6.21851	2.28198	3.79229	1.45162	2.47948	76.4062	21.7427	19.3958	9.77663	332.961	0.904762	1.57143	2.14286	0	-2.08	21	326.243	8.38392	4.7339	2.71239	127.954	12.1122	0.504902	12.1122	0.294722	0.893374	0.294722	-5.21769	-0.504902	1.4367	70.697	333.299	3	9	9	3
C10H7NO8S2_2	2Nitroso1hydroxynaphthalene46disulfonicacid	Dy+++	NaCl	0	3.4461	1214.97	21.6019	16.5297	11.1627	12.9054	7.9933	7.58505	3.58551	6.21851	2.28198	3.79229	1.45162	2.47948	76.4062	21.7427	19.3958	9.77663	332.961	0.904762	1.57143	2.14286	0	-2.08	21	326.243	8.38392	4.7339	2.71239	127.954	12.1122	0.504902	12.1122	0.294722	0.893374	0.294722	-5.21769	-0.504902	1.4367	70.697	333.299	3	9	9	3
C10H7NO8S2_2	2Nitroso1hydroxynaphthalene46disulfonicacid	Gd+++	NaCl	0	3.4461	1214.97	21.6019	16.5297	11.1627	12.9054	7.9933	7.58505	3.58551	6.21851	2.28198	3.79229	1.45162	2.47948	76.4062	21.7427	19.3958	9.77663	332.961	0.904762	1.57143	2.14286	0	-2.08	21	326.243	8.38392	4.7339	2.71239	127.954	12.1122	0.504902	12.1122	0.294722	0.893374	0.294722	-5.21769	-0.504902	1.4367	70.697	333.299	3	9	9	3
C10H7NO8S2_2	2Nitroso1hydroxynaphthalene46disulfonicacid	Nd+++	NaCl	0	3.4461	1214.97	21.6019	16.5297	11.1627	12.9054	7.9933	7.58505	3.58551	6.21851	2.28198	3.79229	1.45162	2.47948	76.4062	21.7427	19.3958	9.77663	332.961	0.904762	1.57143	2.14286	0	-2.08	21	326.243	8.38392	4.7339	2.71239	127.954	12.1122	0.504902	12.1122	0.294722	0.893374	0.294722	-5.21769	-0.504902	1.4367	70.697	333.299	3	9	9	3
C10H7NO8S2_2	2Nitroso1hydroxynaphthalene46disulfonicacid	Pr+++	NaCl	0	3.4461	1214.97	21.6019	16.5297	11.1627	12.9054	7.9933	7.58505	3.58551	6.21851	2.28198	3.79229	1.45162	2.47948	76.4062	21.7427	19.3958	9.77663	332.961	0.904762	1.57143	2.14286	0	-2.08	21	326.243	8.38392	4.7339	2.71239	127.954	12.1122	0.504902	12.1122	0.294722	0.893374	0.294722	-5.21769	-0.504902	1.4367	70.697	333.299	3	9	9	3
C10H7NO8S2_2	2Nitroso1hydroxynaphthalene46disulfonicacid	Sm+++	NaCl	0	3.4461	1214.97	21.6019	16.5297	11.1627	12.9054	7.9933	7.58505	3.58551	6.21851	2.28198	3.79229	1.45162	2.47948	76.4062	21.7427	19.3958	9.77663	332.961	0.904762	1.57143	2.14286	0	-2.08	21	326.243	8.38392	4.7339	2.71239	127.954	12.1122	0.504902	12.1122	0.294722	0.893374	0.294722	-5.21769	-0.504902	1.4367	70.697	333.299	3	9	9	3
C10H7NO8S2_3	2Nitroso1hydroxynaphthalene47disulfonicacid	Eu+++	NaCl	0	3.43188	1214.97	21.6019	16.5297	11.1627	12.9054	7.9933	7.58505	3.58551	6.21851	2.28198	3.79229	1.45162	2.47948	76.4062	21.7427	19.3958	9.77663	332.961	0.904762	1.57143	2.14286	0	-2.08	21	326.243	8.38392	4.7339	2.71239	127.954	12.0765	0.504901	12.0765	0.294721	0.978843	0.294721	-5.16384	-0.504901	1.4367	70.697	333.299	3	9	9	3
C10H7NO8S2_3	2Nitroso1hydroxynaphthalene47disulfonicacid	Tb+++	NaCl	0	3.43188	1214.97	21.6019	16.5297	11.1627	12.9054	7.9933	7.58505	3.58551	6.21851	2.28198	3.79229	1.45162	2.47948	76.4062	21.7427	19.3958	9.77663	332.961	0.904762	1.57143	2.14286	0	-2.08	21	326.243	8.38392	4.7339	2.71239	127.954	12.0765	0.504901	12.0765	0.294721	0.978843	0.294721	-5.16384	-0.504901	1.4367	70.697	333.299	3	9	9	3
C10H7NO8S2_3	2Nitroso1hydroxynaphthalene47disulfonicacid	Dy+++	NaCl	0	3.43188	1214.97	21.6019	16.5297	11.1627	12.9054	7.9933	7.58505	3.58551	6.21851	2.28198	3.79229	1.45162	2.47948	76.4062	21.7427	19.3958	9.77663	332.961	0.904762	1.57143	2.14286	0	-2.08	21	326.243	8.38392	4.7339	2.71239	127.954	12.0765	0.504901	12.0765	0.294721	0.978843	0.294721	-5.16384	-0.504901	1.4367	70.697	333.299	3	9	9	3
C10H7NO8S2_3	2Nitroso1hydroxynaphthalene47disulfonicacid	Gd+++	NaCl	0	3.43188	1214.97	21.6019	16.5297	11.1627	12.9054	7.9933	7.58505	3.58551	6.21851	2.28198	3.79229	1.45162	2.47948	76.4062	21.7427	19.3958	9.77663	332.961	0.904762	1.57143	2.14286	0	-2.08	21	326.243	8.38392	4.7339	2.71239	127.954	12.0765	0.504901	12.0765	0.294721	0.978843	0.294721	-5.16384	-0.504901	1.4367	70.697	333.299	3	9	9	3
C10H7NO8S2_3	2Nitroso1hydroxynaphthalene47disulfonicacid	Nd+++	NaCl	0	3.43188	1214.97	21.6019	16.5297	11.1627	12.9054	7.9933	7.58505	3.58551	6.21851	2.28198	3.79229	1.45162	2.47948	76.4062	21.7427	19.3958	9.77663	332.961	0.904762	1.57143	2.14286	0	-2.08	21	326.243	8.38392	4.7339	2.71239	127.954	12.0765	0.504901	12.0765	0.294721	0.978843	0.294721	-5.16384	-0.504901	1.4367	70.697	333.299	3	9	9	3
C10H7NO8S2_3	2Nitroso1hydroxynaphthalene47disulfonicacid	Pr+++	NaCl	0	3.43188	1214.97	21.6019	16.5297	11.1627	12.9054	7.9933	7.58505	3.58551	6.21851	2.28198	3.79229	1.45162	2.47948	76.4062	21.7427	19.3958	9.77663	332.961	0.904762	1.57143	2.14286	0	-2.08	21	326.243	8.38392	4.7339	2.71239	127.954	12.0765	0.504901	12.0765	0.294721	0.978843	0.294721	-5.16384	-0.504901	1.4367	70.697	333.299	3	9	9	3
C10H7NO8S2_3	2Nitroso1hydroxynaphthalene47disulfonicacid	Sm+++	NaCl	0	3.43188	1214.97	21.6019	16.5297	11.1627	12.9054	7.9933	7.58505	3.58551	6.21851	2.28198	3.79229	1.45162	2.47948	76.4062	21.7427	19.3958	9.77663	332.961	0.904762	1.57143	2.14286	0	-2.08	21	326.243	8.38392	4.7339	2.71239	127.954	12.0765	0.504901	12.0765	0.294721	0.978843	0.294721	-5.16384	-0.504901	1.4367	70.697	333.299	3	9	9	3
C10H7O3Cl	44Chlorophenyl2oxo3butenoicacid	Lu+++	NaClO4	0	3.61211	642.101	16.4806	13.6027	7.35864	9.64484	6.7096	3.67932	2.05556	2.43353	1.08092	1.2699	0.530042	0.624533	58.6125	9.58907	5.10881	21.2567	210.008	1.35714	2	2.57143	0	-1.61	14	203.56	4.27527	4.57717	3.02934	95.5436	11.346	0.475247	11.346	0.37608	0.467616	0.37608	-1.70003	-0.475247	2.0069	53.1288	210.616	1	3	3	1
C10H7O3Cl	44Chlorophenyl2oxo3butenoicacid	Pr+++	NaClO4	0	3.61211	642.101	16.4806	13.6027	7.35864	9.64484	6.7096	3.67932	2.05556	2.43353	1.08092	1.2699	0.530042	0.624533	58.6125	9.58907	5.10881	21.2567	210.008	1.35714	2	2.57143	0	-1.61	14	203.56	4.27527	4.57717	3.02934	95.5436	11.346	0.475247	11.346	0.37608	0.467616	0.37608	-1.70003	-0.475247	2.0069	53.1288	210.616	1	3	3	1
C10H7O3Cl	44Chlorophenyl2oxo3butenoicacid	Sm+++	NaClO4	0	3.61211	642.101	16.4806	13.6027	7.35864	9.64484	6.7096	3.67932	2.05556	2.43353	1.08092	1.2699	0.530042	0.624533	58.6125	9.58907	5.10881	21.2567	210.008	1.35714	2	2.57143	0	-1.61	14	203.56	4.27527	4.57717	3.02934	95.5436	11.346	0.475247	11.346	0.37608	0.467616	0.37608	-1.70003	-0.475247	2.0069	53.1288	210.616	1	3	3	1
C10H8N2	22BipyridineC5H4N2	Tb+++	KNO3	0	2.82635	653.879	15.1877	13.8944	5.89443	9.2518	7.14443	3.14443	1.89443	1.89443	1.15832	1.15832	0.684714	0.684714	48.6003	0	9.96796	10.9661	156.069	0.666667	1.16667	1.66667	0	-1.7	12	148.124	2.3916	3.13305	1.32075	82.1676	7.71562	0.254621	7.71562	0.08856	0.302778	0.08856	-0.546101	-0.254621	2.1436	47.468	156.188	0	2	2	0
C10H8N2	22BipyridineC5H4N2	Dy+++	KNO3	0	2.82635	653.879	15.1877	13.8944	5.89443	9.2518	7.14443	3.14443	1.89443	1.89443	1.15832	1.15832	0.684714	0.684714	48.6003	0	9.96796	10.9661	156.069	0.666667	1.16667	1.66667	0	-1.7	12	148.124	2.3916	3.13305	1.32075	82.1676	7.71562	0.254621	7.71562	0.08856	0.302778	0.08856	-0.546101	-0.254621	2.1436	47.468	156.188	0	2	2	0
C10H8N2	22BipyridineC5H4N2	Gd+++	KNO3	0	2.82635	653.879	15.1877	13.8944	5.89443	9.2518	7.14443	3.14443	1.89443	1.89443	1.15832	1.15832	0.684714	0.684714	48.6003	0	9.96796	10.9661	156.069	0.666667	1.16667	1.66667	0	-1.7	12	148.124	2.3916	3.13305	1.32075	82.1676	7.71562	0.254621	7.71562	0.08856	0.302778	0.08856	-0.546101	-0.254621	2.1436	47.468	156.188	0	2	2	0
C10H8N2	22BipyridineC5H4N2	Ce+++	NaNO3	0	2.82635	653.879	15.1877	13.8944	5.89443	9.2518	7.14443	3.14443	1.89443	1.89443	1.15832	1.15832	0.684714	0.684714	48.6003	0	9.96796	10.9661	156.069	0.666667	1.16667	1.66667	0	-1.7	12	148.124	2.3916	3.13305	1.32075	82.1676	7.71562	0.254621	7.71562	0.08856	0.302778	0.08856	-0.546101	-0.254621	2.1436	47.468	156.188	0	2	2	0
C10H8N2	22BipyridineC5H4N2	Dy+++	NaNO3	0	2.82635	653.879	15.1877	13.8944	5.89443	9.2518	7.14443	3.14443	1.89443	1.89443	1.15832	1.15832	0.684714	0.684714	48.6003	0	9.96796	10.9661	156.069	0.666667	1.16667	1.66667	0	-1.7	12	148.124	2.3916	3.13305	1.32075	82.1676	7.71562	0.254621	7.71562	0.08856	0.302778	0.08856	-0.546101	-0.254621	2.1436	47.468	156.188	0	2	2	0
C10H8N2	22BipyridineC5H4N2	Gd+++	NaNO3	0	2.82635	653.879	15.1877	13.8944	5.89443	9.2518	7.14443	3.14443	1.89443	1.89443	1.15832	1.15832	0.684714	0.684714	48.6003	0	9.96796	10.9661	156.069	0.666667	1.16667	1.66667	0	-1.7	12	148.124	2.3916	3.13305	1.32075	82.1676	7.71562	0.254621	7.71562	0.08856	0.302778	0.08856	-0.546101	-0.254621	2.1436	47.468	156.188	0	2	2	0
C10H8N2	22BipyridineC5H4N2	Nd+++	NaNO3	0	2.82635	653.879	15.1877	13.8944	5.89443	9.2518	7.14443	3.14443	1.89443	1.89443	1.15832	1.15832	0.684714	0.684714	48.6003	0	9.96796	10.9661	156.069	0.666667	1.16667	1.66667	0	-1.7	12	148.124	2.3916	3.13305	1.32075	82.1676	7.71562	0.254621	7.71562	0.08856	0.302778	0.08856	-0.546101	-0.254621	2.1436	47.468	156.188	0	2	2	0
C10H8N2	22BipyridineC5H4N2	Pr+++	NaNO3	0	2.82635	653.879	15.1877	13.8944	5.89443	9.2518	7.14443	3.14443	1.89443	1.89443	1.15832	1.15832	0.684714	0.684714	48.6003	0	9.96796	10.9661	156.069	0.666667	1.16667	1.66667	0	-1.7	12	148.124	2.3916	3.13305	1.32075	82.1676	7.71562	0.254621	7.71562	0.08856	0.302778	0.08856	-0.546101	-0.254621	2.1436	47.468	156.188	0	2	2	0
C10H8N2	22BipyridineC5H4N2	Sm+++	NaNO3	0	2.82635	653.879	15.1877	13.8944	5.89443	9.2518	7.14443	3.14443	1.89443	1.89443	1.15832	1.15832	0.684714	0.684714	48.6003	0	9.96796	10.9661	156.069	0.666667	1.16667	1.66667	0	-1.7	12	148.124	2.3916	3.13305	1.32075	82.1676	7.71562	0.254621	7.71562	0.08856	0.302778	0.08856	-0.546101	-0.254621	2.1436	47.468	156.188	0	2	2	0
C10H8O5S	23Dihydroxynaphthalene6sulfonicacid	Eu+++	NaClO4	0	3.21219	944.885	18.3948	15.4495	8.26599	11.1335	7.58712	5.27062	2.8165	4.13299	1.72285	2.42698	1.04214	1.44523	67.4972	8.4178	14.7726	11.1474	240.009	0.9375	1.5625	2.125	0	-1.79	16	232.172	4.60309	3.36004	1.79831	102.83	11.7482	0.504245	11.7482	0.294033	0.498166	0.294033	-4.86724	-0.504245	1.4977	57.0922	240.236	3	5	5	3
C10H8O5S	23Dihydroxynaphthalene6sulfonicacid	Tb+++	NaClO4	0	3.21219	944.885	18.3948	15.4495	8.26599	11.1335	7.58712	5.27062	2.8165	4.13299	1.72285	2.42698	1.04214	1.44523	67.4972	8.4178	14.7726	11.1474	240.009	0.9375	1.5625	2.125	0	-1.79	16	232.172	4.60309	3.36004	1.79831	102.83	11.7482	0.504245	11.7482	0.294033	0.498166	0.294033	-4.86724	-0.504245	1.4977	57.0922	240.236	3	5	5	3
C10H8O5S	23Dihydroxynaphthalene6sulfonicacid	Dy+++	NaClO4	0	3.21219	944.885	18.3948	15.4495	8.26599	11.1335	7.58712	5.27062	2.8165	4.13299	1.72285	2.42698	1.04214	1.44523	67.4972	8.4178	14.7726	11.1474	240.009	0.9375	1.5625	2.125	0	-1.79	16	232.172	4.60309	3.36004	1.79831	102.83	11.7482	0.504245	11.7482	0.294033	0.498166	0.294033	-4.86724	-0.504245	1.4977	57.0922	240.236	3	5	5	3
C10H8O5S	23Dihydroxynaphthalene6sulfonicacid	Er+++	NaClO4	0	3.21219	944.885	18.3948	15.4495	8.26599	11.1335	7.58712	5.27062	2.8165	4.13299	1.72285	2.42698	1.04214	1.44523	67.4972	8.4178	14.7726	11.1474	240.009	0.9375	1.5625	2.125	0	-1.79	16	232.172	4.60309	3.36004	1.79831	102.83	11.7482	0.504245	11.7482	0.294033	0.498166	0.294033	-4.86724	-0.504245	1.4977	57.0922	240.236	3	5	5	3
C10H8O5S	23Dihydroxynaphthalene6sulfonicacid	Er+++	NaClO4	0	3.21219	944.885	18.3948	15.4495	8.26599	11.1335	7.58712	5.27062	2.8165	4.13299	1.72285	2.42698	1.04214	1.44523	67.4972	8.4178	14.7726	11.1474	240.009	0.9375	1.5625	2.125	0	-1.79	16	232.172	4.60309	3.36004	1.79831	102.83	11.7482	0.504245	11.7482	0.294033	0.498166	0.294033	-4.86724	-0.504245	1.4977	57.0922	240.236	3	5	5	3
C10H8O5S	23Dihydroxynaphthalene6sulfonicacid	Gd+++	NaClO4	0	3.21219	944.885	18.3948	15.4495	8.26599	11.1335	7.58712	5.27062	2.8165	4.13299	1.72285	2.42698	1.04214	1.44523	67.4972	8.4178	14.7726	11.1474	240.009	0.9375	1.5625	2.125	0	-1.79	16	232.172	4.60309	3.36004	1.79831	102.83	11.7482	0.504245	11.7482	0.294033	0.498166	0.294033	-4.86724	-0.504245	1.4977	57.0922	240.236	3	5	5	3
C10H8O5S	23Dihydroxynaphthalene6sulfonicacid	Gd+++	NaClO4	0	3.21219	944.885	18.3948	15.4495	8.26599	11.1335	7.58712	5.27062	2.8165	4.13299	1.72285	2.42698	1.04214	1.44523	67.4972	8.4178	14.7726	11.1474	240.009	0.9375	1.5625	2.125	0	-1.79	16	232.172	4.60309	3.36004	1.79831	102.83	11.7482	0.504245	11.7482	0.294033	0.498166	0.294033	-4.86724	-0.504245	1.4977	57.0922	240.236	3	5	5	3
C10H8O5S	23Dihydroxynaphthalene6sulfonicacid	Ho+++	NaClO4	0	3.21219	944.885	18.3948	15.4495	8.26599	11.1335	7.58712	5.27062	2.8165	4.13299	1.72285	2.42698	1.04214	1.44523	67.4972	8.4178	14.7726	11.1474	240.009	0.9375	1.5625	2.125	0	-1.79	16	232.172	4.60309	3.36004	1.79831	102.83	11.7482	0.504245	11.7482	0.294033	0.498166	0.294033	-4.86724	-0.504245	1.4977	57.0922	240.236	3	5	5	3
C10H8O5S	23Dihydroxynaphthalene6sulfonicacid	Lu+++	NaClO4	0	3.21219	944.885	18.3948	15.4495	8.26599	11.1335	7.58712	5.27062	2.8165	4.13299	1.72285	2.42698	1.04214	1.44523	67.4972	8.4178	14.7726	11.1474	240.009	0.9375	1.5625	2.125	0	-1.79	16	232.172	4.60309	3.36004	1.79831	102.83	11.7482	0.504245	11.7482	0.294033	0.498166	0.294033	-4.86724	-0.504245	1.4977	57.0922	240.236	3	5	5	3
C10H8O5S	23Dihydroxynaphthalene6sulfonicacid	Nd+++	NaClO4	0	3.21219	944.885	18.3948	15.4495	8.26599	11.1335	7.58712	5.27062	2.8165	4.13299	1.72285	2.42698	1.04214	1.44523	67.4972	8.4178	14.7726	11.1474	240.009	0.9375	1.5625	2.125	0	-1.79	16	232.172	4.60309	3.36004	1.79831	102.83	11.7482	0.504245	11.7482	0.294033	0.498166	0.294033	-4.86724	-0.504245	1.4977	57.0922	240.236	3	5	5	3
C10H8O5S	23Dihydroxynaphthalene6sulfonicacid	Nd+++	NaClO4	0	3.21219	944.885	18.3948	15.4495	8.26599	11.1335	7.58712	5.27062	2.8165	4.13299	1.72285	2.42698	1.04214	1.44523	67.4972	8.4178	14.7726	11.1474	240.009	0.9375	1.5625	2.125	0	-1.79	16	232.172	4.60309	3.36004	1.79831	102.83	11.7482	0.504245	11.7482	0.294033	0.498166	0.294033	-4.86724	-0.504245	1.4977	57.0922	240.236	3	5	5	3
C10H8O5S	23Dihydroxynaphthalene6sulfonicacid	Pr+++	NaClO4	0	3.21219	944.885	18.3948	15.4495	8.26599	11.1335	7.58712	5.27062	2.8165	4.13299	1.72285	2.42698	1.04214	1.44523	67.4972	8.4178	14.7726	11.1474	240.009	0.9375	1.5625	2.125	0	-1.79	16	232.172	4.60309	3.36004	1.79831	102.83	11.7482	0.504245	11.7482	0.294033	0.498166	0.294033	-4.86724	-0.504245	1.4977	57.0922	240.236	3	5	5	3
C10H8O5S	23Dihydroxynaphthalene6sulfonicacid	Pr+++	NaClO4	0	3.21219	944.885	18.3948	15.4495	8.26599	11.1335	7.58712	5.27062	2.8165	4.13299	1.72285	2.42698	1.04214	1.44523	67.4972	8.4178	14.7726	11.1474	240.009	0.9375	1.5625	2.125	0	-1.79	16	232.172	4.60309	3.36004	1.79831	102.83	11.7482	0.504245	11.7482	0.294033	0.498166	0.294033	-4.86724	-0.504245	1.4977	57.0922	240.236	3	5	5	3
C10H8O5S	23Dihydroxynaphthalene6sulfonicacid	Sm+++	NaClO4	0	3.21219	944.885	18.3948	15.4495	8.26599	11.1335	7.58712	5.27062	2.8165	4.13299	1.72285	2.42698	1.04214	1.44523	67.4972	8.4178	14.7726	11.1474	240.009	0.9375	1.5625	2.125	0	-1.79	16	232.172	4.60309	3.36004	1.79831	102.83	11.7482	0.504245	11.7482	0.294033	0.498166	0.294033	-4.86724	-0.504245	1.4977	57.0922	240.236	3	5	5	3
C10H8O5S	23Dihydroxynaphthalene6sulfonicacid	Sm+++	NaClO4	0	3.21219	944.885	18.3948	15.4495	8.26599	11.1335	7.58712	5.27062	2.8165	4.13299	1.72285	2.42698	1.04214	1.44523	67.4972	8.4178	14.7726	11.1474	240.009	0.9375	1.5625	2.125	0	-1.79	16	232.172	4.60309	3.36004	1.79831	102.83	11.7482	0.504245	11.7482	0.294033	0.498166	0.294033	-4.86724	-0.504245	1.4977	57.0922	240.236	3	5	5	3
C10H8O5S	23Dihydroxynaphthalene6sulfonicacid	Sm+++	NaClO4	0	3.21219	944.885	18.3948	15.4495	8.26599	11.1335	7.58712	5.27062	2.8165	4.13299	1.72285	2.42698	1.04214	1.44523	67.4972	8.4178	14.7726	11.1474	240.009	0.9375	1.5625	2.125	0	-1.79	16	232.172	4.60309	3.36004	1.79831	102.83	11.7482	0.504245	11.7482	0.294033	0.498166	0.294033	-4.86724	-0.504245	1.4977	57.0922	240.236	3	5	5	3
C10H8O5S	23Dihydroxynaphthalene6sulfonicacid	Tm+++	NaClO4	0	3.21219	944.885	18.3948	15.4495	8.26599	11.1335	7.58712	5.27062	2.8165	4.13299	1.72285	2.42698	1.04214	1.44523	67.4972	8.4178	14.7726	11.1474	240.009	0.9375	1.5625	2.125	0	-1.79	16	232.172	4.60309	3.36004	1.79831	102.83	11.7482	0.504245	11.7482	0.294033	0.498166	0.294033	-4.86724	-0.504245	1.4977	57.0922	240.236	3	5	5	3
C10H8O5S	23Dihydroxynaphthalene6sulfonicacid	Yb+++	NaClO4	0	3.21219	944.885	18.3948	15.4495	8.26599	11.1335	7.58712	5.27062	2.8165	4.13299	1.72285	2.42698	1.04214	1.44523	67.4972	8.4178	14.7726	11.1474	240.009	0.9375	1.5625	2.125	0	-1.79	16	232.172	4.60309	3.36004	1.79831	102.83	11.7482	0.504245	11.7482	0.294033	0.498166	0.294033	-4.86724	-0.504245	1.4977	57.0922	240.236	3	5	5	3
C10H8O5S	23Dihydroxynaphthalene6sulfonicacid	Yb+++	NaClO4	0	3.21219	944.885	18.3948	15.4495	8.26599	11.1335	7.58712	5.27062	2.8165	4.13299	1.72285	2.42698	1.04214	1.44523	67.4972	8.4178	14.7726	11.1474	240.009	0.9375	1.5625	2.125	0	-1.79	16	232.172	4.60309	3.36004	1.79831	102.83	11.7482	0.504245	11.7482	0.294033	0.498166	0.294033	-4.86724	-0.504245	1.4977	57.0922	240.236	3	5	5	3
C10H8O8S2	18Dihydroxynaphthalene36disulfonicacid	Ce+++	NaClO4	0	3.36508	1091.85	21.6019	17.0825	10.7155	12.9054	8.19949	7.38299	3.47474	6.10774	2.13531	3.54356	1.35722	2.24674	76.4684	16.8356	19.3277	11.2078	319.966	0.75	1.2	1.55	0	-1.88	20	312.236	7.22082	4.31204	2.53608	124.545	11.9192	0.507118	11.9192	0.294172	0.76124	0.294172	-5.09123	-0.507118	0.7444	66.9068	320.3	4	8	8	4
C10H8O8S2	18Dihydroxynaphthalene36disulfonicacid	Nd+++	NaClO4	0	3.36508	1091.85	21.6019	17.0825	10.7155	12.9054	8.19949	7.38299	3.47474	6.10774	2.13531	3.54356	1.35722	2.24674	76.4684	16.8356	19.3277	11.2078	319.966	0.75	1.2	1.55	0	-1.88	20	312.236	7.22082	4.31204	2.53608	124.545	11.9192	0.507118	11.9192	0.294172	0.76124	0.294172	-5.09123	-0.507118	0.7444	66.9068	320.3	4	8	8	4
C10H8O8S2	18Dihydroxynaphthalene36disulfonicacid	Pr+++	NaClO4	0	3.36508	1091.85	21.6019	17.0825	10.7155	12.9054	8.19949	7.38299	3.47474	6.10774	2.13531	3.54356	1.35722	2.24674	76.4684	16.8356	19.3277	11.2078	319.966	0.75	1.2	1.55	0	-1.88	20	312.236	7.22082	4.31204	2.53608	124.545	11.9192	0.507118	11.9192	0.294172	0.76124	0.294172	-5.09123	-0.507118	0.7444	66.9068	320.3	4	8	8	4
C10H8O8S2	18Dihydroxynaphthalene36disulfonicacid	Sm+++	NaClO4	0	3.36508	1091.85	21.6019	17.0825	10.7155	12.9054	8.19949	7.38299	3.47474	6.10774	2.13531	3.54356	1.35722	2.24674	76.4684	16.8356	19.3277	11.2078	319.966	0.75	1.2	1.55	0	-1.88	20	312.236	7.22082	4.31204	2.53608	124.545	11.9192	0.507118	11.9192	0.294172	0.76124	0.294172	-5.09123	-0.507118	0.7444	66.9068	320.3	4	8	8	4
C10H9N3O2S	22Thiazolylazo4methoxyphenolCH3OC6H3OHNNC3H2N2	Eu+++	KNO3	0	2.58387	816.759	18.9388	16.5664	8.38288	11.5467	8.2733	4.68154	2.39422	3.16762	1.41369	1.96255	0.787206	1.14272	42.3516	0	25.0581	12.3973	235.042	1.375	2.3125	3.0625	0.1	-1.95	16	226.196	4.13683	4.71363	2.34475	108.799	7.93503	0.505613	7.93503	0.293215	0.0924991	0.293215	-2.96693	-0.505613	3.2727	60.9488	235.268	1	5	6	1
C10H9N3O2S	22Thiazolylazo4methoxyphenolCH3OC6H3OHNNC3H2N2	Dy+++	KNO3	0	2.58387	816.759	18.9388	16.5664	8.38288	11.5467	8.2733	4.68154	2.39422	3.16762	1.41369	1.96255	0.787206	1.14272	42.3516	0	25.0581	12.3973	235.042	1.375	2.3125	3.0625	0.1	-1.95	16	226.196	4.13683	4.71363	2.34475	108.799	7.93503	0.505613	7.93503	0.293215	0.0924991	0.293215	-2.96693	-0.505613	3.2727	60.9488	235.268	1	5	6	1
C10H9N3O2S	22Thiazolylazo4methoxyphenolCH3OC6H3OHNNC3H2N2	Er+++	KNO3	0	2.58387	816.759	18.9388	16.5664	8.38288	11.5467	8.2733	4.68154	2.39422	3.16762	1.41369	1.96255	0.787206	1.14272	42.3516	0	25.0581	12.3973	235.042	1.375	2.3125	3.0625	0.1	-1.95	16	226.196	4.13683	4.71363	2.34475	108.799	7.93503	0.505613	7.93503	0.293215	0.0924991	0.293215	-2.96693	-0.505613	3.2727	60.9488	235.268	1	5	6	1
C10H9N3O2S	22Thiazolylazo4methoxyphenolCH3OC6H3OHNNC3H2N2	Gd+++	KNO3	0	2.58387	816.759	18.9388	16.5664	8.38288	11.5467	8.2733	4.68154	2.39422	3.16762	1.41369	1.96255	0.787206	1.14272	42.3516	0	25.0581	12.3973	235.042	1.375	2.3125	3.0625	0.1	-1.95	16	226.196	4.13683	4.71363	2.34475	108.799	7.93503	0.505613	7.93503	0.293215	0.0924991	0.293215	-2.96693	-0.505613	3.2727	60.9488	235.268	1	5	6	1
C10H9N3O2S	22Thiazolylazo4methoxyphenolCH3OC6H3OHNNC3H2N2	Ho+++	KNO3	0	2.58387	816.759	18.9388	16.5664	8.38288	11.5467	8.2733	4.68154	2.39422	3.16762	1.41369	1.96255	0.787206	1.14272	42.3516	0	25.0581	12.3973	235.042	1.375	2.3125	3.0625	0.1	-1.95	16	226.196	4.13683	4.71363	2.34475	108.799	7.93503	0.505613	7.93503	0.293215	0.0924991	0.293215	-2.96693	-0.505613	3.2727	60.9488	235.268	1	5	6	1
C10H9N3O2S	22Thiazolylazo4methoxyphenolCH3OC6H3OHNNC3H2N2	Nd+++	KNO3	0	2.58387	816.759	18.9388	16.5664	8.38288	11.5467	8.2733	4.68154	2.39422	3.16762	1.41369	1.96255	0.787206	1.14272	42.3516	0	25.0581	12.3973	235.042	1.375	2.3125	3.0625	0.1	-1.95	16	226.196	4.13683	4.71363	2.34475	108.799	7.93503	0.505613	7.93503	0.293215	0.0924991	0.293215	-2.96693	-0.505613	3.2727	60.9488	235.268	1	5	6	1
C10H9N3O2S	22Thiazolylazo4methoxyphenolCH3OC6H3OHNNC3H2N2	Pr+++	KNO3	0	2.58387	816.759	18.9388	16.5664	8.38288	11.5467	8.2733	4.68154	2.39422	3.16762	1.41369	1.96255	0.787206	1.14272	42.3516	0	25.0581	12.3973	235.042	1.375	2.3125	3.0625	0.1	-1.95	16	226.196	4.13683	4.71363	2.34475	108.799	7.93503	0.505613	7.93503	0.293215	0.0924991	0.293215	-2.96693	-0.505613	3.2727	60.9488	235.268	1	5	6	1
C10H9N3O2S	22Thiazolylazo4methoxyphenolCH3OC6H3OHNNC3H2N2	Sm+++	KNO3	0	2.58387	816.759	18.9388	16.5664	8.38288	11.5467	8.2733	4.68154	2.39422	3.16762	1.41369	1.96255	0.787206	1.14272	42.3516	0	25.0581	12.3973	235.042	1.375	2.3125	3.0625	0.1	-1.95	16	226.196	4.13683	4.71363	2.34475	108.799	7.93503	0.505613	7.93503	0.293215	0.0924991	0.293215	-2.96693	-0.505613	3.2727	60.9488	235.268	1	5	6	1
C10H9N3O2S	22Thiazolylazo4methoxyphenolCH3OC6H3OHNNC3H2N2	Yb+++	KNO3	0	2.58387	816.759	18.9388	16.5664	8.38288	11.5467	8.2733	4.68154	2.39422	3.16762	1.41369	1.96255	0.787206	1.14272	42.3516	0	25.0581	12.3973	235.042	1.375	2.3125	3.0625	0.1	-1.95	16	226.196	4.13683	4.71363	2.34475	108.799	7.93503	0.505613	7.93503	0.293215	0.0924991	0.293215	-2.96693	-0.505613	3.2727	60.9488	235.268	1	5	6	1
C10H9NO4S	2Methyl8hydroxyquinoline5sulfonicacid	Tb+++	NaClO4	0	3.23398	973.226	19.3175	16.4885	8.30495	11.3793	8.17196	5.26371	2.79639	4.11289	1.74801	2.5542	1.1279	1.70163	68.3815	8.4178	14.6478	12.4577	239.025	1.375	2.25	2.9375	0.1	-1.66	16	230.18	4.30744	3.42882	1.72389	104.939	11.9488	0.505665	11.9488	0.294697	0.681713	0.294697	-4.9321	-0.505665	1.49552	57.9594	239.252	2	5	5	2
C10H9NO4S	2Methyl8hydroxyquinoline5sulfonicacid	Dy+++	NaClO4	0	3.23398	973.226	19.3175	16.4885	8.30495	11.3793	8.17196	5.26371	2.79639	4.11289	1.74801	2.5542	1.1279	1.70163	68.3815	8.4178	14.6478	12.4577	239.025	1.375	2.25	2.9375	0.1	-1.66	16	230.18	4.30744	3.42882	1.72389	104.939	11.9488	0.505665	11.9488	0.294697	0.681713	0.294697	-4.9321	-0.505665	1.49552	57.9594	239.252	2	5	5	2
C10H9NO4S	2Methyl8hydroxyquinoline5sulfonicacid	Gd+++	NaClO4	0	3.23398	973.226	19.3175	16.4885	8.30495	11.3793	8.17196	5.26371	2.79639	4.11289	1.74801	2.5542	1.1279	1.70163	68.3815	8.4178	14.6478	12.4577	239.025	1.375	2.25	2.9375	0.1	-1.66	16	230.18	4.30744	3.42882	1.72389	104.939	11.9488	0.505665	11.9488	0.294697	0.681713	0.294697	-4.9321	-0.505665	1.49552	57.9594	239.252	2	5	5	2
C10H9NO4S	2Methyl8hydroxyquinoline5sulfonicacid	Nd+++	NaClO4	0	3.23398	973.226	19.3175	16.4885	8.30495	11.3793	8.17196	5.26371	2.79639	4.11289	1.74801	2.5542	1.1279	1.70163	68.3815	8.4178	14.6478	12.4577	239.025	1.375	2.25	2.9375	0.1	-1.66	16	230.18	4.30744	3.42882	1.72389	104.939	11.9488	0.505665	11.9488	0.294697	0.681713	0.294697	-4.9321	-0.505665	1.49552	57.9594	239.252	2	5	5	2
C10H9NO4S	2Methyl8hydroxyquinoline5sulfonicacid	Pr+++	NaClO4	0	3.23398	973.226	19.3175	16.4885	8.30495	11.3793	8.17196	5.26371	2.79639	4.11289	1.74801	2.5542	1.1279	1.70163	68.3815	8.4178	14.6478	12.4577	239.025	1.375	2.25	2.9375	0.1	-1.66	16	230.18	4.30744	3.42882	1.72389	104.939	11.9488	0.505665	11.9488	0.294697	0.681713	0.294697	-4.9321	-0.505665	1.49552	57.9594	239.252	2	5	5	2
C10H9NO4S	2Methyl8hydroxyquinoline5sulfonicacid	Sm+++	NaClO4	0	3.23398	973.226	19.3175	16.4885	8.30495	11.3793	8.17196	5.26371	2.79639	4.11289	1.74801	2.5542	1.1279	1.70163	68.3815	8.4178	14.6478	12.4577	239.025	1.375	2.25	2.9375	0.1	-1.66	16	230.18	4.30744	3.42882	1.72389	104.939	11.9488	0.505665	11.9488	0.294697	0.681713	0.294697	-4.9321	-0.505665	1.49552	57.9594	239.252	2	5	5	2
C112H120N4O16P4	1212325Tetrapentyl7111528tetradiphenylphosphinylacetamidomethylenecavitand	Eu+++	NaCl	0	1.4374	11154.7	199.845	186.11	69.6874	113.533	96.0738	43.1121	25.071	34.4173	17.5358	26.3876	12.0808	18.5608	724.87	115.308	0	87.2422	1900.76	0.227941	0.375	0.522059	0.321429	-12.16	136	1781.14	27.6776	43.8875	20.3281	966.369	18.1305	0.456679	18.1305	0.230454	1.94909	0.230454	-8.35474	-0.456679	20.2848	540.089	1902.1	4	20	16	4
C11H10O3	44Methylphenyl2oxo3butenoicacid	Eu+++	NaClO4	0	3.74884	720.392	18.9806	16.7247	6.72474	10.8562	8.27062	3.36237	2.11658	2.11658	1.11143	1.11143	0.545297	0.545297	66.0052	9.58907	5.10881	13.768	190.063	1.42857	2.14286	2.71429	0.0909091	-1.9	14	180.118	3.05244	4.36832	2.8603	95.8202	11.4414	0.475247	11.4414	0.37608	0.81099	0.37608	-2.94559	-0.475247	1.66192	52.8558	190.198	1	3	3	1
C11H10O3	44Methylphenyl2oxo3butenoicacid	Pr+++	NaClO4	0	3.74884	720.392	18.9806	16.7247	6.72474	10.8562	8.27062	3.36237	2.11658	2.11658	1.11143	1.11143	0.545297	0.545297	66.0052	9.58907	5.10881	13.768	190.063	1.42857	2.14286	2.71429	0.0909091	-1.9	14	180.118	3.05244	4.36832	2.8603	95.8202	11.4414	0.475247	11.4414	0.37608	0.81099	0.37608	-2.94559	-0.475247	1.66192	52.8558	190.198	1	3	3	1
C11H10O3	44Methylphenyl2oxo3butenoicacid	Sm+++	NaClO4	0	3.74884	720.392	18.9806	16.7247	6.72474	10.8562	8.27062	3.36237	2.11658	2.11658	1.11143	1.11143	0.545297	0.545297	66.0052	9.58907	5.10881	13.768	190.063	1.42857	2.14286	2.71429	0.0909091	-1.9	14	180.118	3.05244	4.36832	2.8603	95.8202	11.4414	0.475247	11.4414	0.37608	0.81099	0.37608	-2.94559	-0.475247	1.66192	52.8558	190.198	1	3	3	1
C11H10O3	44Methylphenyl2oxo3butenoicacid	Yb+++	NaClO4	0	3.74884	720.392	18.9806	16.7247	6.72474	10.8562	8.27062	3.36237	2.11658	2.11658	1.11143	1.11143	0.545297	0.545297	66.0052	9.58907	5.10881	13.768	190.063	1.42857	2.14286	2.71429	0.0909091	-1.9	14	180.118	3.05244	4.36832	2.8603	95.8202	11.4414	0.475247	11.4414	0.37608	0.81099	0.37608	-2.94559	-0.475247	1.66192	52.8558	190.198	1	3	3	1
C11H11N3OS	22Thiazolylazo4ethylphenolC4H2NSNNC6H3C2H5OH	Ho+++	KNO3	0	2.73349	888.684	20.7317	18.6581	8.47463	12.3236	9.36505	4.7733	2.46304	3.23643	1.45956	2.00842	0.815273	1.17078	48.3524	0	20.3213	15.1388	233.062	1.4375	2.4375	3.1875	0.181818	-1.75	16	222.208	3.63068	4.84884	2.43175	112.861	8.07565	0.505617	8.07565	0.293215	0.150747	0.293215	-3.23776	-0.505617	3.8265	63.7748	233.296	1	4	5	1
C11H11NO6	N2CarboxyphenyliminodiethanoicacidHOOCC6H4NCH2COOH2	Ce+++	R4N.X	0	4.19527	832.44	22.8948	19.3967	8.3967	13.2089	9.37031	4.14557	2.645	2.645	1.50162	1.50162	0.943641	0.943641	71.2221	14.3836	15.3264	15.2597	253.059	1.05556	1.66667	2.22222	0.181818	-2.57	18	242.122	4.59943	5.66727	3.47673	117.598	11.9724	0.479926	11.9724	0.337305	0.557685	0.337305	-3.85246	-0.479926	0.3604	60.8859	253.21	3	7	7	3
C11H12N2O2	2Amino33indolylpropanoicacidH2NCHCH2C8H6NCOOH	Eu+++	NaClO4	0	3.06038	941.796	21.058	19.2109	7.21092	12.2609	9.57896	3.82907	2.58328	2.58328	1.63396	1.63396	0.998245	0.998245	70.8888	4.79454	5.10881	16.6328	204.09	1.66667	2.53333	3.33333	0.181818	-1.81	15	192.133	2.85747	3.74448	1.84536	103.833	11.8376	0.480078	11.8376	0.320317	0.199435	0.320317	-3.53245	-0.480078	1.1223	57.6139	204.229	4	4	3	3
C11H12N2O2	2Amino33indolylpropanoicacidH2NCHCH2C8H6NCOOH	Ce+++	KCl	0	3.06038	941.796	21.058	19.2109	7.21092	12.2609	9.57896	3.82907	2.58328	2.58328	1.63396	1.63396	0.998245	0.998245	70.8888	4.79454	5.10881	16.6328	204.09	1.66667	2.53333	3.33333	0.181818	-1.81	15	192.133	2.85747	3.74448	1.84536	103.833	11.8376	0.480078	11.8376	0.320317	0.199435	0.320317	-3.53245	-0.480078	1.1223	57.6139	204.229	4	4	3	3
C11H12N2O2	2Amino33indolylpropanoicacidH2NCHCH2C8H6NCOOH	Ce+++	KCl	0	3.06038	941.796	21.058	19.2109	7.21092	12.2609	9.57896	3.82907	2.58328	2.58328	1.63396	1.63396	0.998245	0.998245	70.8888	4.79454	5.10881	16.6328	204.09	1.66667	2.53333	3.33333	0.181818	-1.81	15	192.133	2.85747	3.74448	1.84536	103.833	11.8376	0.480078	11.8376	0.320317	0.199435	0.320317	-3.53245	-0.480078	1.1223	57.6139	204.229	4	4	3	3
C11H12N2O2	2Amino33indolylpropanoicacidH2NCHCH2C8H6NCOOH	Eu+++	KCl	0	3.06038	941.796	21.058	19.2109	7.21092	12.2609	9.57896	3.82907	2.58328	2.58328	1.63396	1.63396	0.998245	0.998245	70.8888	4.79454	5.10881	16.6328	204.09	1.66667	2.53333	3.33333	0.181818	-1.81	15	192.133	2.85747	3.74448	1.84536	103.833	11.8376	0.480078	11.8376	0.320317	0.199435	0.320317	-3.53245	-0.480078	1.1223	57.6139	204.229	4	4	3	3
C11H12N2O2	2Amino33indolylpropanoicacidH2NCHCH2C8H6NCOOH	Tb+++	KCl	0	3.06038	941.796	21.058	19.2109	7.21092	12.2609	9.57896	3.82907	2.58328	2.58328	1.63396	1.63396	0.998245	0.998245	70.8888	4.79454	5.10881	16.6328	204.09	1.66667	2.53333	3.33333	0.181818	-1.81	15	192.133	2.85747	3.74448	1.84536	103.833	11.8376	0.480078	11.8376	0.320317	0.199435	0.320317	-3.53245	-0.480078	1.1223	57.6139	204.229	4	4	3	3
C11H12N2O2	2Amino33indolylpropanoicacidH2NCHCH2C8H6NCOOH	Tb+++	KCl	0	3.06038	941.796	21.058	19.2109	7.21092	12.2609	9.57896	3.82907	2.58328	2.58328	1.63396	1.63396	0.998245	0.998245	70.8888	4.79454	5.10881	16.6328	204.09	1.66667	2.53333	3.33333	0.181818	-1.81	15	192.133	2.85747	3.74448	1.84536	103.833	11.8376	0.480078	11.8376	0.320317	0.199435	0.320317	-3.53245	-0.480078	1.1223	57.6139	204.229	4	4	3	3
C11H12N2O2	2Amino33indolylpropanoicacidH2NCHCH2C8H6NCOOH	Dy+++	KCl	0	3.06038	941.796	21.058	19.2109	7.21092	12.2609	9.57896	3.82907	2.58328	2.58328	1.63396	1.63396	0.998245	0.998245	70.8888	4.79454	5.10881	16.6328	204.09	1.66667	2.53333	3.33333	0.181818	-1.81	15	192.133	2.85747	3.74448	1.84536	103.833	11.8376	0.480078	11.8376	0.320317	0.199435	0.320317	-3.53245	-0.480078	1.1223	57.6139	204.229	4	4	3	3
C11H12N2O2	2Amino33indolylpropanoicacidH2NCHCH2C8H6NCOOH	Er+++	KCl	0	3.06038	941.796	21.058	19.2109	7.21092	12.2609	9.57896	3.82907	2.58328	2.58328	1.63396	1.63396	0.998245	0.998245	70.8888	4.79454	5.10881	16.6328	204.09	1.66667	2.53333	3.33333	0.181818	-1.81	15	192.133	2.85747	3.74448	1.84536	103.833	11.8376	0.480078	11.8376	0.320317	0.199435	0.320317	-3.53245	-0.480078	1.1223	57.6139	204.229	4	4	3	3
C11H12N2O2	2Amino33indolylpropanoicacidH2NCHCH2C8H6NCOOH	Er+++	KCl	0	3.06038	941.796	21.058	19.2109	7.21092	12.2609	9.57896	3.82907	2.58328	2.58328	1.63396	1.63396	0.998245	0.998245	70.8888	4.79454	5.10881	16.6328	204.09	1.66667	2.53333	3.33333	0.181818	-1.81	15	192.133	2.85747	3.74448	1.84536	103.833	11.8376	0.480078	11.8376	0.320317	0.199435	0.320317	-3.53245	-0.480078	1.1223	57.6139	204.229	4	4	3	3
C11H12N2O2	2Amino33indolylpropanoicacidH2NCHCH2C8H6NCOOH	Gd+++	KCl	0	3.06038	941.796	21.058	19.2109	7.21092	12.2609	9.57896	3.82907	2.58328	2.58328	1.63396	1.63396	0.998245	0.998245	70.8888	4.79454	5.10881	16.6328	204.09	1.66667	2.53333	3.33333	0.181818	-1.81	15	192.133	2.85747	3.74448	1.84536	103.833	11.8376	0.480078	11.8376	0.320317	0.199435	0.320317	-3.53245	-0.480078	1.1223	57.6139	204.229	4	4	3	3
C11H12N2O2	2Amino33indolylpropanoicacidH2NCHCH2C8H6NCOOH	Gd+++	KCl	0	3.06038	941.796	21.058	19.2109	7.21092	12.2609	9.57896	3.82907	2.58328	2.58328	1.63396	1.63396	0.998245	0.998245	70.8888	4.79454	5.10881	16.6328	204.09	1.66667	2.53333	3.33333	0.181818	-1.81	15	192.133	2.85747	3.74448	1.84536	103.833	11.8376	0.480078	11.8376	0.320317	0.199435	0.320317	-3.53245	-0.480078	1.1223	57.6139	204.229	4	4	3	3
C11H12N2O2	2Amino33indolylpropanoicacidH2NCHCH2C8H6NCOOH	Ho+++	KCl	0	3.06038	941.796	21.058	19.2109	7.21092	12.2609	9.57896	3.82907	2.58328	2.58328	1.63396	1.63396	0.998245	0.998245	70.8888	4.79454	5.10881	16.6328	204.09	1.66667	2.53333	3.33333	0.181818	-1.81	15	192.133	2.85747	3.74448	1.84536	103.833	11.8376	0.480078	11.8376	0.320317	0.199435	0.320317	-3.53245	-0.480078	1.1223	57.6139	204.229	4	4	3	3
C11H12N2O2	2Amino33indolylpropanoicacidH2NCHCH2C8H6NCOOH	Lu+++	KCl	0	3.06038	941.796	21.058	19.2109	7.21092	12.2609	9.57896	3.82907	2.58328	2.58328	1.63396	1.63396	0.998245	0.998245	70.8888	4.79454	5.10881	16.6328	204.09	1.66667	2.53333	3.33333	0.181818	-1.81	15	192.133	2.85747	3.74448	1.84536	103.833	11.8376	0.480078	11.8376	0.320317	0.199435	0.320317	-3.53245	-0.480078	1.1223	57.6139	204.229	4	4	3	3
C11H12N2O2	2Amino33indolylpropanoicacidH2NCHCH2C8H6NCOOH	Lu+++	KCl	0	3.06038	941.796	21.058	19.2109	7.21092	12.2609	9.57896	3.82907	2.58328	2.58328	1.63396	1.63396	0.998245	0.998245	70.8888	4.79454	5.10881	16.6328	204.09	1.66667	2.53333	3.33333	0.181818	-1.81	15	192.133	2.85747	3.74448	1.84536	103.833	11.8376	0.480078	11.8376	0.320317	0.199435	0.320317	-3.53245	-0.480078	1.1223	57.6139	204.229	4	4	3	3
C11H12N2O2	2Amino33indolylpropanoicacidH2NCHCH2C8H6NCOOH	Nd+++	KCl	0	3.06038	941.796	21.058	19.2109	7.21092	12.2609	9.57896	3.82907	2.58328	2.58328	1.63396	1.63396	0.998245	0.998245	70.8888	4.79454	5.10881	16.6328	204.09	1.66667	2.53333	3.33333	0.181818	-1.81	15	192.133	2.85747	3.74448	1.84536	103.833	11.8376	0.480078	11.8376	0.320317	0.199435	0.320317	-3.53245	-0.480078	1.1223	57.6139	204.229	4	4	3	3
C11H12N2O2	2Amino33indolylpropanoicacidH2NCHCH2C8H6NCOOH	Nd+++	KCl	0	3.06038	941.796	21.058	19.2109	7.21092	12.2609	9.57896	3.82907	2.58328	2.58328	1.63396	1.63396	0.998245	0.998245	70.8888	4.79454	5.10881	16.6328	204.09	1.66667	2.53333	3.33333	0.181818	-1.81	15	192.133	2.85747	3.74448	1.84536	103.833	11.8376	0.480078	11.8376	0.320317	0.199435	0.320317	-3.53245	-0.480078	1.1223	57.6139	204.229	4	4	3	3
C11H12N2O2	2Amino33indolylpropanoicacidH2NCHCH2C8H6NCOOH	Pr+++	KCl	0	3.06038	941.796	21.058	19.2109	7.21092	12.2609	9.57896	3.82907	2.58328	2.58328	1.63396	1.63396	0.998245	0.998245	70.8888	4.79454	5.10881	16.6328	204.09	1.66667	2.53333	3.33333	0.181818	-1.81	15	192.133	2.85747	3.74448	1.84536	103.833	11.8376	0.480078	11.8376	0.320317	0.199435	0.320317	-3.53245	-0.480078	1.1223	57.6139	204.229	4	4	3	3
C11H12N2O2	2Amino33indolylpropanoicacidH2NCHCH2C8H6NCOOH	Sm+++	KCl	0	3.06038	941.796	21.058	19.2109	7.21092	12.2609	9.57896	3.82907	2.58328	2.58328	1.63396	1.63396	0.998245	0.998245	70.8888	4.79454	5.10881	16.6328	204.09	1.66667	2.53333	3.33333	0.181818	-1.81	15	192.133	2.85747	3.74448	1.84536	103.833	11.8376	0.480078	11.8376	0.320317	0.199435	0.320317	-3.53245	-0.480078	1.1223	57.6139	204.229	4	4	3	3
C11H12N2O2	2Amino33indolylpropanoicacidH2NCHCH2C8H6NCOOH	Yb+++	KCl	0	3.06038	941.796	21.058	19.2109	7.21092	12.2609	9.57896	3.82907	2.58328	2.58328	1.63396	1.63396	0.998245	0.998245	70.8888	4.79454	5.10881	16.6328	204.09	1.66667	2.53333	3.33333	0.181818	-1.81	15	192.133	2.85747	3.74448	1.84536	103.833	11.8376	0.480078	11.8376	0.320317	0.199435	0.320317	-3.53245	-0.480078	1.1223	57.6139	204.229	4	4	3	3
C11H12N2O2	2Amino33indolylpropanoicacidH2NCHCH2C8H6NCOOH	Dy+++	KNO3	0	3.06038	941.796	21.058	19.2109	7.21092	12.2609	9.57896	3.82907	2.58328	2.58328	1.63396	1.63396	0.998245	0.998245	70.8888	4.79454	5.10881	16.6328	204.09	1.66667	2.53333	3.33333	0.181818	-1.81	15	192.133	2.85747	3.74448	1.84536	103.833	11.8376	0.480078	11.8376	0.320317	0.199435	0.320317	-3.53245	-0.480078	1.1223	57.6139	204.229	4	4	3	3
C11H12N2O2	2Amino33indolylpropanoicacidH2NCHCH2C8H6NCOOH	Gd+++	KNO3	0	3.06038	941.796	21.058	19.2109	7.21092	12.2609	9.57896	3.82907	2.58328	2.58328	1.63396	1.63396	0.998245	0.998245	70.8888	4.79454	5.10881	16.6328	204.09	1.66667	2.53333	3.33333	0.181818	-1.81	15	192.133	2.85747	3.74448	1.84536	103.833	11.8376	0.480078	11.8376	0.320317	0.199435	0.320317	-3.53245	-0.480078	1.1223	57.6139	204.229	4	4	3	3
C11H12N2O2	2Amino33indolylpropanoicacidH2NCHCH2C8H6NCOOH	Nd+++	KNO3	0	3.06038	941.796	21.058	19.2109	7.21092	12.2609	9.57896	3.82907	2.58328	2.58328	1.63396	1.63396	0.998245	0.998245	70.8888	4.79454	5.10881	16.6328	204.09	1.66667	2.53333	3.33333	0.181818	-1.81	15	192.133	2.85747	3.74448	1.84536	103.833	11.8376	0.480078	11.8376	0.320317	0.199435	0.320317	-3.53245	-0.480078	1.1223	57.6139	204.229	4	4	3	3
C11H12N2O2	2Amino33indolylpropanoicacidH2NCHCH2C8H6NCOOH	Pr+++	KNO3	0	3.06038	941.796	21.058	19.2109	7.21092	12.2609	9.57896	3.82907	2.58328	2.58328	1.63396	1.63396	0.998245	0.998245	70.8888	4.79454	5.10881	16.6328	204.09	1.66667	2.53333	3.33333	0.181818	-1.81	15	192.133	2.85747	3.74448	1.84536	103.833	11.8376	0.480078	11.8376	0.320317	0.199435	0.320317	-3.53245	-0.480078	1.1223	57.6139	204.229	4	4	3	3
C11H12N4OS	22Thiazolylazo5methylaminophenol	Ho+++	KNO3	0	2.72144	919.534	22.309	20.1054	8.92185	13.1956	10.0359	4.94412	2.64705	3.42045	1.54497	2.09383	0.852849	1.20836	49.2032	0	20.3213	16.5095	248.073	1.41176	2.35294	3.05882	0.181818	-1.95	17	236.215	3.77593	4.9213	2.78815	120.026	8.07194	0.505536	8.07194	0.293217	0.147112	0.293217	-3.29012	-0.505536	3.3301	68.7238	248.311	1	5	6	1
C11H13NO3	N12Hydroxyphenylethylidenebetaalanine	Ce+++	NaClO4	0	3.6992	784.414	22.4033	20.172	7.17196	12.4008	9.94628	3.53804	2.27726	2.27726	1.21981	1.21981	0.656886	0.656886	72.2509	9.58907	5.20953	17.8803	207.09	1.4	2.13333	2.66667	0.272727	-1.68	15	194.125	2.91846	4.70384	3.17777	106.439	12.3283	0.299454	12.3283	0.257605	0.436822	0.257605	-3.7795	-0.299454	1.69632	55.7495	207.229	1	4	3	1
C11H13NO3	N12Hydroxyphenylethylidenebetaalanine	Gd+++	NaClO4	0	3.6992	784.414	22.4033	20.172	7.17196	12.4008	9.94628	3.53804	2.27726	2.27726	1.21981	1.21981	0.656886	0.656886	72.2509	9.58907	5.20953	17.8803	207.09	1.4	2.13333	2.66667	0.272727	-1.68	15	194.125	2.91846	4.70384	3.17777	106.439	12.3283	0.299454	12.3283	0.257605	0.436822	0.257605	-3.7795	-0.299454	1.69632	55.7495	207.229	1	4	3	1
C11H13NO3	N12Hydroxyphenylethylidenebetaalanine	Nd+++	NaClO4	0	3.6992	784.414	22.4033	20.172	7.17196	12.4008	9.94628	3.53804	2.27726	2.27726	1.21981	1.21981	0.656886	0.656886	72.2509	9.58907	5.20953	17.8803	207.09	1.4	2.13333	2.66667	0.272727	-1.68	15	194.125	2.91846	4.70384	3.17777	106.439	12.3283	0.299454	12.3283	0.257605	0.436822	0.257605	-3.7795	-0.299454	1.69632	55.7495	207.229	1	4	3	1
C11H13NO3	N12Hydroxyphenylethylidenebetaalanine	Pr+++	NaClO4	0	3.6992	784.414	22.4033	20.172	7.17196	12.4008	9.94628	3.53804	2.27726	2.27726	1.21981	1.21981	0.656886	0.656886	72.2509	9.58907	5.20953	17.8803	207.09	1.4	2.13333	2.66667	0.272727	-1.68	15	194.125	2.91846	4.70384	3.17777	106.439	12.3283	0.299454	12.3283	0.257605	0.436822	0.257605	-3.7795	-0.299454	1.69632	55.7495	207.229	1	4	3	1
C11H13NO3	N12Hydroxyphenylethylidenebetaalanine	Sm+++	NaClO4	0	3.6992	784.414	22.4033	20.172	7.17196	12.4008	9.94628	3.53804	2.27726	2.27726	1.21981	1.21981	0.656886	0.656886	72.2509	9.58907	5.20953	17.8803	207.09	1.4	2.13333	2.66667	0.272727	-1.68	15	194.125	2.91846	4.70384	3.17777	106.439	12.3283	0.299454	12.3283	0.257605	0.436822	0.257605	-3.7795	-0.299454	1.69632	55.7495	207.229	1	4	3	1
C11H13NO4S	NAcetylacetonylideneorthanilicacidHO3SC6H4NCCH3CH2COCH3	Ce+++	NaClO4	0	4.16922	1009.63	24.033	20.9885	8.80495	13.2073	10.2637	5.26371	2.54639	3.86289	1.34005	2.13546	0.80135	1.31086	76.4423	13.2123	9.54744	17.8803	255.057	1.35294	2.11765	2.76471	0.272727	-1.53	17	242.191	3.99625	5.19993	4.08484	118.293	12.0141	0.299606	12.0141	0.296175	1.10159	0.296175	-5.25995	-0.299606	2.0048	64.3236	255.295	1	5	5	1
C11H13NO4S	NAcetylacetonylideneorthanilicacidHO3SC6H4NCCH3CH2COCH3	Tb+++	NaClO4	0	4.16922	1009.63	24.033	20.9885	8.80495	13.2073	10.2637	5.26371	2.54639	3.86289	1.34005	2.13546	0.80135	1.31086	76.4423	13.2123	9.54744	17.8803	255.057	1.35294	2.11765	2.76471	0.272727	-1.53	17	242.191	3.99625	5.19993	4.08484	118.293	12.0141	0.299606	12.0141	0.296175	1.10159	0.296175	-5.25995	-0.299606	2.0048	64.3236	255.295	1	5	5	1
C11H13NO4S	NAcetylacetonylideneorthanilicacidHO3SC6H4NCCH3CH2COCH3	Dy+++	NaClO4	0	4.16922	1009.63	24.033	20.9885	8.80495	13.2073	10.2637	5.26371	2.54639	3.86289	1.34005	2.13546	0.80135	1.31086	76.4423	13.2123	9.54744	17.8803	255.057	1.35294	2.11765	2.76471	0.272727	-1.53	17	242.191	3.99625	5.19993	4.08484	118.293	12.0141	0.299606	12.0141	0.296175	1.10159	0.296175	-5.25995	-0.299606	2.0048	64.3236	255.295	1	5	5	1
C11H13NO4S	NAcetylacetonylideneorthanilicacidHO3SC6H4NCCH3CH2COCH3	Gd+++	NaClO4	0	4.16922	1009.63	24.033	20.9885	8.80495	13.2073	10.2637	5.26371	2.54639	3.86289	1.34005	2.13546	0.80135	1.31086	76.4423	13.2123	9.54744	17.8803	255.057	1.35294	2.11765	2.76471	0.272727	-1.53	17	242.191	3.99625	5.19993	4.08484	118.293	12.0141	0.299606	12.0141	0.296175	1.10159	0.296175	-5.25995	-0.299606	2.0048	64.3236	255.295	1	5	5	1
C11H13NO4S	NAcetylacetonylideneorthanilicacidHO3SC6H4NCCH3CH2COCH3	Ho+++	NaClO4	0	4.16922	1009.63	24.033	20.9885	8.80495	13.2073	10.2637	5.26371	2.54639	3.86289	1.34005	2.13546	0.80135	1.31086	76.4423	13.2123	9.54744	17.8803	255.057	1.35294	2.11765	2.76471	0.272727	-1.53	17	242.191	3.99625	5.19993	4.08484	118.293	12.0141	0.299606	12.0141	0.296175	1.10159	0.296175	-5.25995	-0.299606	2.0048	64.3236	255.295	1	5	5	1
C11H13NO4S	NAcetylacetonylideneorthanilicacidHO3SC6H4NCCH3CH2COCH3	Nd+++	NaClO4	0	4.16922	1009.63	24.033	20.9885	8.80495	13.2073	10.2637	5.26371	2.54639	3.86289	1.34005	2.13546	0.80135	1.31086	76.4423	13.2123	9.54744	17.8803	255.057	1.35294	2.11765	2.76471	0.272727	-1.53	17	242.191	3.99625	5.19993	4.08484	118.293	12.0141	0.299606	12.0141	0.296175	1.10159	0.296175	-5.25995	-0.299606	2.0048	64.3236	255.295	1	5	5	1
C11H13NO4S	NAcetylacetonylideneorthanilicacidHO3SC6H4NCCH3CH2COCH3	Pr+++	NaClO4	0	4.16922	1009.63	24.033	20.9885	8.80495	13.2073	10.2637	5.26371	2.54639	3.86289	1.34005	2.13546	0.80135	1.31086	76.4423	13.2123	9.54744	17.8803	255.057	1.35294	2.11765	2.76471	0.272727	-1.53	17	242.191	3.99625	5.19993	4.08484	118.293	12.0141	0.299606	12.0141	0.296175	1.10159	0.296175	-5.25995	-0.299606	2.0048	64.3236	255.295	1	5	5	1
C11H13NO4S	NAcetylacetonylideneorthanilicacidHO3SC6H4NCCH3CH2COCH3	Sm+++	NaClO4	0	4.16922	1009.63	24.033	20.9885	8.80495	13.2073	10.2637	5.26371	2.54639	3.86289	1.34005	2.13546	0.80135	1.31086	76.4423	13.2123	9.54744	17.8803	255.057	1.35294	2.11765	2.76471	0.272727	-1.53	17	242.191	3.99625	5.19993	4.08484	118.293	12.0141	0.299606	12.0141	0.296175	1.10159	0.296175	-5.25995	-0.299606	2.0048	64.3236	255.295	1	5	5	1
C11H13NO5	N2HydroxybenzyliminodiethanoicacidHOC6H4CH2NCH2COOH2	Ce+++	KNO3	0	4.08143	832.613	23.8175	20.9885	7.98846	13.5422	10.1662	3.94144	2.44986	2.44986	1.28288	1.28288	0.757985	0.757985	71.8117	9.58907	15.3264	18.0012	239.079	1.17647	1.82353	2.41176	0.272727	-2.08	17	226.123	3.70866	5.85579	4.51927	116.246	11.76	0.507624	11.76	0.317228	0.792521	0.317228	-3.97352	-0.507624	0.3634	58.6554	239.227	3	6	6	3
C11H13NO5	N2HydroxybenzyliminodiethanoicacidHOC6H4CH2NCH2COOH2	Ce+++	KNO3	0	4.08143	832.613	23.8175	20.9885	7.98846	13.5422	10.1662	3.94144	2.44986	2.44986	1.28288	1.28288	0.757985	0.757985	71.8117	9.58907	15.3264	18.0012	239.079	1.17647	1.82353	2.41176	0.272727	-2.08	17	226.123	3.70866	5.85579	4.51927	116.246	11.76	0.507624	11.76	0.317228	0.792521	0.317228	-3.97352	-0.507624	0.3634	58.6554	239.227	3	6	6	3
C11H13NO5	N2HydroxybenzyliminodiethanoicacidHOC6H4CH2NCH2COOH2	Eu+++	KNO3	0	4.08143	832.613	23.8175	20.9885	7.98846	13.5422	10.1662	3.94144	2.44986	2.44986	1.28288	1.28288	0.757985	0.757985	71.8117	9.58907	15.3264	18.0012	239.079	1.17647	1.82353	2.41176	0.272727	-2.08	17	226.123	3.70866	5.85579	4.51927	116.246	11.76	0.507624	11.76	0.317228	0.792521	0.317228	-3.97352	-0.507624	0.3634	58.6554	239.227	3	6	6	3
C11H13NO5	N2HydroxybenzyliminodiethanoicacidHOC6H4CH2NCH2COOH2	Eu+++	KNO3	0	4.08143	832.613	23.8175	20.9885	7.98846	13.5422	10.1662	3.94144	2.44986	2.44986	1.28288	1.28288	0.757985	0.757985	71.8117	9.58907	15.3264	18.0012	239.079	1.17647	1.82353	2.41176	0.272727	-2.08	17	226.123	3.70866	5.85579	4.51927	116.246	11.76	0.507624	11.76	0.317228	0.792521	0.317228	-3.97352	-0.507624	0.3634	58.6554	239.227	3	6	6	3
C11H13NO5	N2HydroxybenzyliminodiethanoicacidHOC6H4CH2NCH2COOH2	Tb+++	KNO3	0	4.08143	832.613	23.8175	20.9885	7.98846	13.5422	10.1662	3.94144	2.44986	2.44986	1.28288	1.28288	0.757985	0.757985	71.8117	9.58907	15.3264	18.0012	239.079	1.17647	1.82353	2.41176	0.272727	-2.08	17	226.123	3.70866	5.85579	4.51927	116.246	11.76	0.507624	11.76	0.317228	0.792521	0.317228	-3.97352	-0.507624	0.3634	58.6554	239.227	3	6	6	3
C11H13NO5	N2HydroxybenzyliminodiethanoicacidHOC6H4CH2NCH2COOH2	Tb+++	KNO3	0	4.08143	832.613	23.8175	20.9885	7.98846	13.5422	10.1662	3.94144	2.44986	2.44986	1.28288	1.28288	0.757985	0.757985	71.8117	9.58907	15.3264	18.0012	239.079	1.17647	1.82353	2.41176	0.272727	-2.08	17	226.123	3.70866	5.85579	4.51927	116.246	11.76	0.507624	11.76	0.317228	0.792521	0.317228	-3.97352	-0.507624	0.3634	58.6554	239.227	3	6	6	3
C11H13NO5	N2HydroxybenzyliminodiethanoicacidHOC6H4CH2NCH2COOH2	Dy+++	KNO3	0	4.08143	832.613	23.8175	20.9885	7.98846	13.5422	10.1662	3.94144	2.44986	2.44986	1.28288	1.28288	0.757985	0.757985	71.8117	9.58907	15.3264	18.0012	239.079	1.17647	1.82353	2.41176	0.272727	-2.08	17	226.123	3.70866	5.85579	4.51927	116.246	11.76	0.507624	11.76	0.317228	0.792521	0.317228	-3.97352	-0.507624	0.3634	58.6554	239.227	3	6	6	3
C11H13NO5	N2HydroxybenzyliminodiethanoicacidHOC6H4CH2NCH2COOH2	Dy+++	KNO3	0	4.08143	832.613	23.8175	20.9885	7.98846	13.5422	10.1662	3.94144	2.44986	2.44986	1.28288	1.28288	0.757985	0.757985	71.8117	9.58907	15.3264	18.0012	239.079	1.17647	1.82353	2.41176	0.272727	-2.08	17	226.123	3.70866	5.85579	4.51927	116.246	11.76	0.507624	11.76	0.317228	0.792521	0.317228	-3.97352	-0.507624	0.3634	58.6554	239.227	3	6	6	3
C11H13NO5	N2HydroxybenzyliminodiethanoicacidHOC6H4CH2NCH2COOH2	Er+++	KNO3	0	4.08143	832.613	23.8175	20.9885	7.98846	13.5422	10.1662	3.94144	2.44986	2.44986	1.28288	1.28288	0.757985	0.757985	71.8117	9.58907	15.3264	18.0012	239.079	1.17647	1.82353	2.41176	0.272727	-2.08	17	226.123	3.70866	5.85579	4.51927	116.246	11.76	0.507624	11.76	0.317228	0.792521	0.317228	-3.97352	-0.507624	0.3634	58.6554	239.227	3	6	6	3
C11H13NO5	N2HydroxybenzyliminodiethanoicacidHOC6H4CH2NCH2COOH2	Er+++	KNO3	0	4.08143	832.613	23.8175	20.9885	7.98846	13.5422	10.1662	3.94144	2.44986	2.44986	1.28288	1.28288	0.757985	0.757985	71.8117	9.58907	15.3264	18.0012	239.079	1.17647	1.82353	2.41176	0.272727	-2.08	17	226.123	3.70866	5.85579	4.51927	116.246	11.76	0.507624	11.76	0.317228	0.792521	0.317228	-3.97352	-0.507624	0.3634	58.6554	239.227	3	6	6	3
C11H13NO5	N2HydroxybenzyliminodiethanoicacidHOC6H4CH2NCH2COOH2	Gd+++	KNO3	0	4.08143	832.613	23.8175	20.9885	7.98846	13.5422	10.1662	3.94144	2.44986	2.44986	1.28288	1.28288	0.757985	0.757985	71.8117	9.58907	15.3264	18.0012	239.079	1.17647	1.82353	2.41176	0.272727	-2.08	17	226.123	3.70866	5.85579	4.51927	116.246	11.76	0.507624	11.76	0.317228	0.792521	0.317228	-3.97352	-0.507624	0.3634	58.6554	239.227	3	6	6	3
C11H13NO5	N2HydroxybenzyliminodiethanoicacidHOC6H4CH2NCH2COOH2	Gd+++	KNO3	0	4.08143	832.613	23.8175	20.9885	7.98846	13.5422	10.1662	3.94144	2.44986	2.44986	1.28288	1.28288	0.757985	0.757985	71.8117	9.58907	15.3264	18.0012	239.079	1.17647	1.82353	2.41176	0.272727	-2.08	17	226.123	3.70866	5.85579	4.51927	116.246	11.76	0.507624	11.76	0.317228	0.792521	0.317228	-3.97352	-0.507624	0.3634	58.6554	239.227	3	6	6	3
C11H13NO5	N2HydroxybenzyliminodiethanoicacidHOC6H4CH2NCH2COOH2	Ho+++	KNO3	0	4.08143	832.613	23.8175	20.9885	7.98846	13.5422	10.1662	3.94144	2.44986	2.44986	1.28288	1.28288	0.757985	0.757985	71.8117	9.58907	15.3264	18.0012	239.079	1.17647	1.82353	2.41176	0.272727	-2.08	17	226.123	3.70866	5.85579	4.51927	116.246	11.76	0.507624	11.76	0.317228	0.792521	0.317228	-3.97352	-0.507624	0.3634	58.6554	239.227	3	6	6	3
C11H13NO5	N2HydroxybenzyliminodiethanoicacidHOC6H4CH2NCH2COOH2	Ho+++	KNO3	0	4.08143	832.613	23.8175	20.9885	7.98846	13.5422	10.1662	3.94144	2.44986	2.44986	1.28288	1.28288	0.757985	0.757985	71.8117	9.58907	15.3264	18.0012	239.079	1.17647	1.82353	2.41176	0.272727	-2.08	17	226.123	3.70866	5.85579	4.51927	116.246	11.76	0.507624	11.76	0.317228	0.792521	0.317228	-3.97352	-0.507624	0.3634	58.6554	239.227	3	6	6	3
C11H13NO5	N2HydroxybenzyliminodiethanoicacidHOC6H4CH2NCH2COOH2	Lu+++	KNO3	0	4.08143	832.613	23.8175	20.9885	7.98846	13.5422	10.1662	3.94144	2.44986	2.44986	1.28288	1.28288	0.757985	0.757985	71.8117	9.58907	15.3264	18.0012	239.079	1.17647	1.82353	2.41176	0.272727	-2.08	17	226.123	3.70866	5.85579	4.51927	116.246	11.76	0.507624	11.76	0.317228	0.792521	0.317228	-3.97352	-0.507624	0.3634	58.6554	239.227	3	6	6	3
C11H13NO5	N2HydroxybenzyliminodiethanoicacidHOC6H4CH2NCH2COOH2	Lu+++	KNO3	0	4.08143	832.613	23.8175	20.9885	7.98846	13.5422	10.1662	3.94144	2.44986	2.44986	1.28288	1.28288	0.757985	0.757985	71.8117	9.58907	15.3264	18.0012	239.079	1.17647	1.82353	2.41176	0.272727	-2.08	17	226.123	3.70866	5.85579	4.51927	116.246	11.76	0.507624	11.76	0.317228	0.792521	0.317228	-3.97352	-0.507624	0.3634	58.6554	239.227	3	6	6	3
C11H13NO5	N2HydroxybenzyliminodiethanoicacidHOC6H4CH2NCH2COOH2	Nd+++	KNO3	0	4.08143	832.613	23.8175	20.9885	7.98846	13.5422	10.1662	3.94144	2.44986	2.44986	1.28288	1.28288	0.757985	0.757985	71.8117	9.58907	15.3264	18.0012	239.079	1.17647	1.82353	2.41176	0.272727	-2.08	17	226.123	3.70866	5.85579	4.51927	116.246	11.76	0.507624	11.76	0.317228	0.792521	0.317228	-3.97352	-0.507624	0.3634	58.6554	239.227	3	6	6	3
C11H13NO5	N2HydroxybenzyliminodiethanoicacidHOC6H4CH2NCH2COOH2	Nd+++	KNO3	0	4.08143	832.613	23.8175	20.9885	7.98846	13.5422	10.1662	3.94144	2.44986	2.44986	1.28288	1.28288	0.757985	0.757985	71.8117	9.58907	15.3264	18.0012	239.079	1.17647	1.82353	2.41176	0.272727	-2.08	17	226.123	3.70866	5.85579	4.51927	116.246	11.76	0.507624	11.76	0.317228	0.792521	0.317228	-3.97352	-0.507624	0.3634	58.6554	239.227	3	6	6	3
C11H13NO5	N2HydroxybenzyliminodiethanoicacidHOC6H4CH2NCH2COOH2	Pr+++	KNO3	0	4.08143	832.613	23.8175	20.9885	7.98846	13.5422	10.1662	3.94144	2.44986	2.44986	1.28288	1.28288	0.757985	0.757985	71.8117	9.58907	15.3264	18.0012	239.079	1.17647	1.82353	2.41176	0.272727	-2.08	17	226.123	3.70866	5.85579	4.51927	116.246	11.76	0.507624	11.76	0.317228	0.792521	0.317228	-3.97352	-0.507624	0.3634	58.6554	239.227	3	6	6	3
C11H13NO5	N2HydroxybenzyliminodiethanoicacidHOC6H4CH2NCH2COOH2	Pr+++	KNO3	0	4.08143	832.613	23.8175	20.9885	7.98846	13.5422	10.1662	3.94144	2.44986	2.44986	1.28288	1.28288	0.757985	0.757985	71.8117	9.58907	15.3264	18.0012	239.079	1.17647	1.82353	2.41176	0.272727	-2.08	17	226.123	3.70866	5.85579	4.51927	116.246	11.76	0.507624	11.76	0.317228	0.792521	0.317228	-3.97352	-0.507624	0.3634	58.6554	239.227	3	6	6	3
C11H13NO5	N2HydroxybenzyliminodiethanoicacidHOC6H4CH2NCH2COOH2	Sm+++	KNO3	0	4.08143	832.613	23.8175	20.9885	7.98846	13.5422	10.1662	3.94144	2.44986	2.44986	1.28288	1.28288	0.757985	0.757985	71.8117	9.58907	15.3264	18.0012	239.079	1.17647	1.82353	2.41176	0.272727	-2.08	17	226.123	3.70866	5.85579	4.51927	116.246	11.76	0.507624	11.76	0.317228	0.792521	0.317228	-3.97352	-0.507624	0.3634	58.6554	239.227	3	6	6	3
C11H13NO5	N2HydroxybenzyliminodiethanoicacidHOC6H4CH2NCH2COOH2	Sm+++	KNO3	0	4.08143	832.613	23.8175	20.9885	7.98846	13.5422	10.1662	3.94144	2.44986	2.44986	1.28288	1.28288	0.757985	0.757985	71.8117	9.58907	15.3264	18.0012	239.079	1.17647	1.82353	2.41176	0.272727	-2.08	17	226.123	3.70866	5.85579	4.51927	116.246	11.76	0.507624	11.76	0.317228	0.792521	0.317228	-3.97352	-0.507624	0.3634	58.6554	239.227	3	6	6	3
C11H13NO5	N2HydroxybenzyliminodiethanoicacidHOC6H4CH2NCH2COOH2	Tm+++	KNO3	0	4.08143	832.613	23.8175	20.9885	7.98846	13.5422	10.1662	3.94144	2.44986	2.44986	1.28288	1.28288	0.757985	0.757985	71.8117	9.58907	15.3264	18.0012	239.079	1.17647	1.82353	2.41176	0.272727	-2.08	17	226.123	3.70866	5.85579	4.51927	116.246	11.76	0.507624	11.76	0.317228	0.792521	0.317228	-3.97352	-0.507624	0.3634	58.6554	239.227	3	6	6	3
C11H13NO5	N2HydroxybenzyliminodiethanoicacidHOC6H4CH2NCH2COOH2	Tm+++	KNO3	0	4.08143	832.613	23.8175	20.9885	7.98846	13.5422	10.1662	3.94144	2.44986	2.44986	1.28288	1.28288	0.757985	0.757985	71.8117	9.58907	15.3264	18.0012	239.079	1.17647	1.82353	2.41176	0.272727	-2.08	17	226.123	3.70866	5.85579	4.51927	116.246	11.76	0.507624	11.76	0.317228	0.792521	0.317228	-3.97352	-0.507624	0.3634	58.6554	239.227	3	6	6	3
C11H13NO5	N2HydroxybenzyliminodiethanoicacidHOC6H4CH2NCH2COOH2	Yb+++	KNO3	0	4.08143	832.613	23.8175	20.9885	7.98846	13.5422	10.1662	3.94144	2.44986	2.44986	1.28288	1.28288	0.757985	0.757985	71.8117	9.58907	15.3264	18.0012	239.079	1.17647	1.82353	2.41176	0.272727	-2.08	17	226.123	3.70866	5.85579	4.51927	116.246	11.76	0.507624	11.76	0.317228	0.792521	0.317228	-3.97352	-0.507624	0.3634	58.6554	239.227	3	6	6	3
C11H13NO5	N2HydroxybenzyliminodiethanoicacidHOC6H4CH2NCH2COOH2	Yb+++	KNO3	0	4.08143	832.613	23.8175	20.9885	7.98846	13.5422	10.1662	3.94144	2.44986	2.44986	1.28288	1.28288	0.757985	0.757985	71.8117	9.58907	15.3264	18.0012	239.079	1.17647	1.82353	2.41176	0.272727	-2.08	17	226.123	3.70866	5.85579	4.51927	116.246	11.76	0.507624	11.76	0.317228	0.792521	0.317228	-3.97352	-0.507624	0.3634	58.6554	239.227	3	6	6	3
C11H14N2O3	GlycylphenylalanineH2NCH2CONHCHCH2C6H5COOH	Eu+++	KCl	0	3.90857	848.175	23.9806	21.6192	7.61917	13.4156	10.5331	3.78319	2.28982	2.28982	1.24574	1.24574	0.682072	0.682072	77.5692	9.58907	5.10881	19.3743	222.1	1.375	2.0625	2.6875	0.272727	-1.88	16	208.132	3.07377	5.86979	3.70217	113.194	12.2374	0.479709	12.2374	0.326047	0.829932	0.326047	-4.02459	-0.479709	-0.2428	58.7669	222.244	4	5	4	3
C11H14N2O3	GlycylphenylalanineH2NCH2CONHCHCH2C6H5COOH	Gd+++	KCl	0	3.90857	848.175	23.9806	21.6192	7.61917	13.4156	10.5331	3.78319	2.28982	2.28982	1.24574	1.24574	0.682072	0.682072	77.5692	9.58907	5.10881	19.3743	222.1	1.375	2.0625	2.6875	0.272727	-1.88	16	208.132	3.07377	5.86979	3.70217	113.194	12.2374	0.479709	12.2374	0.326047	0.829932	0.326047	-4.02459	-0.479709	-0.2428	58.7669	222.244	4	5	4	3
C11H14N2O3	GlycylphenylalanineH2NCH2CONHCHCH2C6H5COOH	Ho+++	KCl	0	3.90857	848.175	23.9806	21.6192	7.61917	13.4156	10.5331	3.78319	2.28982	2.28982	1.24574	1.24574	0.682072	0.682072	77.5692	9.58907	5.10881	19.3743	222.1	1.375	2.0625	2.6875	0.272727	-1.88	16	208.132	3.07377	5.86979	3.70217	113.194	12.2374	0.479709	12.2374	0.326047	0.829932	0.326047	-4.02459	-0.479709	-0.2428	58.7669	222.244	4	5	4	3
C11H14N2O3	GlycylphenylalanineH2NCH2CONHCHCH2C6H5COOH	Yb+++	KCl	0	3.90857	848.175	23.9806	21.6192	7.61917	13.4156	10.5331	3.78319	2.28982	2.28982	1.24574	1.24574	0.682072	0.682072	77.5692	9.58907	5.10881	19.3743	222.1	1.375	2.0625	2.6875	0.272727	-1.88	16	208.132	3.07377	5.86979	3.70217	113.194	12.2374	0.479709	12.2374	0.326047	0.829932	0.326047	-4.02459	-0.479709	-0.2428	58.7669	222.244	4	5	4	3
C11H14N2O4	N6Methyl2pyridylmethyliminodiethanoicacidCH3C5H3NCH2NCH2COOH2	Ce+++	KNO3	0	4.04413	857.993	24.7401	22.0274	8.02742	13.788	10.751	3.93453	2.44295	2.44295	1.21589	1.21589	0.742636	0.742636	72.6961	9.58907	15.2016	19.3115	238.095	1.35294	2.05882	2.64706	0.363636	-1.95	17	224.131	3.52044	5.95208	5.07483	118.355	11.7597	0.480286	11.7597	0.317229	0.812028	0.317229	-3.98707	-0.480286	0.36122	59.5226	238.243	2	6	6	2
C11H14N2O4	N6Methyl2pyridylmethyliminodiethanoicacidCH3C5H3NCH2NCH2COOH2	Eu+++	KNO3	0	4.04413	857.993	24.7401	22.0274	8.02742	13.788	10.751	3.93453	2.44295	2.44295	1.21589	1.21589	0.742636	0.742636	72.6961	9.58907	15.2016	19.3115	238.095	1.35294	2.05882	2.64706	0.363636	-1.95	17	224.131	3.52044	5.95208	5.07483	118.355	11.7597	0.480286	11.7597	0.317229	0.812028	0.317229	-3.98707	-0.480286	0.36122	59.5226	238.243	2	6	6	2
C11H14N2O4	N6Methyl2pyridylmethyliminodiethanoicacidCH3C5H3NCH2NCH2COOH2	Tb+++	KNO3	0	4.04413	857.993	24.7401	22.0274	8.02742	13.788	10.751	3.93453	2.44295	2.44295	1.21589	1.21589	0.742636	0.742636	72.6961	9.58907	15.2016	19.3115	238.095	1.35294	2.05882	2.64706	0.363636	-1.95	17	224.131	3.52044	5.95208	5.07483	118.355	11.7597	0.480286	11.7597	0.317229	0.812028	0.317229	-3.98707	-0.480286	0.36122	59.5226	238.243	2	6	6	2
C11H14N2O4	N6Methyl2pyridylmethyliminodiethanoicacidCH3C5H3NCH2NCH2COOH2	Dy+++	KNO3	0	4.04413	857.993	24.7401	22.0274	8.02742	13.788	10.751	3.93453	2.44295	2.44295	1.21589	1.21589	0.742636	0.742636	72.6961	9.58907	15.2016	19.3115	238.095	1.35294	2.05882	2.64706	0.363636	-1.95	17	224.131	3.52044	5.95208	5.07483	118.355	11.7597	0.480286	11.7597	0.317229	0.812028	0.317229	-3.98707	-0.480286	0.36122	59.5226	238.243	2	6	6	2
C11H14N2O4	N6Methyl2pyridylmethyliminodiethanoicacidCH3C5H3NCH2NCH2COOH2	Er+++	KNO3	0	4.04413	857.993	24.7401	22.0274	8.02742	13.788	10.751	3.93453	2.44295	2.44295	1.21589	1.21589	0.742636	0.742636	72.6961	9.58907	15.2016	19.3115	238.095	1.35294	2.05882	2.64706	0.363636	-1.95	17	224.131	3.52044	5.95208	5.07483	118.355	11.7597	0.480286	11.7597	0.317229	0.812028	0.317229	-3.98707	-0.480286	0.36122	59.5226	238.243	2	6	6	2
C11H14N2O4	N6Methyl2pyridylmethyliminodiethanoicacidCH3C5H3NCH2NCH2COOH2	Gd+++	KNO3	0	4.04413	857.993	24.7401	22.0274	8.02742	13.788	10.751	3.93453	2.44295	2.44295	1.21589	1.21589	0.742636	0.742636	72.6961	9.58907	15.2016	19.3115	238.095	1.35294	2.05882	2.64706	0.363636	-1.95	17	224.131	3.52044	5.95208	5.07483	118.355	11.7597	0.480286	11.7597	0.317229	0.812028	0.317229	-3.98707	-0.480286	0.36122	59.5226	238.243	2	6	6	2
C11H14N2O4	N6Methyl2pyridylmethyliminodiethanoicacidCH3C5H3NCH2NCH2COOH2	Ho+++	KNO3	0	4.04413	857.993	24.7401	22.0274	8.02742	13.788	10.751	3.93453	2.44295	2.44295	1.21589	1.21589	0.742636	0.742636	72.6961	9.58907	15.2016	19.3115	238.095	1.35294	2.05882	2.64706	0.363636	-1.95	17	224.131	3.52044	5.95208	5.07483	118.355	11.7597	0.480286	11.7597	0.317229	0.812028	0.317229	-3.98707	-0.480286	0.36122	59.5226	238.243	2	6	6	2
C11H14N2O4	N6Methyl2pyridylmethyliminodiethanoicacidCH3C5H3NCH2NCH2COOH2	Lu+++	KNO3	0	4.04413	857.993	24.7401	22.0274	8.02742	13.788	10.751	3.93453	2.44295	2.44295	1.21589	1.21589	0.742636	0.742636	72.6961	9.58907	15.2016	19.3115	238.095	1.35294	2.05882	2.64706	0.363636	-1.95	17	224.131	3.52044	5.95208	5.07483	118.355	11.7597	0.480286	11.7597	0.317229	0.812028	0.317229	-3.98707	-0.480286	0.36122	59.5226	238.243	2	6	6	2
C11H14N2O4	N6Methyl2pyridylmethyliminodiethanoicacidCH3C5H3NCH2NCH2COOH2	Nd+++	KNO3	0	4.04413	857.993	24.7401	22.0274	8.02742	13.788	10.751	3.93453	2.44295	2.44295	1.21589	1.21589	0.742636	0.742636	72.6961	9.58907	15.2016	19.3115	238.095	1.35294	2.05882	2.64706	0.363636	-1.95	17	224.131	3.52044	5.95208	5.07483	118.355	11.7597	0.480286	11.7597	0.317229	0.812028	0.317229	-3.98707	-0.480286	0.36122	59.5226	238.243	2	6	6	2
C11H14N2O4	N6Methyl2pyridylmethyliminodiethanoicacidCH3C5H3NCH2NCH2COOH2	Pr+++	KNO3	0	4.04413	857.993	24.7401	22.0274	8.02742	13.788	10.751	3.93453	2.44295	2.44295	1.21589	1.21589	0.742636	0.742636	72.6961	9.58907	15.2016	19.3115	238.095	1.35294	2.05882	2.64706	0.363636	-1.95	17	224.131	3.52044	5.95208	5.07483	118.355	11.7597	0.480286	11.7597	0.317229	0.812028	0.317229	-3.98707	-0.480286	0.36122	59.5226	238.243	2	6	6	2
C11H14N2O4	N6Methyl2pyridylmethyliminodiethanoicacidCH3C5H3NCH2NCH2COOH2	Sm+++	KNO3	0	4.04413	857.993	24.7401	22.0274	8.02742	13.788	10.751	3.93453	2.44295	2.44295	1.21589	1.21589	0.742636	0.742636	72.6961	9.58907	15.2016	19.3115	238.095	1.35294	2.05882	2.64706	0.363636	-1.95	17	224.131	3.52044	5.95208	5.07483	118.355	11.7597	0.480286	11.7597	0.317229	0.812028	0.317229	-3.98707	-0.480286	0.36122	59.5226	238.243	2	6	6	2
C11H14N2O4	N6Methyl2pyridylmethyliminodiethanoicacidCH3C5H3NCH2NCH2COOH2	Tm+++	KNO3	0	4.04413	857.993	24.7401	22.0274	8.02742	13.788	10.751	3.93453	2.44295	2.44295	1.21589	1.21589	0.742636	0.742636	72.6961	9.58907	15.2016	19.3115	238.095	1.35294	2.05882	2.64706	0.363636	-1.95	17	224.131	3.52044	5.95208	5.07483	118.355	11.7597	0.480286	11.7597	0.317229	0.812028	0.317229	-3.98707	-0.480286	0.36122	59.5226	238.243	2	6	6	2
C11H14N2O4	N6Methyl2pyridylmethyliminodiethanoicacidCH3C5H3NCH2NCH2COOH2	Yb+++	KNO3	0	4.04413	857.993	24.7401	22.0274	8.02742	13.788	10.751	3.93453	2.44295	2.44295	1.21589	1.21589	0.742636	0.742636	72.6961	9.58907	15.2016	19.3115	238.095	1.35294	2.05882	2.64706	0.363636	-1.95	17	224.131	3.52044	5.95208	5.07483	118.355	11.7597	0.480286	11.7597	0.317229	0.812028	0.317229	-3.98707	-0.480286	0.36122	59.5226	238.243	2	6	6	2
C11H18N2O8_1	12DiaminopropaneNNNNtetraethanoicacid	Ce+++	KNO3	0	8.36556	915.193	31.7925	27.6604	9.66041	17.1576	13.1076	4.47463	2.72827	2.72827	1.25367	1.25367	0.744657	0.744657	79.0311	19.1781	20.4352	24.9154	306.106	0.761905	1.14286	1.47619	0.636364	-2.2	21	288.127	4.64763	8.8692	9.35021	145.368	12.0649	0.480286	12.0649	0.317228	1.44709	0.317228	-5.11042	-0.480286	-1.6827	68.0182	306.271	4	10	10	4
C11H18N2O8_1	12DiaminopropaneNNNNtetraethanoicacid	Ce+++	KNO3	0	8.36556	915.193	31.7925	27.6604	9.66041	17.1576	13.1076	4.47463	2.72827	2.72827	1.25367	1.25367	0.744657	0.744657	79.0311	19.1781	20.4352	24.9154	306.106	0.761905	1.14286	1.47619	0.636364	-2.2	21	288.127	4.64763	8.8692	9.35021	145.368	12.0649	0.480286	12.0649	0.317228	1.44709	0.317228	-5.11042	-0.480286	-1.6827	68.0182	306.271	4	10	10	4
C11H18N2O8_1	12DiaminopropaneNNNNtetraethanoicacid	Ce+++	KNO3	0	8.36556	915.193	31.7925	27.6604	9.66041	17.1576	13.1076	4.47463	2.72827	2.72827	1.25367	1.25367	0.744657	0.744657	79.0311	19.1781	20.4352	24.9154	306.106	0.761905	1.14286	1.47619	0.636364	-2.2	21	288.127	4.64763	8.8692	9.35021	145.368	12.0649	0.480286	12.0649	0.317228	1.44709	0.317228	-5.11042	-0.480286	-1.6827	68.0182	306.271	4	10	10	4
C11H18N2O8_1	12DiaminopropaneNNNNtetraethanoicacid	Ce+++	KNO3	0	8.36556	915.193	31.7925	27.6604	9.66041	17.1576	13.1076	4.47463	2.72827	2.72827	1.25367	1.25367	0.744657	0.744657	79.0311	19.1781	20.4352	24.9154	306.106	0.761905	1.14286	1.47619	0.636364	-2.2	21	288.127	4.64763	8.8692	9.35021	145.368	12.0649	0.480286	12.0649	0.317228	1.44709	0.317228	-5.11042	-0.480286	-1.6827	68.0182	306.271	4	10	10	4
C11H18N2O8_1	12DiaminopropaneNNNNtetraethanoicacid	Eu+++	KNO3	0	8.36556	915.193	31.7925	27.6604	9.66041	17.1576	13.1076	4.47463	2.72827	2.72827	1.25367	1.25367	0.744657	0.744657	79.0311	19.1781	20.4352	24.9154	306.106	0.761905	1.14286	1.47619	0.636364	-2.2	21	288.127	4.64763	8.8692	9.35021	145.368	12.0649	0.480286	12.0649	0.317228	1.44709	0.317228	-5.11042	-0.480286	-1.6827	68.0182	306.271	4	10	10	4
C11H18N2O8_1	12DiaminopropaneNNNNtetraethanoicacid	Eu+++	KNO3	0	8.36556	915.193	31.7925	27.6604	9.66041	17.1576	13.1076	4.47463	2.72827	2.72827	1.25367	1.25367	0.744657	0.744657	79.0311	19.1781	20.4352	24.9154	306.106	0.761905	1.14286	1.47619	0.636364	-2.2	21	288.127	4.64763	8.8692	9.35021	145.368	12.0649	0.480286	12.0649	0.317228	1.44709	0.317228	-5.11042	-0.480286	-1.6827	68.0182	306.271	4	10	10	4
C11H18N2O8_1	12DiaminopropaneNNNNtetraethanoicacid	Eu+++	KNO3	0	8.36556	915.193	31.7925	27.6604	9.66041	17.1576	13.1076	4.47463	2.72827	2.72827	1.25367	1.25367	0.744657	0.744657	79.0311	19.1781	20.4352	24.9154	306.106	0.761905	1.14286	1.47619	0.636364	-2.2	21	288.127	4.64763	8.8692	9.35021	145.368	12.0649	0.480286	12.0649	0.317228	1.44709	0.317228	-5.11042	-0.480286	-1.6827	68.0182	306.271	4	10	10	4
C11H18N2O8_1	12DiaminopropaneNNNNtetraethanoicacid	Tb+++	KNO3	0	8.36556	915.193	31.7925	27.6604	9.66041	17.1576	13.1076	4.47463	2.72827	2.72827	1.25367	1.25367	0.744657	0.744657	79.0311	19.1781	20.4352	24.9154	306.106	0.761905	1.14286	1.47619	0.636364	-2.2	21	288.127	4.64763	8.8692	9.35021	145.368	12.0649	0.480286	12.0649	0.317228	1.44709	0.317228	-5.11042	-0.480286	-1.6827	68.0182	306.271	4	10	10	4
C11H18N2O8_1	12DiaminopropaneNNNNtetraethanoicacid	Tb+++	KNO3	0	8.36556	915.193	31.7925	27.6604	9.66041	17.1576	13.1076	4.47463	2.72827	2.72827	1.25367	1.25367	0.744657	0.744657	79.0311	19.1781	20.4352	24.9154	306.106	0.761905	1.14286	1.47619	0.636364	-2.2	21	288.127	4.64763	8.8692	9.35021	145.368	12.0649	0.480286	12.0649	0.317228	1.44709	0.317228	-5.11042	-0.480286	-1.6827	68.0182	306.271	4	10	10	4
C11H18N2O8_1	12DiaminopropaneNNNNtetraethanoicacid	Tb+++	KNO3	0	8.36556	915.193	31.7925	27.6604	9.66041	17.1576	13.1076	4.47463	2.72827	2.72827	1.25367	1.25367	0.744657	0.744657	79.0311	19.1781	20.4352	24.9154	306.106	0.761905	1.14286	1.47619	0.636364	-2.2	21	288.127	4.64763	8.8692	9.35021	145.368	12.0649	0.480286	12.0649	0.317228	1.44709	0.317228	-5.11042	-0.480286	-1.6827	68.0182	306.271	4	10	10	4
C11H18N2O8_1	12DiaminopropaneNNNNtetraethanoicacid	Tb+++	KNO3	0	8.36556	915.193	31.7925	27.6604	9.66041	17.1576	13.1076	4.47463	2.72827	2.72827	1.25367	1.25367	0.744657	0.744657	79.0311	19.1781	20.4352	24.9154	306.106	0.761905	1.14286	1.47619	0.636364	-2.2	21	288.127	4.64763	8.8692	9.35021	145.368	12.0649	0.480286	12.0649	0.317228	1.44709	0.317228	-5.11042	-0.480286	-1.6827	68.0182	306.271	4	10	10	4
C11H18N2O8_1	12DiaminopropaneNNNNtetraethanoicacid	Dy+++	KNO3	0	8.36556	915.193	31.7925	27.6604	9.66041	17.1576	13.1076	4.47463	2.72827	2.72827	1.25367	1.25367	0.744657	0.744657	79.0311	19.1781	20.4352	24.9154	306.106	0.761905	1.14286	1.47619	0.636364	-2.2	21	288.127	4.64763	8.8692	9.35021	145.368	12.0649	0.480286	12.0649	0.317228	1.44709	0.317228	-5.11042	-0.480286	-1.6827	68.0182	306.271	4	10	10	4
C11H18N2O8_1	12DiaminopropaneNNNNtetraethanoicacid	Dy+++	KNO3	0	8.36556	915.193	31.7925	27.6604	9.66041	17.1576	13.1076	4.47463	2.72827	2.72827	1.25367	1.25367	0.744657	0.744657	79.0311	19.1781	20.4352	24.9154	306.106	0.761905	1.14286	1.47619	0.636364	-2.2	21	288.127	4.64763	8.8692	9.35021	145.368	12.0649	0.480286	12.0649	0.317228	1.44709	0.317228	-5.11042	-0.480286	-1.6827	68.0182	306.271	4	10	10	4
C11H18N2O8_1	12DiaminopropaneNNNNtetraethanoicacid	Dy+++	KNO3	0	8.36556	915.193	31.7925	27.6604	9.66041	17.1576	13.1076	4.47463	2.72827	2.72827	1.25367	1.25367	0.744657	0.744657	79.0311	19.1781	20.4352	24.9154	306.106	0.761905	1.14286	1.47619	0.636364	-2.2	21	288.127	4.64763	8.8692	9.35021	145.368	12.0649	0.480286	12.0649	0.317228	1.44709	0.317228	-5.11042	-0.480286	-1.6827	68.0182	306.271	4	10	10	4
C11H18N2O8_1	12DiaminopropaneNNNNtetraethanoicacid	Dy+++	KNO3	0	8.36556	915.193	31.7925	27.6604	9.66041	17.1576	13.1076	4.47463	2.72827	2.72827	1.25367	1.25367	0.744657	0.744657	79.0311	19.1781	20.4352	24.9154	306.106	0.761905	1.14286	1.47619	0.636364	-2.2	21	288.127	4.64763	8.8692	9.35021	145.368	12.0649	0.480286	12.0649	0.317228	1.44709	0.317228	-5.11042	-0.480286	-1.6827	68.0182	306.271	4	10	10	4
C11H18N2O8_1	12DiaminopropaneNNNNtetraethanoicacid	Er+++	KNO3	0	8.36556	915.193	31.7925	27.6604	9.66041	17.1576	13.1076	4.47463	2.72827	2.72827	1.25367	1.25367	0.744657	0.744657	79.0311	19.1781	20.4352	24.9154	306.106	0.761905	1.14286	1.47619	0.636364	-2.2	21	288.127	4.64763	8.8692	9.35021	145.368	12.0649	0.480286	12.0649	0.317228	1.44709	0.317228	-5.11042	-0.480286	-1.6827	68.0182	306.271	4	10	10	4
C11H18N2O8_1	12DiaminopropaneNNNNtetraethanoicacid	Er+++	KNO3	0	8.36556	915.193	31.7925	27.6604	9.66041	17.1576	13.1076	4.47463	2.72827	2.72827	1.25367	1.25367	0.744657	0.744657	79.0311	19.1781	20.4352	24.9154	306.106	0.761905	1.14286	1.47619	0.636364	-2.2	21	288.127	4.64763	8.8692	9.35021	145.368	12.0649	0.480286	12.0649	0.317228	1.44709	0.317228	-5.11042	-0.480286	-1.6827	68.0182	306.271	4	10	10	4
C11H18N2O8_1	12DiaminopropaneNNNNtetraethanoicacid	Er+++	KNO3	0	8.36556	915.193	31.7925	27.6604	9.66041	17.1576	13.1076	4.47463	2.72827	2.72827	1.25367	1.25367	0.744657	0.744657	79.0311	19.1781	20.4352	24.9154	306.106	0.761905	1.14286	1.47619	0.636364	-2.2	21	288.127	4.64763	8.8692	9.35021	145.368	12.0649	0.480286	12.0649	0.317228	1.44709	0.317228	-5.11042	-0.480286	-1.6827	68.0182	306.271	4	10	10	4
C11H18N2O8_1	12DiaminopropaneNNNNtetraethanoicacid	Er+++	KNO3	0	8.36556	915.193	31.7925	27.6604	9.66041	17.1576	13.1076	4.47463	2.72827	2.72827	1.25367	1.25367	0.744657	0.744657	79.0311	19.1781	20.4352	24.9154	306.106	0.761905	1.14286	1.47619	0.636364	-2.2	21	288.127	4.64763	8.8692	9.35021	145.368	12.0649	0.480286	12.0649	0.317228	1.44709	0.317228	-5.11042	-0.480286	-1.6827	68.0182	306.271	4	10	10	4
C11H18N2O8_1	12DiaminopropaneNNNNtetraethanoicacid	Gd+++	KNO3	0	8.36556	915.193	31.7925	27.6604	9.66041	17.1576	13.1076	4.47463	2.72827	2.72827	1.25367	1.25367	0.744657	0.744657	79.0311	19.1781	20.4352	24.9154	306.106	0.761905	1.14286	1.47619	0.636364	-2.2	21	288.127	4.64763	8.8692	9.35021	145.368	12.0649	0.480286	12.0649	0.317228	1.44709	0.317228	-5.11042	-0.480286	-1.6827	68.0182	306.271	4	10	10	4
C11H18N2O8_1	12DiaminopropaneNNNNtetraethanoicacid	Gd+++	KNO3	0	8.36556	915.193	31.7925	27.6604	9.66041	17.1576	13.1076	4.47463	2.72827	2.72827	1.25367	1.25367	0.744657	0.744657	79.0311	19.1781	20.4352	24.9154	306.106	0.761905	1.14286	1.47619	0.636364	-2.2	21	288.127	4.64763	8.8692	9.35021	145.368	12.0649	0.480286	12.0649	0.317228	1.44709	0.317228	-5.11042	-0.480286	-1.6827	68.0182	306.271	4	10	10	4
C11H18N2O8_1	12DiaminopropaneNNNNtetraethanoicacid	Gd+++	KNO3	0	8.36556	915.193	31.7925	27.6604	9.66041	17.1576	13.1076	4.47463	2.72827	2.72827	1.25367	1.25367	0.744657	0.744657	79.0311	19.1781	20.4352	24.9154	306.106	0.761905	1.14286	1.47619	0.636364	-2.2	21	288.127	4.64763	8.8692	9.35021	145.368	12.0649	0.480286	12.0649	0.317228	1.44709	0.317228	-5.11042	-0.480286	-1.6827	68.0182	306.271	4	10	10	4
C11H18N2O8_1	12DiaminopropaneNNNNtetraethanoicacid	Gd+++	KNO3	0	8.36556	915.193	31.7925	27.6604	9.66041	17.1576	13.1076	4.47463	2.72827	2.72827	1.25367	1.25367	0.744657	0.744657	79.0311	19.1781	20.4352	24.9154	306.106	0.761905	1.14286	1.47619	0.636364	-2.2	21	288.127	4.64763	8.8692	9.35021	145.368	12.0649	0.480286	12.0649	0.317228	1.44709	0.317228	-5.11042	-0.480286	-1.6827	68.0182	306.271	4	10	10	4
C11H18N2O8_1	12DiaminopropaneNNNNtetraethanoicacid	Ho+++	KNO3	0	8.36556	915.193	31.7925	27.6604	9.66041	17.1576	13.1076	4.47463	2.72827	2.72827	1.25367	1.25367	0.744657	0.744657	79.0311	19.1781	20.4352	24.9154	306.106	0.761905	1.14286	1.47619	0.636364	-2.2	21	288.127	4.64763	8.8692	9.35021	145.368	12.0649	0.480286	12.0649	0.317228	1.44709	0.317228	-5.11042	-0.480286	-1.6827	68.0182	306.271	4	10	10	4
C11H18N2O8_1	12DiaminopropaneNNNNtetraethanoicacid	Ho+++	KNO3	0	8.36556	915.193	31.7925	27.6604	9.66041	17.1576	13.1076	4.47463	2.72827	2.72827	1.25367	1.25367	0.744657	0.744657	79.0311	19.1781	20.4352	24.9154	306.106	0.761905	1.14286	1.47619	0.636364	-2.2	21	288.127	4.64763	8.8692	9.35021	145.368	12.0649	0.480286	12.0649	0.317228	1.44709	0.317228	-5.11042	-0.480286	-1.6827	68.0182	306.271	4	10	10	4
C11H18N2O8_1	12DiaminopropaneNNNNtetraethanoicacid	Ho+++	KNO3	0	8.36556	915.193	31.7925	27.6604	9.66041	17.1576	13.1076	4.47463	2.72827	2.72827	1.25367	1.25367	0.744657	0.744657	79.0311	19.1781	20.4352	24.9154	306.106	0.761905	1.14286	1.47619	0.636364	-2.2	21	288.127	4.64763	8.8692	9.35021	145.368	12.0649	0.480286	12.0649	0.317228	1.44709	0.317228	-5.11042	-0.480286	-1.6827	68.0182	306.271	4	10	10	4
C11H18N2O8_1	12DiaminopropaneNNNNtetraethanoicacid	Ho+++	KNO3	0	8.36556	915.193	31.7925	27.6604	9.66041	17.1576	13.1076	4.47463	2.72827	2.72827	1.25367	1.25367	0.744657	0.744657	79.0311	19.1781	20.4352	24.9154	306.106	0.761905	1.14286	1.47619	0.636364	-2.2	21	288.127	4.64763	8.8692	9.35021	145.368	12.0649	0.480286	12.0649	0.317228	1.44709	0.317228	-5.11042	-0.480286	-1.6827	68.0182	306.271	4	10	10	4
C11H18N2O8_1	12DiaminopropaneNNNNtetraethanoicacid	Lu+++	KNO3	0	8.36556	915.193	31.7925	27.6604	9.66041	17.1576	13.1076	4.47463	2.72827	2.72827	1.25367	1.25367	0.744657	0.744657	79.0311	19.1781	20.4352	24.9154	306.106	0.761905	1.14286	1.47619	0.636364	-2.2	21	288.127	4.64763	8.8692	9.35021	145.368	12.0649	0.480286	12.0649	0.317228	1.44709	0.317228	-5.11042	-0.480286	-1.6827	68.0182	306.271	4	10	10	4
C11H18N2O8_1	12DiaminopropaneNNNNtetraethanoicacid	Lu+++	KNO3	0	8.36556	915.193	31.7925	27.6604	9.66041	17.1576	13.1076	4.47463	2.72827	2.72827	1.25367	1.25367	0.744657	0.744657	79.0311	19.1781	20.4352	24.9154	306.106	0.761905	1.14286	1.47619	0.636364	-2.2	21	288.127	4.64763	8.8692	9.35021	145.368	12.0649	0.480286	12.0649	0.317228	1.44709	0.317228	-5.11042	-0.480286	-1.6827	68.0182	306.271	4	10	10	4
C11H18N2O8_1	12DiaminopropaneNNNNtetraethanoicacid	Lu+++	KNO3	0	8.36556	915.193	31.7925	27.6604	9.66041	17.1576	13.1076	4.47463	2.72827	2.72827	1.25367	1.25367	0.744657	0.744657	79.0311	19.1781	20.4352	24.9154	306.106	0.761905	1.14286	1.47619	0.636364	-2.2	21	288.127	4.64763	8.8692	9.35021	145.368	12.0649	0.480286	12.0649	0.317228	1.44709	0.317228	-5.11042	-0.480286	-1.6827	68.0182	306.271	4	10	10	4
C11H18N2O8_1	12DiaminopropaneNNNNtetraethanoicacid	Lu+++	KNO3	0	8.36556	915.193	31.7925	27.6604	9.66041	17.1576	13.1076	4.47463	2.72827	2.72827	1.25367	1.25367	0.744657	0.744657	79.0311	19.1781	20.4352	24.9154	306.106	0.761905	1.14286	1.47619	0.636364	-2.2	21	288.127	4.64763	8.8692	9.35021	145.368	12.0649	0.480286	12.0649	0.317228	1.44709	0.317228	-5.11042	-0.480286	-1.6827	68.0182	306.271	4	10	10	4
C11H18N2O8_1	12DiaminopropaneNNNNtetraethanoicacid	Nd+++	KNO3	0	8.36556	915.193	31.7925	27.6604	9.66041	17.1576	13.1076	4.47463	2.72827	2.72827	1.25367	1.25367	0.744657	0.744657	79.0311	19.1781	20.4352	24.9154	306.106	0.761905	1.14286	1.47619	0.636364	-2.2	21	288.127	4.64763	8.8692	9.35021	145.368	12.0649	0.480286	12.0649	0.317228	1.44709	0.317228	-5.11042	-0.480286	-1.6827	68.0182	306.271	4	10	10	4
C11H18N2O8_1	12DiaminopropaneNNNNtetraethanoicacid	Nd+++	KNO3	0	8.36556	915.193	31.7925	27.6604	9.66041	17.1576	13.1076	4.47463	2.72827	2.72827	1.25367	1.25367	0.744657	0.744657	79.0311	19.1781	20.4352	24.9154	306.106	0.761905	1.14286	1.47619	0.636364	-2.2	21	288.127	4.64763	8.8692	9.35021	145.368	12.0649	0.480286	12.0649	0.317228	1.44709	0.317228	-5.11042	-0.480286	-1.6827	68.0182	306.271	4	10	10	4
C11H18N2O8_1	12DiaminopropaneNNNNtetraethanoicacid	Nd+++	KNO3	0	8.36556	915.193	31.7925	27.6604	9.66041	17.1576	13.1076	4.47463	2.72827	2.72827	1.25367	1.25367	0.744657	0.744657	79.0311	19.1781	20.4352	24.9154	306.106	0.761905	1.14286	1.47619	0.636364	-2.2	21	288.127	4.64763	8.8692	9.35021	145.368	12.0649	0.480286	12.0649	0.317228	1.44709	0.317228	-5.11042	-0.480286	-1.6827	68.0182	306.271	4	10	10	4
C11H18N2O8_1	12DiaminopropaneNNNNtetraethanoicacid	Nd+++	KNO3	0	8.36556	915.193	31.7925	27.6604	9.66041	17.1576	13.1076	4.47463	2.72827	2.72827	1.25367	1.25367	0.744657	0.744657	79.0311	19.1781	20.4352	24.9154	306.106	0.761905	1.14286	1.47619	0.636364	-2.2	21	288.127	4.64763	8.8692	9.35021	145.368	12.0649	0.480286	12.0649	0.317228	1.44709	0.317228	-5.11042	-0.480286	-1.6827	68.0182	306.271	4	10	10	4
C11H18N2O8_1	12DiaminopropaneNNNNtetraethanoicacid	Pr+++	KNO3	0	8.36556	915.193	31.7925	27.6604	9.66041	17.1576	13.1076	4.47463	2.72827	2.72827	1.25367	1.25367	0.744657	0.744657	79.0311	19.1781	20.4352	24.9154	306.106	0.761905	1.14286	1.47619	0.636364	-2.2	21	288.127	4.64763	8.8692	9.35021	145.368	12.0649	0.480286	12.0649	0.317228	1.44709	0.317228	-5.11042	-0.480286	-1.6827	68.0182	306.271	4	10	10	4
C11H18N2O8_1	12DiaminopropaneNNNNtetraethanoicacid	Pr+++	KNO3	0	8.36556	915.193	31.7925	27.6604	9.66041	17.1576	13.1076	4.47463	2.72827	2.72827	1.25367	1.25367	0.744657	0.744657	79.0311	19.1781	20.4352	24.9154	306.106	0.761905	1.14286	1.47619	0.636364	-2.2	21	288.127	4.64763	8.8692	9.35021	145.368	12.0649	0.480286	12.0649	0.317228	1.44709	0.317228	-5.11042	-0.480286	-1.6827	68.0182	306.271	4	10	10	4
C11H18N2O8_1	12DiaminopropaneNNNNtetraethanoicacid	Pr+++	KNO3	0	8.36556	915.193	31.7925	27.6604	9.66041	17.1576	13.1076	4.47463	2.72827	2.72827	1.25367	1.25367	0.744657	0.744657	79.0311	19.1781	20.4352	24.9154	306.106	0.761905	1.14286	1.47619	0.636364	-2.2	21	288.127	4.64763	8.8692	9.35021	145.368	12.0649	0.480286	12.0649	0.317228	1.44709	0.317228	-5.11042	-0.480286	-1.6827	68.0182	306.271	4	10	10	4
C11H18N2O8_1	12DiaminopropaneNNNNtetraethanoicacid	Pr+++	KNO3	0	8.36556	915.193	31.7925	27.6604	9.66041	17.1576	13.1076	4.47463	2.72827	2.72827	1.25367	1.25367	0.744657	0.744657	79.0311	19.1781	20.4352	24.9154	306.106	0.761905	1.14286	1.47619	0.636364	-2.2	21	288.127	4.64763	8.8692	9.35021	145.368	12.0649	0.480286	12.0649	0.317228	1.44709	0.317228	-5.11042	-0.480286	-1.6827	68.0182	306.271	4	10	10	4
C11H18N2O8_1	12DiaminopropaneNNNNtetraethanoicacid	Sm+++	KNO3	0	8.36556	915.193	31.7925	27.6604	9.66041	17.1576	13.1076	4.47463	2.72827	2.72827	1.25367	1.25367	0.744657	0.744657	79.0311	19.1781	20.4352	24.9154	306.106	0.761905	1.14286	1.47619	0.636364	-2.2	21	288.127	4.64763	8.8692	9.35021	145.368	12.0649	0.480286	12.0649	0.317228	1.44709	0.317228	-5.11042	-0.480286	-1.6827	68.0182	306.271	4	10	10	4
C11H18N2O8_1	12DiaminopropaneNNNNtetraethanoicacid	Sm+++	KNO3	0	8.36556	915.193	31.7925	27.6604	9.66041	17.1576	13.1076	4.47463	2.72827	2.72827	1.25367	1.25367	0.744657	0.744657	79.0311	19.1781	20.4352	24.9154	306.106	0.761905	1.14286	1.47619	0.636364	-2.2	21	288.127	4.64763	8.8692	9.35021	145.368	12.0649	0.480286	12.0649	0.317228	1.44709	0.317228	-5.11042	-0.480286	-1.6827	68.0182	306.271	4	10	10	4
C11H18N2O8_1	12DiaminopropaneNNNNtetraethanoicacid	Sm+++	KNO3	0	8.36556	915.193	31.7925	27.6604	9.66041	17.1576	13.1076	4.47463	2.72827	2.72827	1.25367	1.25367	0.744657	0.744657	79.0311	19.1781	20.4352	24.9154	306.106	0.761905	1.14286	1.47619	0.636364	-2.2	21	288.127	4.64763	8.8692	9.35021	145.368	12.0649	0.480286	12.0649	0.317228	1.44709	0.317228	-5.11042	-0.480286	-1.6827	68.0182	306.271	4	10	10	4
C11H18N2O8_1	12DiaminopropaneNNNNtetraethanoicacid	Sm+++	KNO3	0	8.36556	915.193	31.7925	27.6604	9.66041	17.1576	13.1076	4.47463	2.72827	2.72827	1.25367	1.25367	0.744657	0.744657	79.0311	19.1781	20.4352	24.9154	306.106	0.761905	1.14286	1.47619	0.636364	-2.2	21	288.127	4.64763	8.8692	9.35021	145.368	12.0649	0.480286	12.0649	0.317228	1.44709	0.317228	-5.11042	-0.480286	-1.6827	68.0182	306.271	4	10	10	4
C11H18N2O8_1	12DiaminopropaneNNNNtetraethanoicacid	Tm+++	KNO3	0	8.36556	915.193	31.7925	27.6604	9.66041	17.1576	13.1076	4.47463	2.72827	2.72827	1.25367	1.25367	0.744657	0.744657	79.0311	19.1781	20.4352	24.9154	306.106	0.761905	1.14286	1.47619	0.636364	-2.2	21	288.127	4.64763	8.8692	9.35021	145.368	12.0649	0.480286	12.0649	0.317228	1.44709	0.317228	-5.11042	-0.480286	-1.6827	68.0182	306.271	4	10	10	4
C11H18N2O8_1	12DiaminopropaneNNNNtetraethanoicacid	Tm+++	KNO3	0	8.36556	915.193	31.7925	27.6604	9.66041	17.1576	13.1076	4.47463	2.72827	2.72827	1.25367	1.25367	0.744657	0.744657	79.0311	19.1781	20.4352	24.9154	306.106	0.761905	1.14286	1.47619	0.636364	-2.2	21	288.127	4.64763	8.8692	9.35021	145.368	12.0649	0.480286	12.0649	0.317228	1.44709	0.317228	-5.11042	-0.480286	-1.6827	68.0182	306.271	4	10	10	4
C11H18N2O8_1	12DiaminopropaneNNNNtetraethanoicacid	Tm+++	KNO3	0	8.36556	915.193	31.7925	27.6604	9.66041	17.1576	13.1076	4.47463	2.72827	2.72827	1.25367	1.25367	0.744657	0.744657	79.0311	19.1781	20.4352	24.9154	306.106	0.761905	1.14286	1.47619	0.636364	-2.2	21	288.127	4.64763	8.8692	9.35021	145.368	12.0649	0.480286	12.0649	0.317228	1.44709	0.317228	-5.11042	-0.480286	-1.6827	68.0182	306.271	4	10	10	4
C11H18N2O8_1	12DiaminopropaneNNNNtetraethanoicacid	Tm+++	KNO3	0	8.36556	915.193	31.7925	27.6604	9.66041	17.1576	13.1076	4.47463	2.72827	2.72827	1.25367	1.25367	0.744657	0.744657	79.0311	19.1781	20.4352	24.9154	306.106	0.761905	1.14286	1.47619	0.636364	-2.2	21	288.127	4.64763	8.8692	9.35021	145.368	12.0649	0.480286	12.0649	0.317228	1.44709	0.317228	-5.11042	-0.480286	-1.6827	68.0182	306.271	4	10	10	4
C11H18N2O8_1	12DiaminopropaneNNNNtetraethanoicacid	Yb+++	KNO3	0	8.36556	915.193	31.7925	27.6604	9.66041	17.1576	13.1076	4.47463	2.72827	2.72827	1.25367	1.25367	0.744657	0.744657	79.0311	19.1781	20.4352	24.9154	306.106	0.761905	1.14286	1.47619	0.636364	-2.2	21	288.127	4.64763	8.8692	9.35021	145.368	12.0649	0.480286	12.0649	0.317228	1.44709	0.317228	-5.11042	-0.480286	-1.6827	68.0182	306.271	4	10	10	4
C11H18N2O8_1	12DiaminopropaneNNNNtetraethanoicacid	Yb+++	KNO3	0	8.36556	915.193	31.7925	27.6604	9.66041	17.1576	13.1076	4.47463	2.72827	2.72827	1.25367	1.25367	0.744657	0.744657	79.0311	19.1781	20.4352	24.9154	306.106	0.761905	1.14286	1.47619	0.636364	-2.2	21	288.127	4.64763	8.8692	9.35021	145.368	12.0649	0.480286	12.0649	0.317228	1.44709	0.317228	-5.11042	-0.480286	-1.6827	68.0182	306.271	4	10	10	4
C11H18N2O8_1	12DiaminopropaneNNNNtetraethanoicacid	Yb+++	KNO3	0	8.36556	915.193	31.7925	27.6604	9.66041	17.1576	13.1076	4.47463	2.72827	2.72827	1.25367	1.25367	0.744657	0.744657	79.0311	19.1781	20.4352	24.9154	306.106	0.761905	1.14286	1.47619	0.636364	-2.2	21	288.127	4.64763	8.8692	9.35021	145.368	12.0649	0.480286	12.0649	0.317228	1.44709	0.317228	-5.11042	-0.480286	-1.6827	68.0182	306.271	4	10	10	4
C11H18N2O8_1	12DiaminopropaneNNNNtetraethanoicacid	Yb+++	KNO3	0	8.36556	915.193	31.7925	27.6604	9.66041	17.1576	13.1076	4.47463	2.72827	2.72827	1.25367	1.25367	0.744657	0.744657	79.0311	19.1781	20.4352	24.9154	306.106	0.761905	1.14286	1.47619	0.636364	-2.2	21	288.127	4.64763	8.8692	9.35021	145.368	12.0649	0.480286	12.0649	0.317228	1.44709	0.317228	-5.11042	-0.480286	-1.6827	68.0182	306.271	4	10	10	4
C11H18N2O8_2	13DiaminopropaneNNNNtetraethanoicacidHOOCCH22NCH22CH2	Eu+++	NaClO4	0	7.33616	906.703	31.7925	27.6604	9.66041	17.2349	13.0548	4.52742	2.66926	2.66926	1.27484	1.27484	0.635305	0.635305	78.6451	19.1781	20.4352	24.9976	306.106	0.809524	1.19048	1.52381	0.636364	-2.2	21	288.127	4.64763	9.66427	9.35021	145.064	12.0974	0.481175	12.0974	0.320802	1.40218	0.320802	-4.74146	-0.481175	-1.5885	67.9756	306.271	6	10	10	6
C11H18N2O8_2	13DiaminopropaneNNNNtetraethanoicacidHOOCCH22NCH22CH2	Ce+++	KNO3	0	7.33616	906.703	31.7925	27.6604	9.66041	17.2349	13.0548	4.52742	2.66926	2.66926	1.27484	1.27484	0.635305	0.635305	78.6451	19.1781	20.4352	24.9976	306.106	0.809524	1.19048	1.52381	0.636364	-2.2	21	288.127	4.64763	9.66427	9.35021	145.064	12.0974	0.481175	12.0974	0.320802	1.40218	0.320802	-4.74146	-0.481175	-1.5885	67.9756	306.271	6	10	10	6
C11H18N2O8_2	13DiaminopropaneNNNNtetraethanoicacidHOOCCH22NCH22CH2	Ce+++	KNO3	0	7.33616	906.703	31.7925	27.6604	9.66041	17.2349	13.0548	4.52742	2.66926	2.66926	1.27484	1.27484	0.635305	0.635305	78.6451	19.1781	20.4352	24.9976	306.106	0.809524	1.19048	1.52381	0.636364	-2.2	21	288.127	4.64763	9.66427	9.35021	145.064	12.0974	0.481175	12.0974	0.320802	1.40218	0.320802	-4.74146	-0.481175	-1.5885	67.9756	306.271	6	10	10	6
C11H18N2O8_2	13DiaminopropaneNNNNtetraethanoicacidHOOCCH22NCH22CH2	Eu+++	KNO3	0	7.33616	906.703	31.7925	27.6604	9.66041	17.2349	13.0548	4.52742	2.66926	2.66926	1.27484	1.27484	0.635305	0.635305	78.6451	19.1781	20.4352	24.9976	306.106	0.809524	1.19048	1.52381	0.636364	-2.2	21	288.127	4.64763	9.66427	9.35021	145.064	12.0974	0.481175	12.0974	0.320802	1.40218	0.320802	-4.74146	-0.481175	-1.5885	67.9756	306.271	6	10	10	6
C11H18N2O8_2	13DiaminopropaneNNNNtetraethanoicacidHOOCCH22NCH22CH2	Eu+++	KNO3	0	7.33616	906.703	31.7925	27.6604	9.66041	17.2349	13.0548	4.52742	2.66926	2.66926	1.27484	1.27484	0.635305	0.635305	78.6451	19.1781	20.4352	24.9976	306.106	0.809524	1.19048	1.52381	0.636364	-2.2	21	288.127	4.64763	9.66427	9.35021	145.064	12.0974	0.481175	12.0974	0.320802	1.40218	0.320802	-4.74146	-0.481175	-1.5885	67.9756	306.271	6	10	10	6
C11H18N2O8_2	13DiaminopropaneNNNNtetraethanoicacidHOOCCH22NCH22CH2	Dy+++	KNO3	0	7.33616	906.703	31.7925	27.6604	9.66041	17.2349	13.0548	4.52742	2.66926	2.66926	1.27484	1.27484	0.635305	0.635305	78.6451	19.1781	20.4352	24.9976	306.106	0.809524	1.19048	1.52381	0.636364	-2.2	21	288.127	4.64763	9.66427	9.35021	145.064	12.0974	0.481175	12.0974	0.320802	1.40218	0.320802	-4.74146	-0.481175	-1.5885	67.9756	306.271	6	10	10	6
C11H18N2O8_2	13DiaminopropaneNNNNtetraethanoicacidHOOCCH22NCH22CH2	Er+++	KNO3	0	7.33616	906.703	31.7925	27.6604	9.66041	17.2349	13.0548	4.52742	2.66926	2.66926	1.27484	1.27484	0.635305	0.635305	78.6451	19.1781	20.4352	24.9976	306.106	0.809524	1.19048	1.52381	0.636364	-2.2	21	288.127	4.64763	9.66427	9.35021	145.064	12.0974	0.481175	12.0974	0.320802	1.40218	0.320802	-4.74146	-0.481175	-1.5885	67.9756	306.271	6	10	10	6
C11H18N2O8_2	13DiaminopropaneNNNNtetraethanoicacidHOOCCH22NCH22CH2	Er+++	KNO3	0	7.33616	906.703	31.7925	27.6604	9.66041	17.2349	13.0548	4.52742	2.66926	2.66926	1.27484	1.27484	0.635305	0.635305	78.6451	19.1781	20.4352	24.9976	306.106	0.809524	1.19048	1.52381	0.636364	-2.2	21	288.127	4.64763	9.66427	9.35021	145.064	12.0974	0.481175	12.0974	0.320802	1.40218	0.320802	-4.74146	-0.481175	-1.5885	67.9756	306.271	6	10	10	6
C11H18N2O8_2	13DiaminopropaneNNNNtetraethanoicacidHOOCCH22NCH22CH2	Gd+++	KNO3	0	7.33616	906.703	31.7925	27.6604	9.66041	17.2349	13.0548	4.52742	2.66926	2.66926	1.27484	1.27484	0.635305	0.635305	78.6451	19.1781	20.4352	24.9976	306.106	0.809524	1.19048	1.52381	0.636364	-2.2	21	288.127	4.64763	9.66427	9.35021	145.064	12.0974	0.481175	12.0974	0.320802	1.40218	0.320802	-4.74146	-0.481175	-1.5885	67.9756	306.271	6	10	10	6
C11H18N2O8_2	13DiaminopropaneNNNNtetraethanoicacidHOOCCH22NCH22CH2	Gd+++	KNO3	0	7.33616	906.703	31.7925	27.6604	9.66041	17.2349	13.0548	4.52742	2.66926	2.66926	1.27484	1.27484	0.635305	0.635305	78.6451	19.1781	20.4352	24.9976	306.106	0.809524	1.19048	1.52381	0.636364	-2.2	21	288.127	4.64763	9.66427	9.35021	145.064	12.0974	0.481175	12.0974	0.320802	1.40218	0.320802	-4.74146	-0.481175	-1.5885	67.9756	306.271	6	10	10	6
C11H18N2O8_2	13DiaminopropaneNNNNtetraethanoicacidHOOCCH22NCH22CH2	Lu+++	KNO3	0	7.33616	906.703	31.7925	27.6604	9.66041	17.2349	13.0548	4.52742	2.66926	2.66926	1.27484	1.27484	0.635305	0.635305	78.6451	19.1781	20.4352	24.9976	306.106	0.809524	1.19048	1.52381	0.636364	-2.2	21	288.127	4.64763	9.66427	9.35021	145.064	12.0974	0.481175	12.0974	0.320802	1.40218	0.320802	-4.74146	-0.481175	-1.5885	67.9756	306.271	6	10	10	6
C11H18N2O8_2	13DiaminopropaneNNNNtetraethanoicacidHOOCCH22NCH22CH2	Nd+++	KNO3	0	7.33616	906.703	31.7925	27.6604	9.66041	17.2349	13.0548	4.52742	2.66926	2.66926	1.27484	1.27484	0.635305	0.635305	78.6451	19.1781	20.4352	24.9976	306.106	0.809524	1.19048	1.52381	0.636364	-2.2	21	288.127	4.64763	9.66427	9.35021	145.064	12.0974	0.481175	12.0974	0.320802	1.40218	0.320802	-4.74146	-0.481175	-1.5885	67.9756	306.271	6	10	10	6
C11H18N2O8_2	13DiaminopropaneNNNNtetraethanoicacidHOOCCH22NCH22CH2	Nd+++	KNO3	0	7.33616	906.703	31.7925	27.6604	9.66041	17.2349	13.0548	4.52742	2.66926	2.66926	1.27484	1.27484	0.635305	0.635305	78.6451	19.1781	20.4352	24.9976	306.106	0.809524	1.19048	1.52381	0.636364	-2.2	21	288.127	4.64763	9.66427	9.35021	145.064	12.0974	0.481175	12.0974	0.320802	1.40218	0.320802	-4.74146	-0.481175	-1.5885	67.9756	306.271	6	10	10	6
C11H18N2O8_2	13DiaminopropaneNNNNtetraethanoicacidHOOCCH22NCH22CH2	Pr+++	KNO3	0	7.33616	906.703	31.7925	27.6604	9.66041	17.2349	13.0548	4.52742	2.66926	2.66926	1.27484	1.27484	0.635305	0.635305	78.6451	19.1781	20.4352	24.9976	306.106	0.809524	1.19048	1.52381	0.636364	-2.2	21	288.127	4.64763	9.66427	9.35021	145.064	12.0974	0.481175	12.0974	0.320802	1.40218	0.320802	-4.74146	-0.481175	-1.5885	67.9756	306.271	6	10	10	6
C11H18N2O8_2	13DiaminopropaneNNNNtetraethanoicacidHOOCCH22NCH22CH2	Sm+++	KNO3	0	7.33616	906.703	31.7925	27.6604	9.66041	17.2349	13.0548	4.52742	2.66926	2.66926	1.27484	1.27484	0.635305	0.635305	78.6451	19.1781	20.4352	24.9976	306.106	0.809524	1.19048	1.52381	0.636364	-2.2	21	288.127	4.64763	9.66427	9.35021	145.064	12.0974	0.481175	12.0974	0.320802	1.40218	0.320802	-4.74146	-0.481175	-1.5885	67.9756	306.271	6	10	10	6
C11H18N2O8_2	13DiaminopropaneNNNNtetraethanoicacidHOOCCH22NCH22CH2	Sm+++	KNO3	0	7.33616	906.703	31.7925	27.6604	9.66041	17.2349	13.0548	4.52742	2.66926	2.66926	1.27484	1.27484	0.635305	0.635305	78.6451	19.1781	20.4352	24.9976	306.106	0.809524	1.19048	1.52381	0.636364	-2.2	21	288.127	4.64763	9.66427	9.35021	145.064	12.0974	0.481175	12.0974	0.320802	1.40218	0.320802	-4.74146	-0.481175	-1.5885	67.9756	306.271	6	10	10	6
C11H18N2O8_2	13DiaminopropaneNNNNtetraethanoicacidHOOCCH22NCH22CH2	Yb+++	KNO3	0	7.33616	906.703	31.7925	27.6604	9.66041	17.2349	13.0548	4.52742	2.66926	2.66926	1.27484	1.27484	0.635305	0.635305	78.6451	19.1781	20.4352	24.9976	306.106	0.809524	1.19048	1.52381	0.636364	-2.2	21	288.127	4.64763	9.66427	9.35021	145.064	12.0974	0.481175	12.0974	0.320802	1.40218	0.320802	-4.74146	-0.481175	-1.5885	67.9756	306.271	6	10	10	6
C11H18N2O8_2	13DiaminopropaneNNNNtetraethanoicacidHOOCCH22NCH22CH2	Yb+++	KNO3	0	7.33616	906.703	31.7925	27.6604	9.66041	17.2349	13.0548	4.52742	2.66926	2.66926	1.27484	1.27484	0.635305	0.635305	78.6451	19.1781	20.4352	24.9976	306.106	0.809524	1.19048	1.52381	0.636364	-2.2	21	288.127	4.64763	9.66427	9.35021	145.064	12.0974	0.481175	12.0974	0.320802	1.40218	0.320802	-4.74146	-0.481175	-1.5885	67.9756	306.271	6	10	10	6
C11H18N2O8_2	13DiaminopropaneNNNNtetraethanoicacidHOOCCH22NCH22CH2	Eu+++	NaCl	0	7.33616	906.703	31.7925	27.6604	9.66041	17.2349	13.0548	4.52742	2.66926	2.66926	1.27484	1.27484	0.635305	0.635305	78.6451	19.1781	20.4352	24.9976	306.106	0.809524	1.19048	1.52381	0.636364	-2.2	21	288.127	4.64763	9.66427	9.35021	145.064	12.0974	0.481175	12.0974	0.320802	1.40218	0.320802	-4.74146	-0.481175	-1.5885	67.9756	306.271	6	10	10	6
C11H18N2O8_3	13DiaminopropaneNNdi14butanedioicacid	Ce+++	KNO3	0	7.80916	842.703	31.7925	27.6604	9.66041	17.1576	13.1076	4.47463	2.61647	2.61647	1.14777	1.14777	0.669657	0.669657	79.0311	19.1781	20.4352	24.9154	306.106	0.714286	1	1.2381	0.636364	-2.2	21	288.127	4.64763	9.66427	11.3345	145.368	11.8953	0.480286	11.8953	0.317217	1.36754	0.317217	-4.92001	-0.480286	-1.6811	68.0402	306.271	4	10	10	4
C11H18N2O8_3	13DiaminopropaneNNdi14butanedioicacid	Eu+++	KNO3	0	7.80916	842.703	31.7925	27.6604	9.66041	17.1576	13.1076	4.47463	2.61647	2.61647	1.14777	1.14777	0.669657	0.669657	79.0311	19.1781	20.4352	24.9154	306.106	0.714286	1	1.2381	0.636364	-2.2	21	288.127	4.64763	9.66427	11.3345	145.368	11.8953	0.480286	11.8953	0.317217	1.36754	0.317217	-4.92001	-0.480286	-1.6811	68.0402	306.271	4	10	10	4
C11H18N2O8_3	13DiaminopropaneNNdi14butanedioicacid	Eu+++	KNO3	0	7.80916	842.703	31.7925	27.6604	9.66041	17.1576	13.1076	4.47463	2.61647	2.61647	1.14777	1.14777	0.669657	0.669657	79.0311	19.1781	20.4352	24.9154	306.106	0.714286	1	1.2381	0.636364	-2.2	21	288.127	4.64763	9.66427	11.3345	145.368	11.8953	0.480286	11.8953	0.317217	1.36754	0.317217	-4.92001	-0.480286	-1.6811	68.0402	306.271	4	10	10	4
C11H18N2O8_3	13DiaminopropaneNNdi14butanedioicacid	Tb+++	KNO3	0	7.80916	842.703	31.7925	27.6604	9.66041	17.1576	13.1076	4.47463	2.61647	2.61647	1.14777	1.14777	0.669657	0.669657	79.0311	19.1781	20.4352	24.9154	306.106	0.714286	1	1.2381	0.636364	-2.2	21	288.127	4.64763	9.66427	11.3345	145.368	11.8953	0.480286	11.8953	0.317217	1.36754	0.317217	-4.92001	-0.480286	-1.6811	68.0402	306.271	4	10	10	4
C11H18N2O8_3	13DiaminopropaneNNdi14butanedioicacid	Dy+++	KNO3	0	7.80916	842.703	31.7925	27.6604	9.66041	17.1576	13.1076	4.47463	2.61647	2.61647	1.14777	1.14777	0.669657	0.669657	79.0311	19.1781	20.4352	24.9154	306.106	0.714286	1	1.2381	0.636364	-2.2	21	288.127	4.64763	9.66427	11.3345	145.368	11.8953	0.480286	11.8953	0.317217	1.36754	0.317217	-4.92001	-0.480286	-1.6811	68.0402	306.271	4	10	10	4
C11H18N2O8_3	13DiaminopropaneNNdi14butanedioicacid	Er+++	KNO3	0	7.80916	842.703	31.7925	27.6604	9.66041	17.1576	13.1076	4.47463	2.61647	2.61647	1.14777	1.14777	0.669657	0.669657	79.0311	19.1781	20.4352	24.9154	306.106	0.714286	1	1.2381	0.636364	-2.2	21	288.127	4.64763	9.66427	11.3345	145.368	11.8953	0.480286	11.8953	0.317217	1.36754	0.317217	-4.92001	-0.480286	-1.6811	68.0402	306.271	4	10	10	4
C11H18N2O8_3	13DiaminopropaneNNdi14butanedioicacid	Gd+++	KNO3	0	7.80916	842.703	31.7925	27.6604	9.66041	17.1576	13.1076	4.47463	2.61647	2.61647	1.14777	1.14777	0.669657	0.669657	79.0311	19.1781	20.4352	24.9154	306.106	0.714286	1	1.2381	0.636364	-2.2	21	288.127	4.64763	9.66427	11.3345	145.368	11.8953	0.480286	11.8953	0.317217	1.36754	0.317217	-4.92001	-0.480286	-1.6811	68.0402	306.271	4	10	10	4
C11H18N2O8_3	13DiaminopropaneNNdi14butanedioicacid	Ho+++	KNO3	0	7.80916	842.703	31.7925	27.6604	9.66041	17.1576	13.1076	4.47463	2.61647	2.61647	1.14777	1.14777	0.669657	0.669657	79.0311	19.1781	20.4352	24.9154	306.106	0.714286	1	1.2381	0.636364	-2.2	21	288.127	4.64763	9.66427	11.3345	145.368	11.8953	0.480286	11.8953	0.317217	1.36754	0.317217	-4.92001	-0.480286	-1.6811	68.0402	306.271	4	10	10	4
C11H18N2O8_3	13DiaminopropaneNNdi14butanedioicacid	Lu+++	KNO3	0	7.80916	842.703	31.7925	27.6604	9.66041	17.1576	13.1076	4.47463	2.61647	2.61647	1.14777	1.14777	0.669657	0.669657	79.0311	19.1781	20.4352	24.9154	306.106	0.714286	1	1.2381	0.636364	-2.2	21	288.127	4.64763	9.66427	11.3345	145.368	11.8953	0.480286	11.8953	0.317217	1.36754	0.317217	-4.92001	-0.480286	-1.6811	68.0402	306.271	4	10	10	4
C11H18N2O8_3	13DiaminopropaneNNdi14butanedioicacid	Nd+++	KNO3	0	7.80916	842.703	31.7925	27.6604	9.66041	17.1576	13.1076	4.47463	2.61647	2.61647	1.14777	1.14777	0.669657	0.669657	79.0311	19.1781	20.4352	24.9154	306.106	0.714286	1	1.2381	0.636364	-2.2	21	288.127	4.64763	9.66427	11.3345	145.368	11.8953	0.480286	11.8953	0.317217	1.36754	0.317217	-4.92001	-0.480286	-1.6811	68.0402	306.271	4	10	10	4
C11H18N2O8_3	13DiaminopropaneNNdi14butanedioicacid	Pr+++	KNO3	0	7.80916	842.703	31.7925	27.6604	9.66041	17.1576	13.1076	4.47463	2.61647	2.61647	1.14777	1.14777	0.669657	0.669657	79.0311	19.1781	20.4352	24.9154	306.106	0.714286	1	1.2381	0.636364	-2.2	21	288.127	4.64763	9.66427	11.3345	145.368	11.8953	0.480286	11.8953	0.317217	1.36754	0.317217	-4.92001	-0.480286	-1.6811	68.0402	306.271	4	10	10	4
C11H18N2O8_3	13DiaminopropaneNNdi14butanedioicacid	Sm+++	KNO3	0	7.80916	842.703	31.7925	27.6604	9.66041	17.1576	13.1076	4.47463	2.61647	2.61647	1.14777	1.14777	0.669657	0.669657	79.0311	19.1781	20.4352	24.9154	306.106	0.714286	1	1.2381	0.636364	-2.2	21	288.127	4.64763	9.66427	11.3345	145.368	11.8953	0.480286	11.8953	0.317217	1.36754	0.317217	-4.92001	-0.480286	-1.6811	68.0402	306.271	4	10	10	4
C11H18N2O8_3	13DiaminopropaneNNdi14butanedioicacid	Tm+++	KNO3	0	7.80916	842.703	31.7925	27.6604	9.66041	17.1576	13.1076	4.47463	2.61647	2.61647	1.14777	1.14777	0.669657	0.669657	79.0311	19.1781	20.4352	24.9154	306.106	0.714286	1	1.2381	0.636364	-2.2	21	288.127	4.64763	9.66427	11.3345	145.368	11.8953	0.480286	11.8953	0.317217	1.36754	0.317217	-4.92001	-0.480286	-1.6811	68.0402	306.271	4	10	10	4
C11H18N2O8_3	13DiaminopropaneNNdi14butanedioicacid	Yb+++	KNO3	0	7.80916	842.703	31.7925	27.6604	9.66041	17.1576	13.1076	4.47463	2.61647	2.61647	1.14777	1.14777	0.669657	0.669657	79.0311	19.1781	20.4352	24.9154	306.106	0.714286	1	1.2381	0.636364	-2.2	21	288.127	4.64763	9.66427	11.3345	145.368	11.8953	0.480286	11.8953	0.317217	1.36754	0.317217	-4.92001	-0.480286	-1.6811	68.0402	306.271	4	10	10	4
C11H18N2O9_1	13Diamino2hydroxypropaneNNNNtetraethanoicacid	Ce+++	KCl	0	8.01485	864.321	32.4996	28.0687	10.0687	17.7182	13.22	4.67876	2.82059	2.82059	1.23906	1.23906	0.760944	0.760944	78.7382	19.1781	25.544	24.9759	322.101	0.727273	1.04545	1.27273	0.636364	-2.24	22	304.126	5.14638	9.652	10.5359	150.248	11.9571	0.480286	11.9571	0.317219	1.39379	0.317219	-4.96168	-0.480286	-2.7103	69.43	322.27	5	11	11	5
C11H18N2O9_1	13Diamino2hydroxypropaneNNNNtetraethanoicacid	Eu+++	KCl	0	8.01485	864.321	32.4996	28.0687	10.0687	17.7182	13.22	4.67876	2.82059	2.82059	1.23906	1.23906	0.760944	0.760944	78.7382	19.1781	25.544	24.9759	322.101	0.727273	1.04545	1.27273	0.636364	-2.24	22	304.126	5.14638	9.652	10.5359	150.248	11.9571	0.480286	11.9571	0.317219	1.39379	0.317219	-4.96168	-0.480286	-2.7103	69.43	322.27	5	11	11	5
C11H18N2O9_1	13Diamino2hydroxypropaneNNNNtetraethanoicacid	Tb+++	KCl	0	8.01485	864.321	32.4996	28.0687	10.0687	17.7182	13.22	4.67876	2.82059	2.82059	1.23906	1.23906	0.760944	0.760944	78.7382	19.1781	25.544	24.9759	322.101	0.727273	1.04545	1.27273	0.636364	-2.24	22	304.126	5.14638	9.652	10.5359	150.248	11.9571	0.480286	11.9571	0.317219	1.39379	0.317219	-4.96168	-0.480286	-2.7103	69.43	322.27	5	11	11	5
C11H18N2O9_1	13Diamino2hydroxypropaneNNNNtetraethanoicacid	Dy+++	KCl	0	8.01485	864.321	32.4996	28.0687	10.0687	17.7182	13.22	4.67876	2.82059	2.82059	1.23906	1.23906	0.760944	0.760944	78.7382	19.1781	25.544	24.9759	322.101	0.727273	1.04545	1.27273	0.636364	-2.24	22	304.126	5.14638	9.652	10.5359	150.248	11.9571	0.480286	11.9571	0.317219	1.39379	0.317219	-4.96168	-0.480286	-2.7103	69.43	322.27	5	11	11	5
C11H18N2O9_1	13Diamino2hydroxypropaneNNNNtetraethanoicacid	Er+++	KCl	0	8.01485	864.321	32.4996	28.0687	10.0687	17.7182	13.22	4.67876	2.82059	2.82059	1.23906	1.23906	0.760944	0.760944	78.7382	19.1781	25.544	24.9759	322.101	0.727273	1.04545	1.27273	0.636364	-2.24	22	304.126	5.14638	9.652	10.5359	150.248	11.9571	0.480286	11.9571	0.317219	1.39379	0.317219	-4.96168	-0.480286	-2.7103	69.43	322.27	5	11	11	5
C11H18N2O9_1	13Diamino2hydroxypropaneNNNNtetraethanoicacid	Gd+++	KCl	0	8.01485	864.321	32.4996	28.0687	10.0687	17.7182	13.22	4.67876	2.82059	2.82059	1.23906	1.23906	0.760944	0.760944	78.7382	19.1781	25.544	24.9759	322.101	0.727273	1.04545	1.27273	0.636364	-2.24	22	304.126	5.14638	9.652	10.5359	150.248	11.9571	0.480286	11.9571	0.317219	1.39379	0.317219	-4.96168	-0.480286	-2.7103	69.43	322.27	5	11	11	5
C11H18N2O9_1	13Diamino2hydroxypropaneNNNNtetraethanoicacid	Ho+++	KCl	0	8.01485	864.321	32.4996	28.0687	10.0687	17.7182	13.22	4.67876	2.82059	2.82059	1.23906	1.23906	0.760944	0.760944	78.7382	19.1781	25.544	24.9759	322.101	0.727273	1.04545	1.27273	0.636364	-2.24	22	304.126	5.14638	9.652	10.5359	150.248	11.9571	0.480286	11.9571	0.317219	1.39379	0.317219	-4.96168	-0.480286	-2.7103	69.43	322.27	5	11	11	5
C11H18N2O9_1	13Diamino2hydroxypropaneNNNNtetraethanoicacid	Lu+++	KCl	0	8.01485	864.321	32.4996	28.0687	10.0687	17.7182	13.22	4.67876	2.82059	2.82059	1.23906	1.23906	0.760944	0.760944	78.7382	19.1781	25.544	24.9759	322.101	0.727273	1.04545	1.27273	0.636364	-2.24	22	304.126	5.14638	9.652	10.5359	150.248	11.9571	0.480286	11.9571	0.317219	1.39379	0.317219	-4.96168	-0.480286	-2.7103	69.43	322.27	5	11	11	5
C11H18N2O9_1	13Diamino2hydroxypropaneNNNNtetraethanoicacid	Nd+++	KCl	0	8.01485	864.321	32.4996	28.0687	10.0687	17.7182	13.22	4.67876	2.82059	2.82059	1.23906	1.23906	0.760944	0.760944	78.7382	19.1781	25.544	24.9759	322.101	0.727273	1.04545	1.27273	0.636364	-2.24	22	304.126	5.14638	9.652	10.5359	150.248	11.9571	0.480286	11.9571	0.317219	1.39379	0.317219	-4.96168	-0.480286	-2.7103	69.43	322.27	5	11	11	5
C11H18N2O9_1	13Diamino2hydroxypropaneNNNNtetraethanoicacid	Pr+++	KCl	0	8.01485	864.321	32.4996	28.0687	10.0687	17.7182	13.22	4.67876	2.82059	2.82059	1.23906	1.23906	0.760944	0.760944	78.7382	19.1781	25.544	24.9759	322.101	0.727273	1.04545	1.27273	0.636364	-2.24	22	304.126	5.14638	9.652	10.5359	150.248	11.9571	0.480286	11.9571	0.317219	1.39379	0.317219	-4.96168	-0.480286	-2.7103	69.43	322.27	5	11	11	5
C11H18N2O9_1	13Diamino2hydroxypropaneNNNNtetraethanoicacid	Sm+++	KCl	0	8.01485	864.321	32.4996	28.0687	10.0687	17.7182	13.22	4.67876	2.82059	2.82059	1.23906	1.23906	0.760944	0.760944	78.7382	19.1781	25.544	24.9759	322.101	0.727273	1.04545	1.27273	0.636364	-2.24	22	304.126	5.14638	9.652	10.5359	150.248	11.9571	0.480286	11.9571	0.317219	1.39379	0.317219	-4.96168	-0.480286	-2.7103	69.43	322.27	5	11	11	5
C11H18N2O9_1	13Diamino2hydroxypropaneNNNNtetraethanoicacid	Tm+++	KCl	0	8.01485	864.321	32.4996	28.0687	10.0687	17.7182	13.22	4.67876	2.82059	2.82059	1.23906	1.23906	0.760944	0.760944	78.7382	19.1781	25.544	24.9759	322.101	0.727273	1.04545	1.27273	0.636364	-2.24	22	304.126	5.14638	9.652	10.5359	150.248	11.9571	0.480286	11.9571	0.317219	1.39379	0.317219	-4.96168	-0.480286	-2.7103	69.43	322.27	5	11	11	5
C11H18N2O9_1	13Diamino2hydroxypropaneNNNNtetraethanoicacid	Yb+++	KCl	0	8.01485	864.321	32.4996	28.0687	10.0687	17.7182	13.22	4.67876	2.82059	2.82059	1.23906	1.23906	0.760944	0.760944	78.7382	19.1781	25.544	24.9759	322.101	0.727273	1.04545	1.27273	0.636364	-2.24	22	304.126	5.14638	9.652	10.5359	150.248	11.9571	0.480286	11.9571	0.317219	1.39379	0.317219	-4.96168	-0.480286	-2.7103	69.43	322.27	5	11	11	5
C11H18N2O9_1	13Diamino2hydroxypropaneNNNNtetraethanoicacid	Ce+++	KNO3	0	8.01485	864.321	32.4996	28.0687	10.0687	17.7182	13.22	4.67876	2.82059	2.82059	1.23906	1.23906	0.760944	0.760944	78.7382	19.1781	25.544	24.9759	322.101	0.727273	1.04545	1.27273	0.636364	-2.24	22	304.126	5.14638	9.652	10.5359	150.248	11.9571	0.480286	11.9571	0.317219	1.39379	0.317219	-4.96168	-0.480286	-2.7103	69.43	322.27	5	11	11	5
C11H18N2O9_1	13Diamino2hydroxypropaneNNNNtetraethanoicacid	Eu+++	KNO3	0	8.01485	864.321	32.4996	28.0687	10.0687	17.7182	13.22	4.67876	2.82059	2.82059	1.23906	1.23906	0.760944	0.760944	78.7382	19.1781	25.544	24.9759	322.101	0.727273	1.04545	1.27273	0.636364	-2.24	22	304.126	5.14638	9.652	10.5359	150.248	11.9571	0.480286	11.9571	0.317219	1.39379	0.317219	-4.96168	-0.480286	-2.7103	69.43	322.27	5	11	11	5
C11H18N2O9_1	13Diamino2hydroxypropaneNNNNtetraethanoicacid	Tb+++	KNO3	0	8.01485	864.321	32.4996	28.0687	10.0687	17.7182	13.22	4.67876	2.82059	2.82059	1.23906	1.23906	0.760944	0.760944	78.7382	19.1781	25.544	24.9759	322.101	0.727273	1.04545	1.27273	0.636364	-2.24	22	304.126	5.14638	9.652	10.5359	150.248	11.9571	0.480286	11.9571	0.317219	1.39379	0.317219	-4.96168	-0.480286	-2.7103	69.43	322.27	5	11	11	5
C11H18N2O9_1	13Diamino2hydroxypropaneNNNNtetraethanoicacid	Dy+++	KNO3	0	8.01485	864.321	32.4996	28.0687	10.0687	17.7182	13.22	4.67876	2.82059	2.82059	1.23906	1.23906	0.760944	0.760944	78.7382	19.1781	25.544	24.9759	322.101	0.727273	1.04545	1.27273	0.636364	-2.24	22	304.126	5.14638	9.652	10.5359	150.248	11.9571	0.480286	11.9571	0.317219	1.39379	0.317219	-4.96168	-0.480286	-2.7103	69.43	322.27	5	11	11	5
C11H18N2O9_1	13Diamino2hydroxypropaneNNNNtetraethanoicacid	Er+++	KNO3	0	8.01485	864.321	32.4996	28.0687	10.0687	17.7182	13.22	4.67876	2.82059	2.82059	1.23906	1.23906	0.760944	0.760944	78.7382	19.1781	25.544	24.9759	322.101	0.727273	1.04545	1.27273	0.636364	-2.24	22	304.126	5.14638	9.652	10.5359	150.248	11.9571	0.480286	11.9571	0.317219	1.39379	0.317219	-4.96168	-0.480286	-2.7103	69.43	322.27	5	11	11	5
C11H18N2O9_1	13Diamino2hydroxypropaneNNNNtetraethanoicacid	Gd+++	KNO3	0	8.01485	864.321	32.4996	28.0687	10.0687	17.7182	13.22	4.67876	2.82059	2.82059	1.23906	1.23906	0.760944	0.760944	78.7382	19.1781	25.544	24.9759	322.101	0.727273	1.04545	1.27273	0.636364	-2.24	22	304.126	5.14638	9.652	10.5359	150.248	11.9571	0.480286	11.9571	0.317219	1.39379	0.317219	-4.96168	-0.480286	-2.7103	69.43	322.27	5	11	11	5
C11H18N2O9_1	13Diamino2hydroxypropaneNNNNtetraethanoicacid	Ho+++	KNO3	0	8.01485	864.321	32.4996	28.0687	10.0687	17.7182	13.22	4.67876	2.82059	2.82059	1.23906	1.23906	0.760944	0.760944	78.7382	19.1781	25.544	24.9759	322.101	0.727273	1.04545	1.27273	0.636364	-2.24	22	304.126	5.14638	9.652	10.5359	150.248	11.9571	0.480286	11.9571	0.317219	1.39379	0.317219	-4.96168	-0.480286	-2.7103	69.43	322.27	5	11	11	5
C11H18N2O9_1	13Diamino2hydroxypropaneNNNNtetraethanoicacid	Lu+++	KNO3	0	8.01485	864.321	32.4996	28.0687	10.0687	17.7182	13.22	4.67876	2.82059	2.82059	1.23906	1.23906	0.760944	0.760944	78.7382	19.1781	25.544	24.9759	322.101	0.727273	1.04545	1.27273	0.636364	-2.24	22	304.126	5.14638	9.652	10.5359	150.248	11.9571	0.480286	11.9571	0.317219	1.39379	0.317219	-4.96168	-0.480286	-2.7103	69.43	322.27	5	11	11	5
C11H18N2O9_1	13Diamino2hydroxypropaneNNNNtetraethanoicacid	Nd+++	KNO3	0	8.01485	864.321	32.4996	28.0687	10.0687	17.7182	13.22	4.67876	2.82059	2.82059	1.23906	1.23906	0.760944	0.760944	78.7382	19.1781	25.544	24.9759	322.101	0.727273	1.04545	1.27273	0.636364	-2.24	22	304.126	5.14638	9.652	10.5359	150.248	11.9571	0.480286	11.9571	0.317219	1.39379	0.317219	-4.96168	-0.480286	-2.7103	69.43	322.27	5	11	11	5
C11H18N2O9_1	13Diamino2hydroxypropaneNNNNtetraethanoicacid	Pr+++	KNO3	0	8.01485	864.321	32.4996	28.0687	10.0687	17.7182	13.22	4.67876	2.82059	2.82059	1.23906	1.23906	0.760944	0.760944	78.7382	19.1781	25.544	24.9759	322.101	0.727273	1.04545	1.27273	0.636364	-2.24	22	304.126	5.14638	9.652	10.5359	150.248	11.9571	0.480286	11.9571	0.317219	1.39379	0.317219	-4.96168	-0.480286	-2.7103	69.43	322.27	5	11	11	5
C11H18N2O9_1	13Diamino2hydroxypropaneNNNNtetraethanoicacid	Sm+++	KNO3	0	8.01485	864.321	32.4996	28.0687	10.0687	17.7182	13.22	4.67876	2.82059	2.82059	1.23906	1.23906	0.760944	0.760944	78.7382	19.1781	25.544	24.9759	322.101	0.727273	1.04545	1.27273	0.636364	-2.24	22	304.126	5.14638	9.652	10.5359	150.248	11.9571	0.480286	11.9571	0.317219	1.39379	0.317219	-4.96168	-0.480286	-2.7103	69.43	322.27	5	11	11	5
C11H18N2O9_1	13Diamino2hydroxypropaneNNNNtetraethanoicacid	Tm+++	KNO3	0	8.01485	864.321	32.4996	28.0687	10.0687	17.7182	13.22	4.67876	2.82059	2.82059	1.23906	1.23906	0.760944	0.760944	78.7382	19.1781	25.544	24.9759	322.101	0.727273	1.04545	1.27273	0.636364	-2.24	22	304.126	5.14638	9.652	10.5359	150.248	11.9571	0.480286	11.9571	0.317219	1.39379	0.317219	-4.96168	-0.480286	-2.7103	69.43	322.27	5	11	11	5
C11H18N2O9_1	13Diamino2hydroxypropaneNNNNtetraethanoicacid	Yb+++	KNO3	0	8.01485	864.321	32.4996	28.0687	10.0687	17.7182	13.22	4.67876	2.82059	2.82059	1.23906	1.23906	0.760944	0.760944	78.7382	19.1781	25.544	24.9759	322.101	0.727273	1.04545	1.27273	0.636364	-2.24	22	304.126	5.14638	9.652	10.5359	150.248	11.9571	0.480286	11.9571	0.317219	1.39379	0.317219	-4.96168	-0.480286	-2.7103	69.43	322.27	5	11	11	5
C11H18N2O9_2	2Hydroxy13diaminopropaneNNdi14butanedioicacid	Ce+++	KNO3	0	7.5318	928.321	32.4996	28.0687	10.0687	17.7956	13.1672	4.73154	2.87338	2.87338	1.36613	1.36613	0.680949	0.680949	78.3522	19.1781	25.544	25.058	322.101	0.818182	1.22727	1.54545	0.636364	-2.24	22	304.126	5.14638	9.652	8.83686	149.945	12.1593	0.481175	12.1593	0.320804	1.42843	0.320804	-4.78312	-0.481175	-2.6177	69.3654	322.27	7	11	11	7
C11H18N2O9_2	2Hydroxy13diaminopropaneNNdi14butanedioicacid	Eu+++	KNO3	0	7.5318	928.321	32.4996	28.0687	10.0687	17.7956	13.1672	4.73154	2.87338	2.87338	1.36613	1.36613	0.680949	0.680949	78.3522	19.1781	25.544	25.058	322.101	0.818182	1.22727	1.54545	0.636364	-2.24	22	304.126	5.14638	9.652	8.83686	149.945	12.1593	0.481175	12.1593	0.320804	1.42843	0.320804	-4.78312	-0.481175	-2.6177	69.3654	322.27	7	11	11	7
C11H18N2O9_2	2Hydroxy13diaminopropaneNNdi14butanedioicacid	Tb+++	KNO3	0	7.5318	928.321	32.4996	28.0687	10.0687	17.7956	13.1672	4.73154	2.87338	2.87338	1.36613	1.36613	0.680949	0.680949	78.3522	19.1781	25.544	25.058	322.101	0.818182	1.22727	1.54545	0.636364	-2.24	22	304.126	5.14638	9.652	8.83686	149.945	12.1593	0.481175	12.1593	0.320804	1.42843	0.320804	-4.78312	-0.481175	-2.6177	69.3654	322.27	7	11	11	7
C11H18N2O9_2	2Hydroxy13diaminopropaneNNdi14butanedioicacid	Dy+++	KNO3	0	7.5318	928.321	32.4996	28.0687	10.0687	17.7956	13.1672	4.73154	2.87338	2.87338	1.36613	1.36613	0.680949	0.680949	78.3522	19.1781	25.544	25.058	322.101	0.818182	1.22727	1.54545	0.636364	-2.24	22	304.126	5.14638	9.652	8.83686	149.945	12.1593	0.481175	12.1593	0.320804	1.42843	0.320804	-4.78312	-0.481175	-2.6177	69.3654	322.27	7	11	11	7
C11H18N2O9_2	2Hydroxy13diaminopropaneNNdi14butanedioicacid	Er+++	KNO3	0	7.5318	928.321	32.4996	28.0687	10.0687	17.7956	13.1672	4.73154	2.87338	2.87338	1.36613	1.36613	0.680949	0.680949	78.3522	19.1781	25.544	25.058	322.101	0.818182	1.22727	1.54545	0.636364	-2.24	22	304.126	5.14638	9.652	8.83686	149.945	12.1593	0.481175	12.1593	0.320804	1.42843	0.320804	-4.78312	-0.481175	-2.6177	69.3654	322.27	7	11	11	7
C11H18N2O9_2	2Hydroxy13diaminopropaneNNdi14butanedioicacid	Gd+++	KNO3	0	7.5318	928.321	32.4996	28.0687	10.0687	17.7956	13.1672	4.73154	2.87338	2.87338	1.36613	1.36613	0.680949	0.680949	78.3522	19.1781	25.544	25.058	322.101	0.818182	1.22727	1.54545	0.636364	-2.24	22	304.126	5.14638	9.652	8.83686	149.945	12.1593	0.481175	12.1593	0.320804	1.42843	0.320804	-4.78312	-0.481175	-2.6177	69.3654	322.27	7	11	11	7
C11H18N2O9_2	2Hydroxy13diaminopropaneNNdi14butanedioicacid	Ho+++	KNO3	0	7.5318	928.321	32.4996	28.0687	10.0687	17.7956	13.1672	4.73154	2.87338	2.87338	1.36613	1.36613	0.680949	0.680949	78.3522	19.1781	25.544	25.058	322.101	0.818182	1.22727	1.54545	0.636364	-2.24	22	304.126	5.14638	9.652	8.83686	149.945	12.1593	0.481175	12.1593	0.320804	1.42843	0.320804	-4.78312	-0.481175	-2.6177	69.3654	322.27	7	11	11	7
C11H18N2O9_2	2Hydroxy13diaminopropaneNNdi14butanedioicacid	Lu+++	KNO3	0	7.5318	928.321	32.4996	28.0687	10.0687	17.7956	13.1672	4.73154	2.87338	2.87338	1.36613	1.36613	0.680949	0.680949	78.3522	19.1781	25.544	25.058	322.101	0.818182	1.22727	1.54545	0.636364	-2.24	22	304.126	5.14638	9.652	8.83686	149.945	12.1593	0.481175	12.1593	0.320804	1.42843	0.320804	-4.78312	-0.481175	-2.6177	69.3654	322.27	7	11	11	7
C11H18N2O9_2	2Hydroxy13diaminopropaneNNdi14butanedioicacid	Nd+++	KNO3	0	7.5318	928.321	32.4996	28.0687	10.0687	17.7956	13.1672	4.73154	2.87338	2.87338	1.36613	1.36613	0.680949	0.680949	78.3522	19.1781	25.544	25.058	322.101	0.818182	1.22727	1.54545	0.636364	-2.24	22	304.126	5.14638	9.652	8.83686	149.945	12.1593	0.481175	12.1593	0.320804	1.42843	0.320804	-4.78312	-0.481175	-2.6177	69.3654	322.27	7	11	11	7
C11H18N2O9_2	2Hydroxy13diaminopropaneNNdi14butanedioicacid	Pr+++	KNO3	0	7.5318	928.321	32.4996	28.0687	10.0687	17.7956	13.1672	4.73154	2.87338	2.87338	1.36613	1.36613	0.680949	0.680949	78.3522	19.1781	25.544	25.058	322.101	0.818182	1.22727	1.54545	0.636364	-2.24	22	304.126	5.14638	9.652	8.83686	149.945	12.1593	0.481175	12.1593	0.320804	1.42843	0.320804	-4.78312	-0.481175	-2.6177	69.3654	322.27	7	11	11	7
C11H18N2O9_2	2Hydroxy13diaminopropaneNNdi14butanedioicacid	Sm+++	KNO3	0	7.5318	928.321	32.4996	28.0687	10.0687	17.7956	13.1672	4.73154	2.87338	2.87338	1.36613	1.36613	0.680949	0.680949	78.3522	19.1781	25.544	25.058	322.101	0.818182	1.22727	1.54545	0.636364	-2.24	22	304.126	5.14638	9.652	8.83686	149.945	12.1593	0.481175	12.1593	0.320804	1.42843	0.320804	-4.78312	-0.481175	-2.6177	69.3654	322.27	7	11	11	7
C11H18N2O9_2	2Hydroxy13diaminopropaneNNdi14butanedioicacid	Tm+++	KNO3	0	7.5318	928.321	32.4996	28.0687	10.0687	17.7956	13.1672	4.73154	2.87338	2.87338	1.36613	1.36613	0.680949	0.680949	78.3522	19.1781	25.544	25.058	322.101	0.818182	1.22727	1.54545	0.636364	-2.24	22	304.126	5.14638	9.652	8.83686	149.945	12.1593	0.481175	12.1593	0.320804	1.42843	0.320804	-4.78312	-0.481175	-2.6177	69.3654	322.27	7	11	11	7
C11H18N2O9_2	2Hydroxy13diaminopropaneNNdi14butanedioicacid	Yb+++	KNO3	0	7.5318	928.321	32.4996	28.0687	10.0687	17.7956	13.1672	4.73154	2.87338	2.87338	1.36613	1.36613	0.680949	0.680949	78.3522	19.1781	25.544	25.058	322.101	0.818182	1.22727	1.54545	0.636364	-2.24	22	304.126	5.14638	9.652	8.83686	149.945	12.1593	0.481175	12.1593	0.320804	1.42843	0.320804	-4.78312	-0.481175	-2.6177	69.3654	322.27	7	11	11	7
C11H18O9	111Triscarboxymethoxymethylethane	Eu+++	R4N.X	0	7.78538	796.131	30.9747	27.1742	9.17423	16.5655	12.9242	4.19949	2.53093	2.53093	1.01547	1.01547	0.493686	0.493686	69.5287	14.3836	29.537	24.855	294.095	0.75	1.1	1.35	0.727273	-1.71	20	276.112	4.39036	9.23458	10.2346	140.146	11.5501	0.479534	11.5501	0.329142	2.42592	0.329142	-5.09626	-0.479534	-0.7037	63.4714	294.256	3	9	9	3
C11H18O9	111Triscarboxymethoxymethylethane	Tb+++	R4N.X	0	7.78538	796.131	30.9747	27.1742	9.17423	16.5655	12.9242	4.19949	2.53093	2.53093	1.01547	1.01547	0.493686	0.493686	69.5287	14.3836	29.537	24.855	294.095	0.75	1.1	1.35	0.727273	-1.71	20	276.112	4.39036	9.23458	10.2346	140.146	11.5501	0.479534	11.5501	0.329142	2.42592	0.329142	-5.09626	-0.479534	-0.7037	63.4714	294.256	3	9	9	3
C11H18O9	111Triscarboxymethoxymethylethane	Gd+++	R4N.X	0	7.78538	796.131	30.9747	27.1742	9.17423	16.5655	12.9242	4.19949	2.53093	2.53093	1.01547	1.01547	0.493686	0.493686	69.5287	14.3836	29.537	24.855	294.095	0.75	1.1	1.35	0.727273	-1.71	20	276.112	4.39036	9.23458	10.2346	140.146	11.5501	0.479534	11.5501	0.329142	2.42592	0.329142	-5.09626	-0.479534	-0.7037	63.4714	294.256	3	9	9	3
C11H18O9	111Triscarboxymethoxymethylethane	Sm+++	R4N.X	0	7.78538	796.131	30.9747	27.1742	9.17423	16.5655	12.9242	4.19949	2.53093	2.53093	1.01547	1.01547	0.493686	0.493686	69.5287	14.3836	29.537	24.855	294.095	0.75	1.1	1.35	0.727273	-1.71	20	276.112	4.39036	9.23458	10.2346	140.146	11.5501	0.479534	11.5501	0.329142	2.42592	0.329142	-5.09626	-0.479534	-0.7037	63.4714	294.256	3	9	9	3
C11H20O4	22DibutylpropanedioicacidHOOCCC4H92COOH	Eu+++	KNO3	0	8.09416	753.908	29.0689	27.133	7.13299	14.9628	13.133	3.3165	2.07491	2.07491	1.23737	1.23737	0.568707	0.568707	69.2949	9.58907	10.2176	27.5361	216.136	0.866667	1.33333	1.66667	0.818182	-1.06	15	196.117	2.15122	6.4286	3.53196	118.573	12.6409	0.480393	12.6409	0.320537	2.9165	0.320537	-5.03403	-0.480393	2.5224	56.7546	216.277	2	4	4	2
C11H20O4	22DibutylpropanedioicacidHOOCCC4H92COOH	Tb+++	KNO3	0	8.09416	753.908	29.0689	27.133	7.13299	14.9628	13.133	3.3165	2.07491	2.07491	1.23737	1.23737	0.568707	0.568707	69.2949	9.58907	10.2176	27.5361	216.136	0.866667	1.33333	1.66667	0.818182	-1.06	15	196.117	2.15122	6.4286	3.53196	118.573	12.6409	0.480393	12.6409	0.320537	2.9165	0.320537	-5.03403	-0.480393	2.5224	56.7546	216.277	2	4	4	2
C11H20O4	22DibutylpropanedioicacidHOOCCC4H92COOH	Dy+++	KNO3	0	8.09416	753.908	29.0689	27.133	7.13299	14.9628	13.133	3.3165	2.07491	2.07491	1.23737	1.23737	0.568707	0.568707	69.2949	9.58907	10.2176	27.5361	216.136	0.866667	1.33333	1.66667	0.818182	-1.06	15	196.117	2.15122	6.4286	3.53196	118.573	12.6409	0.480393	12.6409	0.320537	2.9165	0.320537	-5.03403	-0.480393	2.5224	56.7546	216.277	2	4	4	2
C11H20O4	22DibutylpropanedioicacidHOOCCC4H92COOH	Er+++	KNO3	0	8.09416	753.908	29.0689	27.133	7.13299	14.9628	13.133	3.3165	2.07491	2.07491	1.23737	1.23737	0.568707	0.568707	69.2949	9.58907	10.2176	27.5361	216.136	0.866667	1.33333	1.66667	0.818182	-1.06	15	196.117	2.15122	6.4286	3.53196	118.573	12.6409	0.480393	12.6409	0.320537	2.9165	0.320537	-5.03403	-0.480393	2.5224	56.7546	216.277	2	4	4	2
C11H20O4	22DibutylpropanedioicacidHOOCCC4H92COOH	Gd+++	KNO3	0	8.09416	753.908	29.0689	27.133	7.13299	14.9628	13.133	3.3165	2.07491	2.07491	1.23737	1.23737	0.568707	0.568707	69.2949	9.58907	10.2176	27.5361	216.136	0.866667	1.33333	1.66667	0.818182	-1.06	15	196.117	2.15122	6.4286	3.53196	118.573	12.6409	0.480393	12.6409	0.320537	2.9165	0.320537	-5.03403	-0.480393	2.5224	56.7546	216.277	2	4	4	2
C11H20O4	22DibutylpropanedioicacidHOOCCC4H92COOH	Ho+++	KNO3	0	8.09416	753.908	29.0689	27.133	7.13299	14.9628	13.133	3.3165	2.07491	2.07491	1.23737	1.23737	0.568707	0.568707	69.2949	9.58907	10.2176	27.5361	216.136	0.866667	1.33333	1.66667	0.818182	-1.06	15	196.117	2.15122	6.4286	3.53196	118.573	12.6409	0.480393	12.6409	0.320537	2.9165	0.320537	-5.03403	-0.480393	2.5224	56.7546	216.277	2	4	4	2
C11H20O4	22DibutylpropanedioicacidHOOCCC4H92COOH	Lu+++	KNO3	0	8.09416	753.908	29.0689	27.133	7.13299	14.9628	13.133	3.3165	2.07491	2.07491	1.23737	1.23737	0.568707	0.568707	69.2949	9.58907	10.2176	27.5361	216.136	0.866667	1.33333	1.66667	0.818182	-1.06	15	196.117	2.15122	6.4286	3.53196	118.573	12.6409	0.480393	12.6409	0.320537	2.9165	0.320537	-5.03403	-0.480393	2.5224	56.7546	216.277	2	4	4	2
C11H20O4	22DibutylpropanedioicacidHOOCCC4H92COOH	Sm+++	KNO3	0	8.09416	753.908	29.0689	27.133	7.13299	14.9628	13.133	3.3165	2.07491	2.07491	1.23737	1.23737	0.568707	0.568707	69.2949	9.58907	10.2176	27.5361	216.136	0.866667	1.33333	1.66667	0.818182	-1.06	15	196.117	2.15122	6.4286	3.53196	118.573	12.6409	0.480393	12.6409	0.320537	2.9165	0.320537	-5.03403	-0.480393	2.5224	56.7546	216.277	2	4	4	2
C11H20O4	22DibutylpropanedioicacidHOOCCC4H92COOH	Tm+++	KNO3	0	8.09416	753.908	29.0689	27.133	7.13299	14.9628	13.133	3.3165	2.07491	2.07491	1.23737	1.23737	0.568707	0.568707	69.2949	9.58907	10.2176	27.5361	216.136	0.866667	1.33333	1.66667	0.818182	-1.06	15	196.117	2.15122	6.4286	3.53196	118.573	12.6409	0.480393	12.6409	0.320537	2.9165	0.320537	-5.03403	-0.480393	2.5224	56.7546	216.277	2	4	4	2
C11H20O4	22DibutylpropanedioicacidHOOCCC4H92COOH	Yb+++	KNO3	0	8.09416	753.908	29.0689	27.133	7.13299	14.9628	13.133	3.3165	2.07491	2.07491	1.23737	1.23737	0.568707	0.568707	69.2949	9.58907	10.2176	27.5361	216.136	0.866667	1.33333	1.66667	0.818182	-1.06	15	196.117	2.15122	6.4286	3.53196	118.573	12.6409	0.480393	12.6409	0.320537	2.9165	0.320537	-5.03403	-0.480393	2.5224	56.7546	216.277	2	4	4	2
C11H8O3_1	2Hydroxy3naphthoicacid3Hydroxy2naphthoicacid	Ce+++	KNO3	0	3.2221	804.494	16.7651	14.7247	6.72474	10.2722	7.42887	3.61237	2.49158	2.49158	1.66972	1.66972	1.08381	1.08381	58.923	4.79454	10.2176	11.087	188.047	1.07143	1.78571	2.5	0	-2.03	14	180.118	3.27575	3.03014	1.18942	91.6411	11.7601	0.507029	11.7601	0.339613	0.377593	0.339613	-1.35576	-0.507029	2.2436	52.5721	188.182	2	3	3	2
C11H8O3_2	1Hydroxy2naphthoicacid	Ce+++	KNO3	0	3.18117	804.494	16.7651	14.7247	6.72474	10.2722	7.42887	3.61237	2.49158	2.49158	1.65825	1.65825	1.02704	1.02704	53.5368	4.79454	10.2176	11.087	188.047	1.07143	1.78571	2.5	0	-2.03	14	180.118	3.27575	3.03014	1.18942	91.6411	11.5896	0.506396	11.5896	0.338994	0.347425	0.338994	-1.36568	-0.506396	2.2436	52.5721	188.182	2	3	3	2
C11H8O6S_3	1Hydroxy4sulfo2naphthoicacid	Ce+++	NaClO4	0	3.37009	1037.63	19.9722	16.3577	9.17423	12.0441	8.04124	5.72474	3.14983	4.46633	2.06134	2.86753	1.34212	1.97227	73.2804	13.2123	14.7726	11.1474	268.004	1.11111	1.83333	2.44444	0	-2.12	18	260.182	5.6801	3.96756	1.89264	113.356	12.0892	0.506394	12.0892	0.33904	0.724051	0.33904	-5.06806	-0.506394	1.4903	62.3867	268.246	3	6	6	3
C11H8O6S_3	1Hydroxy4sulfo2naphthoicacid	Eu+++	NaClO4	0	3.37009	1037.63	19.9722	16.3577	9.17423	12.0441	8.04124	5.72474	3.14983	4.46633	2.06134	2.86753	1.34212	1.97227	73.2804	13.2123	14.7726	11.1474	268.004	1.11111	1.83333	2.44444	0	-2.12	18	260.182	5.6801	3.96756	1.89264	113.356	12.0892	0.506394	12.0892	0.33904	0.724051	0.33904	-5.06806	-0.506394	1.4903	62.3867	268.246	3	6	6	3
C11H8O6S_3	1Hydroxy4sulfo2naphthoicacid	Tb+++	NaClO4	0	3.37009	1037.63	19.9722	16.3577	9.17423	12.0441	8.04124	5.72474	3.14983	4.46633	2.06134	2.86753	1.34212	1.97227	73.2804	13.2123	14.7726	11.1474	268.004	1.11111	1.83333	2.44444	0	-2.12	18	260.182	5.6801	3.96756	1.89264	113.356	12.0892	0.506394	12.0892	0.33904	0.724051	0.33904	-5.06806	-0.506394	1.4903	62.3867	268.246	3	6	6	3
C11H8O6S_3	1Hydroxy4sulfo2naphthoicacid	Dy+++	NaClO4	0	3.37009	1037.63	19.9722	16.3577	9.17423	12.0441	8.04124	5.72474	3.14983	4.46633	2.06134	2.86753	1.34212	1.97227	73.2804	13.2123	14.7726	11.1474	268.004	1.11111	1.83333	2.44444	0	-2.12	18	260.182	5.6801	3.96756	1.89264	113.356	12.0892	0.506394	12.0892	0.33904	0.724051	0.33904	-5.06806	-0.506394	1.4903	62.3867	268.246	3	6	6	3
C11H8O6S_3	1Hydroxy4sulfo2naphthoicacid	Er+++	NaClO4	0	3.37009	1037.63	19.9722	16.3577	9.17423	12.0441	8.04124	5.72474	3.14983	4.46633	2.06134	2.86753	1.34212	1.97227	73.2804	13.2123	14.7726	11.1474	268.004	1.11111	1.83333	2.44444	0	-2.12	18	260.182	5.6801	3.96756	1.89264	113.356	12.0892	0.506394	12.0892	0.33904	0.724051	0.33904	-5.06806	-0.506394	1.4903	62.3867	268.246	3	6	6	3
C11H8O6S_3	1Hydroxy4sulfo2naphthoicacid	Gd+++	NaClO4	0	3.37009	1037.63	19.9722	16.3577	9.17423	12.0441	8.04124	5.72474	3.14983	4.46633	2.06134	2.86753	1.34212	1.97227	73.2804	13.2123	14.7726	11.1474	268.004	1.11111	1.83333	2.44444	0	-2.12	18	260.182	5.6801	3.96756	1.89264	113.356	12.0892	0.506394	12.0892	0.33904	0.724051	0.33904	-5.06806	-0.506394	1.4903	62.3867	268.246	3	6	6	3
C11H8O6S_3	1Hydroxy4sulfo2naphthoicacid	Ho+++	NaClO4	0	3.37009	1037.63	19.9722	16.3577	9.17423	12.0441	8.04124	5.72474	3.14983	4.46633	2.06134	2.86753	1.34212	1.97227	73.2804	13.2123	14.7726	11.1474	268.004	1.11111	1.83333	2.44444	0	-2.12	18	260.182	5.6801	3.96756	1.89264	113.356	12.0892	0.506394	12.0892	0.33904	0.724051	0.33904	-5.06806	-0.506394	1.4903	62.3867	268.246	3	6	6	3
C11H8O6S_3	1Hydroxy4sulfo2naphthoicacid	Lu+++	NaClO4	0	3.37009	1037.63	19.9722	16.3577	9.17423	12.0441	8.04124	5.72474	3.14983	4.46633	2.06134	2.86753	1.34212	1.97227	73.2804	13.2123	14.7726	11.1474	268.004	1.11111	1.83333	2.44444	0	-2.12	18	260.182	5.6801	3.96756	1.89264	113.356	12.0892	0.506394	12.0892	0.33904	0.724051	0.33904	-5.06806	-0.506394	1.4903	62.3867	268.246	3	6	6	3
C11H8O6S_3	1Hydroxy4sulfo2naphthoicacid	Nd+++	NaClO4	0	3.37009	1037.63	19.9722	16.3577	9.17423	12.0441	8.04124	5.72474	3.14983	4.46633	2.06134	2.86753	1.34212	1.97227	73.2804	13.2123	14.7726	11.1474	268.004	1.11111	1.83333	2.44444	0	-2.12	18	260.182	5.6801	3.96756	1.89264	113.356	12.0892	0.506394	12.0892	0.33904	0.724051	0.33904	-5.06806	-0.506394	1.4903	62.3867	268.246	3	6	6	3
C11H8O6S_3	1Hydroxy4sulfo2naphthoicacid	Pr+++	NaClO4	0	3.37009	1037.63	19.9722	16.3577	9.17423	12.0441	8.04124	5.72474	3.14983	4.46633	2.06134	2.86753	1.34212	1.97227	73.2804	13.2123	14.7726	11.1474	268.004	1.11111	1.83333	2.44444	0	-2.12	18	260.182	5.6801	3.96756	1.89264	113.356	12.0892	0.506394	12.0892	0.33904	0.724051	0.33904	-5.06806	-0.506394	1.4903	62.3867	268.246	3	6	6	3
C11H8O6S_3	1Hydroxy4sulfo2naphthoicacid	Sm+++	NaClO4	0	3.37009	1037.63	19.9722	16.3577	9.17423	12.0441	8.04124	5.72474	3.14983	4.46633	2.06134	2.86753	1.34212	1.97227	73.2804	13.2123	14.7726	11.1474	268.004	1.11111	1.83333	2.44444	0	-2.12	18	260.182	5.6801	3.96756	1.89264	113.356	12.0892	0.506394	12.0892	0.33904	0.724051	0.33904	-5.06806	-0.506394	1.4903	62.3867	268.246	3	6	6	3
C11H8O6S_3	1Hydroxy4sulfo2naphthoicacid	Tm+++	NaClO4	0	3.37009	1037.63	19.9722	16.3577	9.17423	12.0441	8.04124	5.72474	3.14983	4.46633	2.06134	2.86753	1.34212	1.97227	73.2804	13.2123	14.7726	11.1474	268.004	1.11111	1.83333	2.44444	0	-2.12	18	260.182	5.6801	3.96756	1.89264	113.356	12.0892	0.506394	12.0892	0.33904	0.724051	0.33904	-5.06806	-0.506394	1.4903	62.3867	268.246	3	6	6	3
C11H8O6S_3	1Hydroxy4sulfo2naphthoicacid	Yb+++	NaClO4	0	3.37009	1037.63	19.9722	16.3577	9.17423	12.0441	8.04124	5.72474	3.14983	4.46633	2.06134	2.86753	1.34212	1.97227	73.2804	13.2123	14.7726	11.1474	268.004	1.11111	1.83333	2.44444	0	-2.12	18	260.182	5.6801	3.96756	1.89264	113.356	12.0892	0.506394	12.0892	0.33904	0.724051	0.33904	-5.06806	-0.506394	1.4903	62.3867	268.246	3	6	6	3
C11H8O6S_4	3Hydroxy7sulfo2naphthoicacid	Eu+++	NaClO4	0	3.23633	1037.63	19.9722	16.3577	9.17423	12.0441	8.04124	5.72474	3.14983	4.46633	1.95928	2.6634	1.20307	1.60616	73.2804	13.2123	14.7726	11.1474	268.004	1.11111	1.88889	2.55556	0	-2.12	18	260.182	5.6801	3.96756	2.12989	113.356	11.8153	0.507029	11.8153	0.338992	0.599341	0.338992	-4.95185	-0.507029	1.4903	62.3867	268.246	3	6	6	3
C11H8O6S_4	3Hydroxy7sulfo2naphthoicacid	Tb+++	NaClO4	0	3.23633	1037.63	19.9722	16.3577	9.17423	12.0441	8.04124	5.72474	3.14983	4.46633	1.95928	2.6634	1.20307	1.60616	73.2804	13.2123	14.7726	11.1474	268.004	1.11111	1.88889	2.55556	0	-2.12	18	260.182	5.6801	3.96756	2.12989	113.356	11.8153	0.507029	11.8153	0.338992	0.599341	0.338992	-4.95185	-0.507029	1.4903	62.3867	268.246	3	6	6	3
C11H8O6S_4	3Hydroxy7sulfo2naphthoicacid	Dy+++	NaClO4	0	3.23633	1037.63	19.9722	16.3577	9.17423	12.0441	8.04124	5.72474	3.14983	4.46633	1.95928	2.6634	1.20307	1.60616	73.2804	13.2123	14.7726	11.1474	268.004	1.11111	1.88889	2.55556	0	-2.12	18	260.182	5.6801	3.96756	2.12989	113.356	11.8153	0.507029	11.8153	0.338992	0.599341	0.338992	-4.95185	-0.507029	1.4903	62.3867	268.246	3	6	6	3
C11H8O6S_4	3Hydroxy7sulfo2naphthoicacid	Gd+++	NaClO4	0	3.23633	1037.63	19.9722	16.3577	9.17423	12.0441	8.04124	5.72474	3.14983	4.46633	1.95928	2.6634	1.20307	1.60616	73.2804	13.2123	14.7726	11.1474	268.004	1.11111	1.88889	2.55556	0	-2.12	18	260.182	5.6801	3.96756	2.12989	113.356	11.8153	0.507029	11.8153	0.338992	0.599341	0.338992	-4.95185	-0.507029	1.4903	62.3867	268.246	3	6	6	3
C11H8O6S_4	3Hydroxy7sulfo2naphthoicacid	Ho+++	NaClO4	0	3.23633	1037.63	19.9722	16.3577	9.17423	12.0441	8.04124	5.72474	3.14983	4.46633	1.95928	2.6634	1.20307	1.60616	73.2804	13.2123	14.7726	11.1474	268.004	1.11111	1.88889	2.55556	0	-2.12	18	260.182	5.6801	3.96756	2.12989	113.356	11.8153	0.507029	11.8153	0.338992	0.599341	0.338992	-4.95185	-0.507029	1.4903	62.3867	268.246	3	6	6	3
C11H8O6S_4	3Hydroxy7sulfo2naphthoicacid	Nd+++	NaClO4	0	3.23633	1037.63	19.9722	16.3577	9.17423	12.0441	8.04124	5.72474	3.14983	4.46633	1.95928	2.6634	1.20307	1.60616	73.2804	13.2123	14.7726	11.1474	268.004	1.11111	1.88889	2.55556	0	-2.12	18	260.182	5.6801	3.96756	2.12989	113.356	11.8153	0.507029	11.8153	0.338992	0.599341	0.338992	-4.95185	-0.507029	1.4903	62.3867	268.246	3	6	6	3
C11H8O6S_4	3Hydroxy7sulfo2naphthoicacid	Sm+++	NaClO4	0	3.23633	1037.63	19.9722	16.3577	9.17423	12.0441	8.04124	5.72474	3.14983	4.46633	1.95928	2.6634	1.20307	1.60616	73.2804	13.2123	14.7726	11.1474	268.004	1.11111	1.88889	2.55556	0	-2.12	18	260.182	5.6801	3.96756	2.12989	113.356	11.8153	0.507029	11.8153	0.338992	0.599341	0.338992	-4.95185	-0.507029	1.4903	62.3867	268.246	3	6	6	3
C11H8O9S2	1Hydroxy47disulfo2naphthoicacid	Eu+++	NaClO4	0	3.45727	1276.28	23.1793	17.9907	11.6237	13.8161	8.65361	7.83712	3.80808	6.44107	2.4134	3.92371	1.54366	2.57691	82.2516	21.6301	19.3277	11.2078	347.961	0.909091	1.59091	2.18182	0	-2.21	22	340.246	8.42978	4.91326	2.739	135.072	12.2162	0.506393	12.2162	0.33904	1.06022	0.33904	-5.2656	-0.506393	0.737	72.2013	348.31	4	9	9	4
C11H8O9S2	1Hydroxy47disulfo2naphthoicacid	Tb+++	NaClO4	0	3.45727	1276.28	23.1793	17.9907	11.6237	13.8161	8.65361	7.83712	3.80808	6.44107	2.4134	3.92371	1.54366	2.57691	82.2516	21.6301	19.3277	11.2078	347.961	0.909091	1.59091	2.18182	0	-2.21	22	340.246	8.42978	4.91326	2.739	135.072	12.2162	0.506393	12.2162	0.33904	1.06022	0.33904	-5.2656	-0.506393	0.737	72.2013	348.31	4	9	9	4
C11H8O9S2	1Hydroxy47disulfo2naphthoicacid	Dy+++	NaClO4	0	3.45727	1276.28	23.1793	17.9907	11.6237	13.8161	8.65361	7.83712	3.80808	6.44107	2.4134	3.92371	1.54366	2.57691	82.2516	21.6301	19.3277	11.2078	347.961	0.909091	1.59091	2.18182	0	-2.21	22	340.246	8.42978	4.91326	2.739	135.072	12.2162	0.506393	12.2162	0.33904	1.06022	0.33904	-5.2656	-0.506393	0.737	72.2013	348.31	4	9	9	4
C11H8O9S2	1Hydroxy47disulfo2naphthoicacid	Er+++	NaClO4	0	3.45727	1276.28	23.1793	17.9907	11.6237	13.8161	8.65361	7.83712	3.80808	6.44107	2.4134	3.92371	1.54366	2.57691	82.2516	21.6301	19.3277	11.2078	347.961	0.909091	1.59091	2.18182	0	-2.21	22	340.246	8.42978	4.91326	2.739	135.072	12.2162	0.506393	12.2162	0.33904	1.06022	0.33904	-5.2656	-0.506393	0.737	72.2013	348.31	4	9	9	4
C11H8O9S2	1Hydroxy47disulfo2naphthoicacid	Gd+++	NaClO4	0	3.45727	1276.28	23.1793	17.9907	11.6237	13.8161	8.65361	7.83712	3.80808	6.44107	2.4134	3.92371	1.54366	2.57691	82.2516	21.6301	19.3277	11.2078	347.961	0.909091	1.59091	2.18182	0	-2.21	22	340.246	8.42978	4.91326	2.739	135.072	12.2162	0.506393	12.2162	0.33904	1.06022	0.33904	-5.2656	-0.506393	0.737	72.2013	348.31	4	9	9	4
C11H8O9S2	1Hydroxy47disulfo2naphthoicacid	Ho+++	NaClO4	0	3.45727	1276.28	23.1793	17.9907	11.6237	13.8161	8.65361	7.83712	3.80808	6.44107	2.4134	3.92371	1.54366	2.57691	82.2516	21.6301	19.3277	11.2078	347.961	0.909091	1.59091	2.18182	0	-2.21	22	340.246	8.42978	4.91326	2.739	135.072	12.2162	0.506393	12.2162	0.33904	1.06022	0.33904	-5.2656	-0.506393	0.737	72.2013	348.31	4	9	9	4
C11H8O9S2	1Hydroxy47disulfo2naphthoicacid	Lu+++	NaClO4	0	3.45727	1276.28	23.1793	17.9907	11.6237	13.8161	8.65361	7.83712	3.80808	6.44107	2.4134	3.92371	1.54366	2.57691	82.2516	21.6301	19.3277	11.2078	347.961	0.909091	1.59091	2.18182	0	-2.21	22	340.246	8.42978	4.91326	2.739	135.072	12.2162	0.506393	12.2162	0.33904	1.06022	0.33904	-5.2656	-0.506393	0.737	72.2013	348.31	4	9	9	4
C11H8O9S2	1Hydroxy47disulfo2naphthoicacid	Nd+++	NaClO4	0	3.45727	1276.28	23.1793	17.9907	11.6237	13.8161	8.65361	7.83712	3.80808	6.44107	2.4134	3.92371	1.54366	2.57691	82.2516	21.6301	19.3277	11.2078	347.961	0.909091	1.59091	2.18182	0	-2.21	22	340.246	8.42978	4.91326	2.739	135.072	12.2162	0.506393	12.2162	0.33904	1.06022	0.33904	-5.2656	-0.506393	0.737	72.2013	348.31	4	9	9	4
C11H8O9S2	1Hydroxy47disulfo2naphthoicacid	Pr+++	NaClO4	0	3.45727	1276.28	23.1793	17.9907	11.6237	13.8161	8.65361	7.83712	3.80808	6.44107	2.4134	3.92371	1.54366	2.57691	82.2516	21.6301	19.3277	11.2078	347.961	0.909091	1.59091	2.18182	0	-2.21	22	340.246	8.42978	4.91326	2.739	135.072	12.2162	0.506393	12.2162	0.33904	1.06022	0.33904	-5.2656	-0.506393	0.737	72.2013	348.31	4	9	9	4
C11H8O9S2	1Hydroxy47disulfo2naphthoicacid	Sm+++	NaClO4	0	3.45727	1276.28	23.1793	17.9907	11.6237	13.8161	8.65361	7.83712	3.80808	6.44107	2.4134	3.92371	1.54366	2.57691	82.2516	21.6301	19.3277	11.2078	347.961	0.909091	1.59091	2.18182	0	-2.21	22	340.246	8.42978	4.91326	2.739	135.072	12.2162	0.506393	12.2162	0.33904	1.06022	0.33904	-5.2656	-0.506393	0.737	72.2013	348.31	4	9	9	4
C11H8O9S2	1Hydroxy47disulfo2naphthoicacid	Tm+++	NaClO4	0	3.45727	1276.28	23.1793	17.9907	11.6237	13.8161	8.65361	7.83712	3.80808	6.44107	2.4134	3.92371	1.54366	2.57691	82.2516	21.6301	19.3277	11.2078	347.961	0.909091	1.59091	2.18182	0	-2.21	22	340.246	8.42978	4.91326	2.739	135.072	12.2162	0.506393	12.2162	0.33904	1.06022	0.33904	-5.2656	-0.506393	0.737	72.2013	348.31	4	9	9	4
C11H8O9S2	1Hydroxy47disulfo2naphthoicacid	Yb+++	NaClO4	0	3.45727	1276.28	23.1793	17.9907	11.6237	13.8161	8.65361	7.83712	3.80808	6.44107	2.4134	3.92371	1.54366	2.57691	82.2516	21.6301	19.3277	11.2078	347.961	0.909091	1.59091	2.18182	0	-2.21	22	340.246	8.42978	4.91326	2.739	135.072	12.2162	0.506393	12.2162	0.33904	1.06022	0.33904	-5.2656	-0.506393	0.737	72.2013	348.31	4	9	9	4
C11H9N3O2	42Pyridylazo13dihydroxybenzeneC5H4NNNC6H3OH2	Dy+++	NaClO4	0	2.63835	875.096	18.8864	16.6581	7.65814	11.7385	8.31917	4.00268	2.50407	2.50407	1.4358	1.4358	0.805386	0.805386	65.4317	0	25.4301	12.4577	215.069	0.9375	1.875	2.75	0	-2.43	16	206.14	3.8595	4.3936	2.32683	104.561	7.79583	0.507821	7.79583	0.293219	0.485917	0.293219	-0.664006	-0.507821	2.9082	58.1846	215.212	2	5	5	2
C11H9N3O2	42Pyridylazo13dihydroxybenzeneC5H4NNNC6H3OH2	Er+++	NaClO4	0	2.63835	875.096	18.8864	16.6581	7.65814	11.7385	8.31917	4.00268	2.50407	2.50407	1.4358	1.4358	0.805386	0.805386	65.4317	0	25.4301	12.4577	215.069	0.9375	1.875	2.75	0	-2.43	16	206.14	3.8595	4.3936	2.32683	104.561	7.79583	0.507821	7.79583	0.293219	0.485917	0.293219	-0.664006	-0.507821	2.9082	58.1846	215.212	2	5	5	2
C11H9N3O2	42Pyridylazo13dihydroxybenzeneC5H4NNNC6H3OH2	Nd+++	NaClO4	0	2.63835	875.096	18.8864	16.6581	7.65814	11.7385	8.31917	4.00268	2.50407	2.50407	1.4358	1.4358	0.805386	0.805386	65.4317	0	25.4301	12.4577	215.069	0.9375	1.875	2.75	0	-2.43	16	206.14	3.8595	4.3936	2.32683	104.561	7.79583	0.507821	7.79583	0.293219	0.485917	0.293219	-0.664006	-0.507821	2.9082	58.1846	215.212	2	5	5	2
C11H9N3O2	42Pyridylazo13dihydroxybenzeneC5H4NNNC6H3OH2	Pr+++	NaClO4	0	2.63835	875.096	18.8864	16.6581	7.65814	11.7385	8.31917	4.00268	2.50407	2.50407	1.4358	1.4358	0.805386	0.805386	65.4317	0	25.4301	12.4577	215.069	0.9375	1.875	2.75	0	-2.43	16	206.14	3.8595	4.3936	2.32683	104.561	7.79583	0.507821	7.79583	0.293219	0.485917	0.293219	-0.664006	-0.507821	2.9082	58.1846	215.212	2	5	5	2
C11H9N3O2	42Pyridylazo13dihydroxybenzeneC5H4NNNC6H3OH2	Sm+++	NaClO4	0	2.63835	875.096	18.8864	16.6581	7.65814	11.7385	8.31917	4.00268	2.50407	2.50407	1.4358	1.4358	0.805386	0.805386	65.4317	0	25.4301	12.4577	215.069	0.9375	1.875	2.75	0	-2.43	16	206.14	3.8595	4.3936	2.32683	104.561	7.79583	0.507821	7.79583	0.293219	0.485917	0.293219	-0.664006	-0.507821	2.9082	58.1846	215.212	2	5	5	2
C11H9N3O2	42Pyridylazo13dihydroxybenzeneC5H4NNNC6H3OH2	Yb+++	NaClO4	0	2.63835	875.096	18.8864	16.6581	7.65814	11.7385	8.31917	4.00268	2.50407	2.50407	1.4358	1.4358	0.805386	0.805386	65.4317	0	25.4301	12.4577	215.069	0.9375	1.875	2.75	0	-2.43	16	206.14	3.8595	4.3936	2.32683	104.561	7.79583	0.507821	7.79583	0.293219	0.485917	0.293219	-0.664006	-0.507821	2.9082	58.1846	215.212	2	5	5	2
C11H9N3O2	42Pyridylazo13dihydroxybenzeneC5H4NNNC6H3OH2	Ce+++	NaNO3	0	2.63835	875.096	18.8864	16.6581	7.65814	11.7385	8.31917	4.00268	2.50407	2.50407	1.4358	1.4358	0.805386	0.805386	65.4317	0	25.4301	12.4577	215.069	0.9375	1.875	2.75	0	-2.43	16	206.14	3.8595	4.3936	2.32683	104.561	7.79583	0.507821	7.79583	0.293219	0.485917	0.293219	-0.664006	-0.507821	2.9082	58.1846	215.212	2	5	5	2
C11H9N3O2	42Pyridylazo13dihydroxybenzeneC5H4NNNC6H3OH2	Eu+++	NaNO3	0	2.63835	875.096	18.8864	16.6581	7.65814	11.7385	8.31917	4.00268	2.50407	2.50407	1.4358	1.4358	0.805386	0.805386	65.4317	0	25.4301	12.4577	215.069	0.9375	1.875	2.75	0	-2.43	16	206.14	3.8595	4.3936	2.32683	104.561	7.79583	0.507821	7.79583	0.293219	0.485917	0.293219	-0.664006	-0.507821	2.9082	58.1846	215.212	2	5	5	2
C11H9N3O2	42Pyridylazo13dihydroxybenzeneC5H4NNNC6H3OH2	Tb+++	NaNO3	0	2.63835	875.096	18.8864	16.6581	7.65814	11.7385	8.31917	4.00268	2.50407	2.50407	1.4358	1.4358	0.805386	0.805386	65.4317	0	25.4301	12.4577	215.069	0.9375	1.875	2.75	0	-2.43	16	206.14	3.8595	4.3936	2.32683	104.561	7.79583	0.507821	7.79583	0.293219	0.485917	0.293219	-0.664006	-0.507821	2.9082	58.1846	215.212	2	5	5	2
C11H9N3O2	42Pyridylazo13dihydroxybenzeneC5H4NNNC6H3OH2	Dy+++	NaNO3	0	2.63835	875.096	18.8864	16.6581	7.65814	11.7385	8.31917	4.00268	2.50407	2.50407	1.4358	1.4358	0.805386	0.805386	65.4317	0	25.4301	12.4577	215.069	0.9375	1.875	2.75	0	-2.43	16	206.14	3.8595	4.3936	2.32683	104.561	7.79583	0.507821	7.79583	0.293219	0.485917	0.293219	-0.664006	-0.507821	2.9082	58.1846	215.212	2	5	5	2
C11H9N3O2	42Pyridylazo13dihydroxybenzeneC5H4NNNC6H3OH2	Er+++	NaNO3	0	2.63835	875.096	18.8864	16.6581	7.65814	11.7385	8.31917	4.00268	2.50407	2.50407	1.4358	1.4358	0.805386	0.805386	65.4317	0	25.4301	12.4577	215.069	0.9375	1.875	2.75	0	-2.43	16	206.14	3.8595	4.3936	2.32683	104.561	7.79583	0.507821	7.79583	0.293219	0.485917	0.293219	-0.664006	-0.507821	2.9082	58.1846	215.212	2	5	5	2
C11H9N3O2	42Pyridylazo13dihydroxybenzeneC5H4NNNC6H3OH2	Gd+++	NaNO3	0	2.63835	875.096	18.8864	16.6581	7.65814	11.7385	8.31917	4.00268	2.50407	2.50407	1.4358	1.4358	0.805386	0.805386	65.4317	0	25.4301	12.4577	215.069	0.9375	1.875	2.75	0	-2.43	16	206.14	3.8595	4.3936	2.32683	104.561	7.79583	0.507821	7.79583	0.293219	0.485917	0.293219	-0.664006	-0.507821	2.9082	58.1846	215.212	2	5	5	2
C11H9N3O2	42Pyridylazo13dihydroxybenzeneC5H4NNNC6H3OH2	Ho+++	NaNO3	0	2.63835	875.096	18.8864	16.6581	7.65814	11.7385	8.31917	4.00268	2.50407	2.50407	1.4358	1.4358	0.805386	0.805386	65.4317	0	25.4301	12.4577	215.069	0.9375	1.875	2.75	0	-2.43	16	206.14	3.8595	4.3936	2.32683	104.561	7.79583	0.507821	7.79583	0.293219	0.485917	0.293219	-0.664006	-0.507821	2.9082	58.1846	215.212	2	5	5	2
C11H9N3O2	42Pyridylazo13dihydroxybenzeneC5H4NNNC6H3OH2	Lu+++	NaNO3	0	2.63835	875.096	18.8864	16.6581	7.65814	11.7385	8.31917	4.00268	2.50407	2.50407	1.4358	1.4358	0.805386	0.805386	65.4317	0	25.4301	12.4577	215.069	0.9375	1.875	2.75	0	-2.43	16	206.14	3.8595	4.3936	2.32683	104.561	7.79583	0.507821	7.79583	0.293219	0.485917	0.293219	-0.664006	-0.507821	2.9082	58.1846	215.212	2	5	5	2
C11H9N3O2	42Pyridylazo13dihydroxybenzeneC5H4NNNC6H3OH2	Nd+++	NaNO3	0	2.63835	875.096	18.8864	16.6581	7.65814	11.7385	8.31917	4.00268	2.50407	2.50407	1.4358	1.4358	0.805386	0.805386	65.4317	0	25.4301	12.4577	215.069	0.9375	1.875	2.75	0	-2.43	16	206.14	3.8595	4.3936	2.32683	104.561	7.79583	0.507821	7.79583	0.293219	0.485917	0.293219	-0.664006	-0.507821	2.9082	58.1846	215.212	2	5	5	2
C11H9N3O2	42Pyridylazo13dihydroxybenzeneC5H4NNNC6H3OH2	Pr+++	NaNO3	0	2.63835	875.096	18.8864	16.6581	7.65814	11.7385	8.31917	4.00268	2.50407	2.50407	1.4358	1.4358	0.805386	0.805386	65.4317	0	25.4301	12.4577	215.069	0.9375	1.875	2.75	0	-2.43	16	206.14	3.8595	4.3936	2.32683	104.561	7.79583	0.507821	7.79583	0.293219	0.485917	0.293219	-0.664006	-0.507821	2.9082	58.1846	215.212	2	5	5	2
C11H9N3O2	42Pyridylazo13dihydroxybenzeneC5H4NNNC6H3OH2	Sm+++	NaNO3	0	2.63835	875.096	18.8864	16.6581	7.65814	11.7385	8.31917	4.00268	2.50407	2.50407	1.4358	1.4358	0.805386	0.805386	65.4317	0	25.4301	12.4577	215.069	0.9375	1.875	2.75	0	-2.43	16	206.14	3.8595	4.3936	2.32683	104.561	7.79583	0.507821	7.79583	0.293219	0.485917	0.293219	-0.664006	-0.507821	2.9082	58.1846	215.212	2	5	5	2
C11H9N3O2	42Pyridylazo13dihydroxybenzeneC5H4NNNC6H3OH2	Tm+++	NaNO3	0	2.63835	875.096	18.8864	16.6581	7.65814	11.7385	8.31917	4.00268	2.50407	2.50407	1.4358	1.4358	0.805386	0.805386	65.4317	0	25.4301	12.4577	215.069	0.9375	1.875	2.75	0	-2.43	16	206.14	3.8595	4.3936	2.32683	104.561	7.79583	0.507821	7.79583	0.293219	0.485917	0.293219	-0.664006	-0.507821	2.9082	58.1846	215.212	2	5	5	2
C11H9N3O2	42Pyridylazo13dihydroxybenzeneC5H4NNNC6H3OH2	Yb+++	NaNO3	0	2.63835	875.096	18.8864	16.6581	7.65814	11.7385	8.31917	4.00268	2.50407	2.50407	1.4358	1.4358	0.805386	0.805386	65.4317	0	25.4301	12.4577	215.069	0.9375	1.875	2.75	0	-2.43	16	206.14	3.8595	4.3936	2.32683	104.561	7.79583	0.507821	7.79583	0.293219	0.485917	0.293219	-0.664006	-0.507821	2.9082	58.1846	215.212	2	5	5	2
C12H10N6O4S	24Amino3124triazolylazonapthol4sulphonicacid	Pr+++	NaClO4	0	2.51122	1412.47	24.8255	20.7245	11.541	15.3832	10.3108	7.00814	3.94778	5.26428	2.5464	3.35259	1.60982	2.23459	79.6868	8.4178	30.0897	13.9106	334.048	1.17391	2	2.73913	0	-3.05	23	324.237	7.0181	5.29735	2.69457	143.516	12.4185	0.504957	12.4185	0.29472	0.124181	0.29472	-5.09082	-0.504957	1.5128	79.7758	334.317	4	10	10	3
C12H10O3	2Oxo6phenyl35hexadienoicacid	Lu+++	NaClO4	0	3.6502	797.915	19.6353	17.2247	7.22474	11.4662	8.52062	3.61237	2.11658	2.11658	1.11143	1.11143	0.545297	0.545297	71.7364	9.58907	5.10881	13.768	202.063	1.06667	1.73333	2.4	0	-2.16	15	192.129	3.45045	5.54498	4.04257	101.496	11.3799	0.475247	11.3799	0.37608	0.690679	0.37608	-1.76677	-0.475247	1.9097	57.2588	202.209	1	3	3	1
C12H10O3	2Oxo6phenyl35hexadienoicacid	Pr+++	NaClO4	0	3.6502	797.915	19.6353	17.2247	7.22474	11.4662	8.52062	3.61237	2.11658	2.11658	1.11143	1.11143	0.545297	0.545297	71.7364	9.58907	5.10881	13.768	202.063	1.06667	1.73333	2.4	0	-2.16	15	192.129	3.45045	5.54498	4.04257	101.496	11.3799	0.475247	11.3799	0.37608	0.690679	0.37608	-1.76677	-0.475247	1.9097	57.2588	202.209	1	3	3	1
C12H10O3	2Oxo6phenyl35hexadienoicacid	Sm+++	NaClO4	0	3.6502	797.915	19.6353	17.2247	7.22474	11.4662	8.52062	3.61237	2.11658	2.11658	1.11143	1.11143	0.545297	0.545297	71.7364	9.58907	5.10881	13.768	202.063	1.06667	1.73333	2.4	0	-2.16	15	192.129	3.45045	5.54498	4.04257	101.496	11.3799	0.475247	11.3799	0.37608	0.690679	0.37608	-1.76677	-0.475247	1.9097	57.2588	202.209	1	3	3	1
C12H12N2O3	1Ethyl14dihydro7methyl4oxo18naphthyridine3carboxylicacid	Ce+++	alc/w	0	3.03071	933.524	22.6877	20.1192	8.11917	12.9793	10.1387	4.23041	2.95962	2.95962	1.95268	1.95268	1.24724	1.24724	72.8624	9.58907	10.0928	16.5095	232.085	1.58824	2.47059	3.17647	0.25	-2.17	17	220.143	3.66234	4.00892	1.79577	115.334	12.648	0.477497	12.648	0.340725	0.032037	0.340725	-3.49793	-0.477497	1.38112	62.0433	232.239	1	5	5	1
C12H12N2O3	1Ethyl14dihydro7methyl4oxo18naphthyridine3carboxylicacid	Eu+++	alc/w	0	3.03071	933.524	22.6877	20.1192	8.11917	12.9793	10.1387	4.23041	2.95962	2.95962	1.95268	1.95268	1.24724	1.24724	72.8624	9.58907	10.0928	16.5095	232.085	1.58824	2.47059	3.17647	0.25	-2.17	17	220.143	3.66234	4.00892	1.79577	115.334	12.648	0.477497	12.648	0.340725	0.032037	0.340725	-3.49793	-0.477497	1.38112	62.0433	232.239	1	5	5	1
C12H12N2O3	1Ethyl14dihydro7methyl4oxo18naphthyridine3carboxylicacid	Tb+++	alc/w	0	3.03071	933.524	22.6877	20.1192	8.11917	12.9793	10.1387	4.23041	2.95962	2.95962	1.95268	1.95268	1.24724	1.24724	72.8624	9.58907	10.0928	16.5095	232.085	1.58824	2.47059	3.17647	0.25	-2.17	17	220.143	3.66234	4.00892	1.79577	115.334	12.648	0.477497	12.648	0.340725	0.032037	0.340725	-3.49793	-0.477497	1.38112	62.0433	232.239	1	5	5	1
C12H12N2O3	1Ethyl14dihydro7methyl4oxo18naphthyridine3carboxylicacid	Dy+++	alc/w	0	3.03071	933.524	22.6877	20.1192	8.11917	12.9793	10.1387	4.23041	2.95962	2.95962	1.95268	1.95268	1.24724	1.24724	72.8624	9.58907	10.0928	16.5095	232.085	1.58824	2.47059	3.17647	0.25	-2.17	17	220.143	3.66234	4.00892	1.79577	115.334	12.648	0.477497	12.648	0.340725	0.032037	0.340725	-3.49793	-0.477497	1.38112	62.0433	232.239	1	5	5	1
C12H12N2O3	1Ethyl14dihydro7methyl4oxo18naphthyridine3carboxylicacid	Er+++	alc/w	0	3.03071	933.524	22.6877	20.1192	8.11917	12.9793	10.1387	4.23041	2.95962	2.95962	1.95268	1.95268	1.24724	1.24724	72.8624	9.58907	10.0928	16.5095	232.085	1.58824	2.47059	3.17647	0.25	-2.17	17	220.143	3.66234	4.00892	1.79577	115.334	12.648	0.477497	12.648	0.340725	0.032037	0.340725	-3.49793	-0.477497	1.38112	62.0433	232.239	1	5	5	1
C12H12N2O3	1Ethyl14dihydro7methyl4oxo18naphthyridine3carboxylicacid	Gd+++	alc/w	0	3.03071	933.524	22.6877	20.1192	8.11917	12.9793	10.1387	4.23041	2.95962	2.95962	1.95268	1.95268	1.24724	1.24724	72.8624	9.58907	10.0928	16.5095	232.085	1.58824	2.47059	3.17647	0.25	-2.17	17	220.143	3.66234	4.00892	1.79577	115.334	12.648	0.477497	12.648	0.340725	0.032037	0.340725	-3.49793	-0.477497	1.38112	62.0433	232.239	1	5	5	1
C12H12N2O3	1Ethyl14dihydro7methyl4oxo18naphthyridine3carboxylicacid	Ho+++	alc/w	0	3.03071	933.524	22.6877	20.1192	8.11917	12.9793	10.1387	4.23041	2.95962	2.95962	1.95268	1.95268	1.24724	1.24724	72.8624	9.58907	10.0928	16.5095	232.085	1.58824	2.47059	3.17647	0.25	-2.17	17	220.143	3.66234	4.00892	1.79577	115.334	12.648	0.477497	12.648	0.340725	0.032037	0.340725	-3.49793	-0.477497	1.38112	62.0433	232.239	1	5	5	1
C12H12N2O3	1Ethyl14dihydro7methyl4oxo18naphthyridine3carboxylicacid	Lu+++	alc/w	0	3.03071	933.524	22.6877	20.1192	8.11917	12.9793	10.1387	4.23041	2.95962	2.95962	1.95268	1.95268	1.24724	1.24724	72.8624	9.58907	10.0928	16.5095	232.085	1.58824	2.47059	3.17647	0.25	-2.17	17	220.143	3.66234	4.00892	1.79577	115.334	12.648	0.477497	12.648	0.340725	0.032037	0.340725	-3.49793	-0.477497	1.38112	62.0433	232.239	1	5	5	1
C12H12N2O3	1Ethyl14dihydro7methyl4oxo18naphthyridine3carboxylicacid	Nd+++	alc/w	0	3.03071	933.524	22.6877	20.1192	8.11917	12.9793	10.1387	4.23041	2.95962	2.95962	1.95268	1.95268	1.24724	1.24724	72.8624	9.58907	10.0928	16.5095	232.085	1.58824	2.47059	3.17647	0.25	-2.17	17	220.143	3.66234	4.00892	1.79577	115.334	12.648	0.477497	12.648	0.340725	0.032037	0.340725	-3.49793	-0.477497	1.38112	62.0433	232.239	1	5	5	1
C12H12N2O3	1Ethyl14dihydro7methyl4oxo18naphthyridine3carboxylicacid	Pr+++	alc/w	0	3.03071	933.524	22.6877	20.1192	8.11917	12.9793	10.1387	4.23041	2.95962	2.95962	1.95268	1.95268	1.24724	1.24724	72.8624	9.58907	10.0928	16.5095	232.085	1.58824	2.47059	3.17647	0.25	-2.17	17	220.143	3.66234	4.00892	1.79577	115.334	12.648	0.477497	12.648	0.340725	0.032037	0.340725	-3.49793	-0.477497	1.38112	62.0433	232.239	1	5	5	1
C12H12N2O3	1Ethyl14dihydro7methyl4oxo18naphthyridine3carboxylicacid	Sm+++	alc/w	0	3.03071	933.524	22.6877	20.1192	8.11917	12.9793	10.1387	4.23041	2.95962	2.95962	1.95268	1.95268	1.24724	1.24724	72.8624	9.58907	10.0928	16.5095	232.085	1.58824	2.47059	3.17647	0.25	-2.17	17	220.143	3.66234	4.00892	1.79577	115.334	12.648	0.477497	12.648	0.340725	0.032037	0.340725	-3.49793	-0.477497	1.38112	62.0433	232.239	1	5	5	1
C12H12N2O3	1Ethyl14dihydro7methyl4oxo18naphthyridine3carboxylicacid	Tm+++	alc/w	0	3.03071	933.524	22.6877	20.1192	8.11917	12.9793	10.1387	4.23041	2.95962	2.95962	1.95268	1.95268	1.24724	1.24724	72.8624	9.58907	10.0928	16.5095	232.085	1.58824	2.47059	3.17647	0.25	-2.17	17	220.143	3.66234	4.00892	1.79577	115.334	12.648	0.477497	12.648	0.340725	0.032037	0.340725	-3.49793	-0.477497	1.38112	62.0433	232.239	1	5	5	1
C12H12N2O3	1Ethyl14dihydro7methyl4oxo18naphthyridine3carboxylicacid	Yb+++	alc/w	0	3.03071	933.524	22.6877	20.1192	8.11917	12.9793	10.1387	4.23041	2.95962	2.95962	1.95268	1.95268	1.24724	1.24724	72.8624	9.58907	10.0928	16.5095	232.085	1.58824	2.47059	3.17647	0.25	-2.17	17	220.143	3.66234	4.00892	1.79577	115.334	12.648	0.477497	12.648	0.340725	0.032037	0.340725	-3.49793	-0.477497	1.38112	62.0433	232.239	1	5	5	1
C12H12NO3Cl	2Chloro4dimethylaminobenzylidenepyruvicacidCH32NC6H3ClCHCHCOCOOH	Ce+++	NaClO4	0	3.90353	848.578	23.058	20.0499	8.80585	12.9782	9.88042	4.35014	2.61458	2.99255	1.46357	1.74705	0.742499	0.926493	72.2091	9.58907	5.10881	28.1105	253.051	1.47059	2.23529	2.88235	0.166667	-1.81	17	241.589	4.13718	5.49807	3.60345	121.058	11.6044	0.475247	11.6044	0.37608	0.226273	0.37608	-3.35893	-0.475247	2.0729	67.4558	253.685	1	4	4	1
C12H12NO3Cl	2Chloro4dimethylaminobenzylidenepyruvicacidCH32NC6H3ClCHCHCOCOOH	Eu+++	NaClO4	0	3.90353	848.578	23.058	20.0499	8.80585	12.9782	9.88042	4.35014	2.61458	2.99255	1.46357	1.74705	0.742499	0.926493	72.2091	9.58907	5.10881	28.1105	253.051	1.47059	2.23529	2.88235	0.166667	-1.81	17	241.589	4.13718	5.49807	3.60345	121.058	11.6044	0.475247	11.6044	0.37608	0.226273	0.37608	-3.35893	-0.475247	2.0729	67.4558	253.685	1	4	4	1
C12H12NO3Cl	2Chloro4dimethylaminobenzylidenepyruvicacidCH32NC6H3ClCHCHCOCOOH	Tb+++	NaClO4	0	3.90353	848.578	23.058	20.0499	8.80585	12.9782	9.88042	4.35014	2.61458	2.99255	1.46357	1.74705	0.742499	0.926493	72.2091	9.58907	5.10881	28.1105	253.051	1.47059	2.23529	2.88235	0.166667	-1.81	17	241.589	4.13718	5.49807	3.60345	121.058	11.6044	0.475247	11.6044	0.37608	0.226273	0.37608	-3.35893	-0.475247	2.0729	67.4558	253.685	1	4	4	1
C12H12NO3Cl	2Chloro4dimethylaminobenzylidenepyruvicacidCH32NC6H3ClCHCHCOCOOH	Dy+++	NaClO4	0	3.90353	848.578	23.058	20.0499	8.80585	12.9782	9.88042	4.35014	2.61458	2.99255	1.46357	1.74705	0.742499	0.926493	72.2091	9.58907	5.10881	28.1105	253.051	1.47059	2.23529	2.88235	0.166667	-1.81	17	241.589	4.13718	5.49807	3.60345	121.058	11.6044	0.475247	11.6044	0.37608	0.226273	0.37608	-3.35893	-0.475247	2.0729	67.4558	253.685	1	4	4	1
C12H12NO3Cl	2Chloro4dimethylaminobenzylidenepyruvicacidCH32NC6H3ClCHCHCOCOOH	Er+++	NaClO4	0	3.90353	848.578	23.058	20.0499	8.80585	12.9782	9.88042	4.35014	2.61458	2.99255	1.46357	1.74705	0.742499	0.926493	72.2091	9.58907	5.10881	28.1105	253.051	1.47059	2.23529	2.88235	0.166667	-1.81	17	241.589	4.13718	5.49807	3.60345	121.058	11.6044	0.475247	11.6044	0.37608	0.226273	0.37608	-3.35893	-0.475247	2.0729	67.4558	253.685	1	4	4	1
C12H12NO3Cl	2Chloro4dimethylaminobenzylidenepyruvicacidCH32NC6H3ClCHCHCOCOOH	Gd+++	NaClO4	0	3.90353	848.578	23.058	20.0499	8.80585	12.9782	9.88042	4.35014	2.61458	2.99255	1.46357	1.74705	0.742499	0.926493	72.2091	9.58907	5.10881	28.1105	253.051	1.47059	2.23529	2.88235	0.166667	-1.81	17	241.589	4.13718	5.49807	3.60345	121.058	11.6044	0.475247	11.6044	0.37608	0.226273	0.37608	-3.35893	-0.475247	2.0729	67.4558	253.685	1	4	4	1
C12H12NO3Cl	2Chloro4dimethylaminobenzylidenepyruvicacidCH32NC6H3ClCHCHCOCOOH	Ho+++	NaClO4	0	3.90353	848.578	23.058	20.0499	8.80585	12.9782	9.88042	4.35014	2.61458	2.99255	1.46357	1.74705	0.742499	0.926493	72.2091	9.58907	5.10881	28.1105	253.051	1.47059	2.23529	2.88235	0.166667	-1.81	17	241.589	4.13718	5.49807	3.60345	121.058	11.6044	0.475247	11.6044	0.37608	0.226273	0.37608	-3.35893	-0.475247	2.0729	67.4558	253.685	1	4	4	1
C12H12NO3Cl	2Chloro4dimethylaminobenzylidenepyruvicacidCH32NC6H3ClCHCHCOCOOH	Lu+++	NaClO4	0	3.90353	848.578	23.058	20.0499	8.80585	12.9782	9.88042	4.35014	2.61458	2.99255	1.46357	1.74705	0.742499	0.926493	72.2091	9.58907	5.10881	28.1105	253.051	1.47059	2.23529	2.88235	0.166667	-1.81	17	241.589	4.13718	5.49807	3.60345	121.058	11.6044	0.475247	11.6044	0.37608	0.226273	0.37608	-3.35893	-0.475247	2.0729	67.4558	253.685	1	4	4	1
C12H12NO3Cl	2Chloro4dimethylaminobenzylidenepyruvicacidCH32NC6H3ClCHCHCOCOOH	Nd+++	NaClO4	0	3.90353	848.578	23.058	20.0499	8.80585	12.9782	9.88042	4.35014	2.61458	2.99255	1.46357	1.74705	0.742499	0.926493	72.2091	9.58907	5.10881	28.1105	253.051	1.47059	2.23529	2.88235	0.166667	-1.81	17	241.589	4.13718	5.49807	3.60345	121.058	11.6044	0.475247	11.6044	0.37608	0.226273	0.37608	-3.35893	-0.475247	2.0729	67.4558	253.685	1	4	4	1
C12H12NO3Cl	2Chloro4dimethylaminobenzylidenepyruvicacidCH32NC6H3ClCHCHCOCOOH	Pr+++	NaClO4	0	3.90353	848.578	23.058	20.0499	8.80585	12.9782	9.88042	4.35014	2.61458	2.99255	1.46357	1.74705	0.742499	0.926493	72.2091	9.58907	5.10881	28.1105	253.051	1.47059	2.23529	2.88235	0.166667	-1.81	17	241.589	4.13718	5.49807	3.60345	121.058	11.6044	0.475247	11.6044	0.37608	0.226273	0.37608	-3.35893	-0.475247	2.0729	67.4558	253.685	1	4	4	1
C12H12NO3Cl	2Chloro4dimethylaminobenzylidenepyruvicacidCH32NC6H3ClCHCHCOCOOH	Sm+++	NaClO4	0	3.90353	848.578	23.058	20.0499	8.80585	12.9782	9.88042	4.35014	2.61458	2.99255	1.46357	1.74705	0.742499	0.926493	72.2091	9.58907	5.10881	28.1105	253.051	1.47059	2.23529	2.88235	0.166667	-1.81	17	241.589	4.13718	5.49807	3.60345	121.058	11.6044	0.475247	11.6044	0.37608	0.226273	0.37608	-3.35893	-0.475247	2.0729	67.4558	253.685	1	4	4	1
C12H12NO3Cl	2Chloro4dimethylaminobenzylidenepyruvicacidCH32NC6H3ClCHCHCOCOOH	Tm+++	NaClO4	0	3.90353	848.578	23.058	20.0499	8.80585	12.9782	9.88042	4.35014	2.61458	2.99255	1.46357	1.74705	0.742499	0.926493	72.2091	9.58907	5.10881	28.1105	253.051	1.47059	2.23529	2.88235	0.166667	-1.81	17	241.589	4.13718	5.49807	3.60345	121.058	11.6044	0.475247	11.6044	0.37608	0.226273	0.37608	-3.35893	-0.475247	2.0729	67.4558	253.685	1	4	4	1
C12H12NO3Cl	2Chloro4dimethylaminobenzylidenepyruvicacidCH32NC6H3ClCHCHCOCOOH	Yb+++	NaClO4	0	3.90353	848.578	23.058	20.0499	8.80585	12.9782	9.88042	4.35014	2.61458	2.99255	1.46357	1.74705	0.742499	0.926493	72.2091	9.58907	5.10881	28.1105	253.051	1.47059	2.23529	2.88235	0.166667	-1.81	17	241.589	4.13718	5.49807	3.60345	121.058	11.6044	0.475247	11.6044	0.37608	0.226273	0.37608	-3.35893	-0.475247	2.0729	67.4558	253.685	1	4	4	1
C12H13NO3	4DimethylaminobenzylidenepyruvicacidCH32NC6H4CHCHCOCOOH	Ce+++	NaClO4	0	3.90353	843.492	23.058	20.672	7.67196	12.9782	10.1914	3.78319	2.4256	2.4256	1.32184	1.32184	0.650502	0.650502	73.2289	9.58907	5.10881	17.8803	219.09	1.375	2.0625	2.625	0.166667	-2.1	16	206.136	3.19661	5.11399	3.23674	112.16	11.5863	0.475247	11.5863	0.37608	0.261828	0.37608	-3.38362	-0.475247	1.4195	62.4458	219.24	1	4	4	1
C12H13NO3	4DimethylaminobenzylidenepyruvicacidCH32NC6H4CHCHCOCOOH	Eu+++	NaClO4	0	3.90353	843.492	23.058	20.672	7.67196	12.9782	10.1914	3.78319	2.4256	2.4256	1.32184	1.32184	0.650502	0.650502	73.2289	9.58907	5.10881	17.8803	219.09	1.375	2.0625	2.625	0.166667	-2.1	16	206.136	3.19661	5.11399	3.23674	112.16	11.5863	0.475247	11.5863	0.37608	0.261828	0.37608	-3.38362	-0.475247	1.4195	62.4458	219.24	1	4	4	1
C12H13NO3	4DimethylaminobenzylidenepyruvicacidCH32NC6H4CHCHCOCOOH	Tb+++	NaClO4	0	3.90353	843.492	23.058	20.672	7.67196	12.9782	10.1914	3.78319	2.4256	2.4256	1.32184	1.32184	0.650502	0.650502	73.2289	9.58907	5.10881	17.8803	219.09	1.375	2.0625	2.625	0.166667	-2.1	16	206.136	3.19661	5.11399	3.23674	112.16	11.5863	0.475247	11.5863	0.37608	0.261828	0.37608	-3.38362	-0.475247	1.4195	62.4458	219.24	1	4	4	1
C12H13NO3	4DimethylaminobenzylidenepyruvicacidCH32NC6H4CHCHCOCOOH	Dy+++	NaClO4	0	3.90353	843.492	23.058	20.672	7.67196	12.9782	10.1914	3.78319	2.4256	2.4256	1.32184	1.32184	0.650502	0.650502	73.2289	9.58907	5.10881	17.8803	219.09	1.375	2.0625	2.625	0.166667	-2.1	16	206.136	3.19661	5.11399	3.23674	112.16	11.5863	0.475247	11.5863	0.37608	0.261828	0.37608	-3.38362	-0.475247	1.4195	62.4458	219.24	1	4	4	1
C12H13NO3	4DimethylaminobenzylidenepyruvicacidCH32NC6H4CHCHCOCOOH	Er+++	NaClO4	0	3.90353	843.492	23.058	20.672	7.67196	12.9782	10.1914	3.78319	2.4256	2.4256	1.32184	1.32184	0.650502	0.650502	73.2289	9.58907	5.10881	17.8803	219.09	1.375	2.0625	2.625	0.166667	-2.1	16	206.136	3.19661	5.11399	3.23674	112.16	11.5863	0.475247	11.5863	0.37608	0.261828	0.37608	-3.38362	-0.475247	1.4195	62.4458	219.24	1	4	4	1
C12H13NO3	4DimethylaminobenzylidenepyruvicacidCH32NC6H4CHCHCOCOOH	Gd+++	NaClO4	0	3.90353	843.492	23.058	20.672	7.67196	12.9782	10.1914	3.78319	2.4256	2.4256	1.32184	1.32184	0.650502	0.650502	73.2289	9.58907	5.10881	17.8803	219.09	1.375	2.0625	2.625	0.166667	-2.1	16	206.136	3.19661	5.11399	3.23674	112.16	11.5863	0.475247	11.5863	0.37608	0.261828	0.37608	-3.38362	-0.475247	1.4195	62.4458	219.24	1	4	4	1
C12H13NO3	4DimethylaminobenzylidenepyruvicacidCH32NC6H4CHCHCOCOOH	Ho+++	NaClO4	0	3.90353	843.492	23.058	20.672	7.67196	12.9782	10.1914	3.78319	2.4256	2.4256	1.32184	1.32184	0.650502	0.650502	73.2289	9.58907	5.10881	17.8803	219.09	1.375	2.0625	2.625	0.166667	-2.1	16	206.136	3.19661	5.11399	3.23674	112.16	11.5863	0.475247	11.5863	0.37608	0.261828	0.37608	-3.38362	-0.475247	1.4195	62.4458	219.24	1	4	4	1
C12H13NO3	4DimethylaminobenzylidenepyruvicacidCH32NC6H4CHCHCOCOOH	Lu+++	NaClO4	0	3.90353	843.492	23.058	20.672	7.67196	12.9782	10.1914	3.78319	2.4256	2.4256	1.32184	1.32184	0.650502	0.650502	73.2289	9.58907	5.10881	17.8803	219.09	1.375	2.0625	2.625	0.166667	-2.1	16	206.136	3.19661	5.11399	3.23674	112.16	11.5863	0.475247	11.5863	0.37608	0.261828	0.37608	-3.38362	-0.475247	1.4195	62.4458	219.24	1	4	4	1
C12H13NO3	4DimethylaminobenzylidenepyruvicacidCH32NC6H4CHCHCOCOOH	Nd+++	NaClO4	0	3.90353	843.492	23.058	20.672	7.67196	12.9782	10.1914	3.78319	2.4256	2.4256	1.32184	1.32184	0.650502	0.650502	73.2289	9.58907	5.10881	17.8803	219.09	1.375	2.0625	2.625	0.166667	-2.1	16	206.136	3.19661	5.11399	3.23674	112.16	11.5863	0.475247	11.5863	0.37608	0.261828	0.37608	-3.38362	-0.475247	1.4195	62.4458	219.24	1	4	4	1
C12H13NO3	4DimethylaminobenzylidenepyruvicacidCH32NC6H4CHCHCOCOOH	Pr+++	NaClO4	0	3.90353	843.492	23.058	20.672	7.67196	12.9782	10.1914	3.78319	2.4256	2.4256	1.32184	1.32184	0.650502	0.650502	73.2289	9.58907	5.10881	17.8803	219.09	1.375	2.0625	2.625	0.166667	-2.1	16	206.136	3.19661	5.11399	3.23674	112.16	11.5863	0.475247	11.5863	0.37608	0.261828	0.37608	-3.38362	-0.475247	1.4195	62.4458	219.24	1	4	4	1
C12H13NO3	4DimethylaminobenzylidenepyruvicacidCH32NC6H4CHCHCOCOOH	Sm+++	NaClO4	0	3.90353	843.492	23.058	20.672	7.67196	12.9782	10.1914	3.78319	2.4256	2.4256	1.32184	1.32184	0.650502	0.650502	73.2289	9.58907	5.10881	17.8803	219.09	1.375	2.0625	2.625	0.166667	-2.1	16	206.136	3.19661	5.11399	3.23674	112.16	11.5863	0.475247	11.5863	0.37608	0.261828	0.37608	-3.38362	-0.475247	1.4195	62.4458	219.24	1	4	4	1
C12H13NO3	4DimethylaminobenzylidenepyruvicacidCH32NC6H4CHCHCOCOOH	Tm+++	NaClO4	0	3.90353	843.492	23.058	20.672	7.67196	12.9782	10.1914	3.78319	2.4256	2.4256	1.32184	1.32184	0.650502	0.650502	73.2289	9.58907	5.10881	17.8803	219.09	1.375	2.0625	2.625	0.166667	-2.1	16	206.136	3.19661	5.11399	3.23674	112.16	11.5863	0.475247	11.5863	0.37608	0.261828	0.37608	-3.38362	-0.475247	1.4195	62.4458	219.24	1	4	4	1
C12H13NO3	4DimethylaminobenzylidenepyruvicacidCH32NC6H4CHCHCOCOOH	Yb+++	NaClO4	0	3.90353	843.492	23.058	20.672	7.67196	12.9782	10.1914	3.78319	2.4256	2.4256	1.32184	1.32184	0.650502	0.650502	73.2289	9.58907	5.10881	17.8803	219.09	1.375	2.0625	2.625	0.166667	-2.1	16	206.136	3.19661	5.11399	3.23674	112.16	11.5863	0.475247	11.5863	0.37608	0.261828	0.37608	-3.38362	-0.475247	1.4195	62.4458	219.24	1	4	4	1
C12H15NO5	2Hydroxy5methylphenyl2methyleneiminodiethanoicacid	Ho+++	KCl	0	4.25343	918.424	26.3175	23.4885	8.48846	14.7535	11.4162	4.19144	2.69986	2.69986	1.40788	1.40788	0.851735	0.851735	78.1847	9.58907	15.3264	20.7427	253.095	1.16667	1.88889	2.44444	0.333333	-2.08	18	238.134	3.70682	6.01681	4.42318	125.421	11.8663	0.507623	11.8663	0.317228	0.872028	0.317228	-4.07277	-0.507623	0.67182	63.3924	253.254	3	6	6	3
C12H16O7S	23Benzo14710tetraoxacyclododeca2ene4sulfonicacid	Ce+++	R4N.X	0	3.02701	1150.87	28.4996	25.266	10.0825	15.7692	12.4954	5.99537	2.83712	4.15361	1.60816	2.31229	0.908248	1.30198	83.9938	8.4178	23.5025	21.9926	304.062	0.95	1.5	2.1	0.5	-1.35	20	288.192	4.5714	6.88936	4.34092	139.264	12.0664	0.487296	12.0664	0.294154	1.48106	0.294154	-5.33093	-0.487296	0.7377	68.8846	304.32	1	7	7	1
C12H16O7S	23Benzo14710tetraoxacyclododeca2ene4sulfonicacid	Eu+++	R4N.X	0	3.02701	1150.87	28.4996	25.266	10.0825	15.7692	12.4954	5.99537	2.83712	4.15361	1.60816	2.31229	0.908248	1.30198	83.9938	8.4178	23.5025	21.9926	304.062	0.95	1.5	2.1	0.5	-1.35	20	288.192	4.5714	6.88936	4.34092	139.264	12.0664	0.487296	12.0664	0.294154	1.48106	0.294154	-5.33093	-0.487296	0.7377	68.8846	304.32	1	7	7	1
C12H16O7S	23Benzo14710tetraoxacyclododeca2ene4sulfonicacid	Dy+++	R4N.X	0	3.02701	1150.87	28.4996	25.266	10.0825	15.7692	12.4954	5.99537	2.83712	4.15361	1.60816	2.31229	0.908248	1.30198	83.9938	8.4178	23.5025	21.9926	304.062	0.95	1.5	2.1	0.5	-1.35	20	288.192	4.5714	6.88936	4.34092	139.264	12.0664	0.487296	12.0664	0.294154	1.48106	0.294154	-5.33093	-0.487296	0.7377	68.8846	304.32	1	7	7	1
C12H16O7S	23Benzo14710tetraoxacyclododeca2ene4sulfonicacid	Er+++	R4N.X	0	3.02701	1150.87	28.4996	25.266	10.0825	15.7692	12.4954	5.99537	2.83712	4.15361	1.60816	2.31229	0.908248	1.30198	83.9938	8.4178	23.5025	21.9926	304.062	0.95	1.5	2.1	0.5	-1.35	20	288.192	4.5714	6.88936	4.34092	139.264	12.0664	0.487296	12.0664	0.294154	1.48106	0.294154	-5.33093	-0.487296	0.7377	68.8846	304.32	1	7	7	1
C12H16O7S	23Benzo14710tetraoxacyclododeca2ene4sulfonicacid	Gd+++	R4N.X	0	3.02701	1150.87	28.4996	25.266	10.0825	15.7692	12.4954	5.99537	2.83712	4.15361	1.60816	2.31229	0.908248	1.30198	83.9938	8.4178	23.5025	21.9926	304.062	0.95	1.5	2.1	0.5	-1.35	20	288.192	4.5714	6.88936	4.34092	139.264	12.0664	0.487296	12.0664	0.294154	1.48106	0.294154	-5.33093	-0.487296	0.7377	68.8846	304.32	1	7	7	1
C12H16O7S	23Benzo14710tetraoxacyclododeca2ene4sulfonicacid	Nd+++	R4N.X	0	3.02701	1150.87	28.4996	25.266	10.0825	15.7692	12.4954	5.99537	2.83712	4.15361	1.60816	2.31229	0.908248	1.30198	83.9938	8.4178	23.5025	21.9926	304.062	0.95	1.5	2.1	0.5	-1.35	20	288.192	4.5714	6.88936	4.34092	139.264	12.0664	0.487296	12.0664	0.294154	1.48106	0.294154	-5.33093	-0.487296	0.7377	68.8846	304.32	1	7	7	1
C12H16O7S	23Benzo14710tetraoxacyclododeca2ene4sulfonicacid	Pr+++	R4N.X	0	3.02701	1150.87	28.4996	25.266	10.0825	15.7692	12.4954	5.99537	2.83712	4.15361	1.60816	2.31229	0.908248	1.30198	83.9938	8.4178	23.5025	21.9926	304.062	0.95	1.5	2.1	0.5	-1.35	20	288.192	4.5714	6.88936	4.34092	139.264	12.0664	0.487296	12.0664	0.294154	1.48106	0.294154	-5.33093	-0.487296	0.7377	68.8846	304.32	1	7	7	1
C12H16O7S	23Benzo14710tetraoxacyclododeca2ene4sulfonicacid	Sm+++	R4N.X	0	3.02701	1150.87	28.4996	25.266	10.0825	15.7692	12.4954	5.99537	2.83712	4.15361	1.60816	2.31229	0.908248	1.30198	83.9938	8.4178	23.5025	21.9926	304.062	0.95	1.5	2.1	0.5	-1.35	20	288.192	4.5714	6.88936	4.34092	139.264	12.0664	0.487296	12.0664	0.294154	1.48106	0.294154	-5.33093	-0.487296	0.7377	68.8846	304.32	1	7	7	1
C12H16O7S	23Benzo14710tetraoxacyclododeca2ene4sulfonicacid	Yb+++	R4N.X	0	3.02701	1150.87	28.4996	25.266	10.0825	15.7692	12.4954	5.99537	2.83712	4.15361	1.60816	2.31229	0.908248	1.30198	83.9938	8.4178	23.5025	21.9926	304.062	0.95	1.5	2.1	0.5	-1.35	20	288.192	4.5714	6.88936	4.34092	139.264	12.0664	0.487296	12.0664	0.294154	1.48106	0.294154	-5.33093	-0.487296	0.7377	68.8846	304.32	1	7	7	1
C12H17N4O4PS	ThiamineorthophosphoricacidAneurinemonophosphoricacid	Eu+++	NaCl	0	2.96779	1305.22	31.4388	28.2773	11.9882	17.7807	13.8424	7.40861	3.44148	5.31343	1.93231	3.0206	1.10219	1.85981	80.3915	4.56505	24.2831	24.8767	345.078	1.5	2.40909	3.13636	0.416667	-1.38	22	327.197	5.05659	6.80354	4.55621	156.993	12.0061	0.469087	12.0061	0.469087	0.019623	0.383155	-5.38333	-0.383155	0.72474	81.2345	345.341	4	8	8	3
C12H18N2O5S	2Nitroso5Npropyl3sulfopropylaminophenol	Ce+++	KNO3	0	4.48578	1199.38	30.6628	27.3439	10.1604	16.6841	13.3017	5.8935	2.85783	3.9702	1.57265	1.92471	0.886116	1.05676	88.566	13.3249	14.8407	24.7945	302.094	1.3	2.1	2.75	0.5	-1.67	20	284.208	4.17089	7.20279	5.13797	142.961	11.9875	0.505474	11.9875	0.293219	0.940997	0.293219	-6.02633	-0.505474	2.2844	77.0984	302.352	2	7	7	2
C12H18N2O5S	2Nitroso5Npropyl3sulfopropylaminophenol	Eu+++	KNO3	0	4.48578	1199.38	30.6628	27.3439	10.1604	16.6841	13.3017	5.8935	2.85783	3.9702	1.57265	1.92471	0.886116	1.05676	88.566	13.3249	14.8407	24.7945	302.094	1.3	2.1	2.75	0.5	-1.67	20	284.208	4.17089	7.20279	5.13797	142.961	11.9875	0.505474	11.9875	0.293219	0.940997	0.293219	-6.02633	-0.505474	2.2844	77.0984	302.352	2	7	7	2
C12H18N2O5S	2Nitroso5Npropyl3sulfopropylaminophenol	Tb+++	KNO3	0	4.48578	1199.38	30.6628	27.3439	10.1604	16.6841	13.3017	5.8935	2.85783	3.9702	1.57265	1.92471	0.886116	1.05676	88.566	13.3249	14.8407	24.7945	302.094	1.3	2.1	2.75	0.5	-1.67	20	284.208	4.17089	7.20279	5.13797	142.961	11.9875	0.505474	11.9875	0.293219	0.940997	0.293219	-6.02633	-0.505474	2.2844	77.0984	302.352	2	7	7	2
C12H18N2O5S	2Nitroso5Npropyl3sulfopropylaminophenol	Dy+++	KNO3	0	4.48578	1199.38	30.6628	27.3439	10.1604	16.6841	13.3017	5.8935	2.85783	3.9702	1.57265	1.92471	0.886116	1.05676	88.566	13.3249	14.8407	24.7945	302.094	1.3	2.1	2.75	0.5	-1.67	20	284.208	4.17089	7.20279	5.13797	142.961	11.9875	0.505474	11.9875	0.293219	0.940997	0.293219	-6.02633	-0.505474	2.2844	77.0984	302.352	2	7	7	2
C12H18N2O5S	2Nitroso5Npropyl3sulfopropylaminophenol	Er+++	KNO3	0	4.48578	1199.38	30.6628	27.3439	10.1604	16.6841	13.3017	5.8935	2.85783	3.9702	1.57265	1.92471	0.886116	1.05676	88.566	13.3249	14.8407	24.7945	302.094	1.3	2.1	2.75	0.5	-1.67	20	284.208	4.17089	7.20279	5.13797	142.961	11.9875	0.505474	11.9875	0.293219	0.940997	0.293219	-6.02633	-0.505474	2.2844	77.0984	302.352	2	7	7	2
C12H18N2O5S	2Nitroso5Npropyl3sulfopropylaminophenol	Gd+++	KNO3	0	4.48578	1199.38	30.6628	27.3439	10.1604	16.6841	13.3017	5.8935	2.85783	3.9702	1.57265	1.92471	0.886116	1.05676	88.566	13.3249	14.8407	24.7945	302.094	1.3	2.1	2.75	0.5	-1.67	20	284.208	4.17089	7.20279	5.13797	142.961	11.9875	0.505474	11.9875	0.293219	0.940997	0.293219	-6.02633	-0.505474	2.2844	77.0984	302.352	2	7	7	2
C12H18N2O5S	2Nitroso5Npropyl3sulfopropylaminophenol	Ho+++	KNO3	0	4.48578	1199.38	30.6628	27.3439	10.1604	16.6841	13.3017	5.8935	2.85783	3.9702	1.57265	1.92471	0.886116	1.05676	88.566	13.3249	14.8407	24.7945	302.094	1.3	2.1	2.75	0.5	-1.67	20	284.208	4.17089	7.20279	5.13797	142.961	11.9875	0.505474	11.9875	0.293219	0.940997	0.293219	-6.02633	-0.505474	2.2844	77.0984	302.352	2	7	7	2
C12H18N2O5S	2Nitroso5Npropyl3sulfopropylaminophenol	Lu+++	KNO3	0	4.48578	1199.38	30.6628	27.3439	10.1604	16.6841	13.3017	5.8935	2.85783	3.9702	1.57265	1.92471	0.886116	1.05676	88.566	13.3249	14.8407	24.7945	302.094	1.3	2.1	2.75	0.5	-1.67	20	284.208	4.17089	7.20279	5.13797	142.961	11.9875	0.505474	11.9875	0.293219	0.940997	0.293219	-6.02633	-0.505474	2.2844	77.0984	302.352	2	7	7	2
C12H18N2O5S	2Nitroso5Npropyl3sulfopropylaminophenol	Nd+++	KNO3	0	4.48578	1199.38	30.6628	27.3439	10.1604	16.6841	13.3017	5.8935	2.85783	3.9702	1.57265	1.92471	0.886116	1.05676	88.566	13.3249	14.8407	24.7945	302.094	1.3	2.1	2.75	0.5	-1.67	20	284.208	4.17089	7.20279	5.13797	142.961	11.9875	0.505474	11.9875	0.293219	0.940997	0.293219	-6.02633	-0.505474	2.2844	77.0984	302.352	2	7	7	2
C12H18N2O5S	2Nitroso5Npropyl3sulfopropylaminophenol	Pr+++	KNO3	0	4.48578	1199.38	30.6628	27.3439	10.1604	16.6841	13.3017	5.8935	2.85783	3.9702	1.57265	1.92471	0.886116	1.05676	88.566	13.3249	14.8407	24.7945	302.094	1.3	2.1	2.75	0.5	-1.67	20	284.208	4.17089	7.20279	5.13797	142.961	11.9875	0.505474	11.9875	0.293219	0.940997	0.293219	-6.02633	-0.505474	2.2844	77.0984	302.352	2	7	7	2
C12H18N2O5S	2Nitroso5Npropyl3sulfopropylaminophenol	Sm+++	KNO3	0	4.48578	1199.38	30.6628	27.3439	10.1604	16.6841	13.3017	5.8935	2.85783	3.9702	1.57265	1.92471	0.886116	1.05676	88.566	13.3249	14.8407	24.7945	302.094	1.3	2.1	2.75	0.5	-1.67	20	284.208	4.17089	7.20279	5.13797	142.961	11.9875	0.505474	11.9875	0.293219	0.940997	0.293219	-6.02633	-0.505474	2.2844	77.0984	302.352	2	7	7	2
C12H18N2O5S	2Nitroso5Npropyl3sulfopropylaminophenol	Tm+++	KNO3	0	4.48578	1199.38	30.6628	27.3439	10.1604	16.6841	13.3017	5.8935	2.85783	3.9702	1.57265	1.92471	0.886116	1.05676	88.566	13.3249	14.8407	24.7945	302.094	1.3	2.1	2.75	0.5	-1.67	20	284.208	4.17089	7.20279	5.13797	142.961	11.9875	0.505474	11.9875	0.293219	0.940997	0.293219	-6.02633	-0.505474	2.2844	77.0984	302.352	2	7	7	2
C12H18N2O5S	2Nitroso5Npropyl3sulfopropylaminophenol	Yb+++	KNO3	0	4.48578	1199.38	30.6628	27.3439	10.1604	16.6841	13.3017	5.8935	2.85783	3.9702	1.57265	1.92471	0.886116	1.05676	88.566	13.3249	14.8407	24.7945	302.094	1.3	2.1	2.75	0.5	-1.67	20	284.208	4.17089	7.20279	5.13797	142.961	11.9875	0.505474	11.9875	0.293219	0.940997	0.293219	-6.02633	-0.505474	2.2844	77.0984	302.352	2	7	7	2
C12H18N2O8_1	trans14Diaminobuten2NNNNtetraethanoicacid	Ce+++	KCl	0	7.74961	911.855	32.4472	28.1604	10.1604	17.723	13.3576	4.72463	2.74147	2.74147	1.21027	1.21027	0.700559	0.700559	84.7623	19.1781	20.4352	24.9154	318.106	0.681818	0.954545	1.18182	0.5	-2.46	22	300.138	5.03045	10.2933	11.3736	151.043	11.8532	0.480286	11.8532	0.317228	1.16919	0.317228	-4.44764	-0.480286	-1.515	72.5632	318.282	4	10	10	4
C12H18N2O8_2	trans12DiaminocyclohexaneNNdipropanedioicacid	Ce+++	KNO3	0	4.58829	961.437	32.2925	28.1604	10.1604	17.7349	13.5548	5.02742	3.26786	3.26786	1.86922	1.86922	1.03395	1.03395	84.0601	19.1781	20.4352	24.9976	318.106	0.818182	1.13636	1.40909	0.666667	-2.2	22	300.138	4.89776	7.70741	4.66972	150.423	12.2414	0.479639	12.2414	0.331922	1.45271	0.331922	-5.01251	-0.479639	-1.4476	70.4346	318.282	6	10	10	6
C12H18N2O8_2	trans12DiaminocyclohexaneNNdipropanedioicacid	Ce+++	KNO3	0	4.58829	961.437	32.2925	28.1604	10.1604	17.7349	13.5548	5.02742	3.26786	3.26786	1.86922	1.86922	1.03395	1.03395	84.0601	19.1781	20.4352	24.9976	318.106	0.818182	1.13636	1.40909	0.666667	-2.2	22	300.138	4.89776	7.70741	4.66972	150.423	12.2414	0.479639	12.2414	0.331922	1.45271	0.331922	-5.01251	-0.479639	-1.4476	70.4346	318.282	6	10	10	6
C12H18N2O8_2	trans12DiaminocyclohexaneNNdipropanedioicacid	Eu+++	KNO3	0	4.58829	961.437	32.2925	28.1604	10.1604	17.7349	13.5548	5.02742	3.26786	3.26786	1.86922	1.86922	1.03395	1.03395	84.0601	19.1781	20.4352	24.9976	318.106	0.818182	1.13636	1.40909	0.666667	-2.2	22	300.138	4.89776	7.70741	4.66972	150.423	12.2414	0.479639	12.2414	0.331922	1.45271	0.331922	-5.01251	-0.479639	-1.4476	70.4346	318.282	6	10	10	6
C12H18N2O8_2	trans12DiaminocyclohexaneNNdipropanedioicacid	Eu+++	KNO3	0	4.58829	961.437	32.2925	28.1604	10.1604	17.7349	13.5548	5.02742	3.26786	3.26786	1.86922	1.86922	1.03395	1.03395	84.0601	19.1781	20.4352	24.9976	318.106	0.818182	1.13636	1.40909	0.666667	-2.2	22	300.138	4.89776	7.70741	4.66972	150.423	12.2414	0.479639	12.2414	0.331922	1.45271	0.331922	-5.01251	-0.479639	-1.4476	70.4346	318.282	6	10	10	6
C12H18N2O8_2	trans12DiaminocyclohexaneNNdipropanedioicacid	Tb+++	KNO3	0	4.58829	961.437	32.2925	28.1604	10.1604	17.7349	13.5548	5.02742	3.26786	3.26786	1.86922	1.86922	1.03395	1.03395	84.0601	19.1781	20.4352	24.9976	318.106	0.818182	1.13636	1.40909	0.666667	-2.2	22	300.138	4.89776	7.70741	4.66972	150.423	12.2414	0.479639	12.2414	0.331922	1.45271	0.331922	-5.01251	-0.479639	-1.4476	70.4346	318.282	6	10	10	6
C12H18N2O8_2	trans12DiaminocyclohexaneNNdipropanedioicacid	Tb+++	KNO3	0	4.58829	961.437	32.2925	28.1604	10.1604	17.7349	13.5548	5.02742	3.26786	3.26786	1.86922	1.86922	1.03395	1.03395	84.0601	19.1781	20.4352	24.9976	318.106	0.818182	1.13636	1.40909	0.666667	-2.2	22	300.138	4.89776	7.70741	4.66972	150.423	12.2414	0.479639	12.2414	0.331922	1.45271	0.331922	-5.01251	-0.479639	-1.4476	70.4346	318.282	6	10	10	6
C12H18N2O8_2	trans12DiaminocyclohexaneNNdipropanedioicacid	Dy+++	KNO3	0	4.58829	961.437	32.2925	28.1604	10.1604	17.7349	13.5548	5.02742	3.26786	3.26786	1.86922	1.86922	1.03395	1.03395	84.0601	19.1781	20.4352	24.9976	318.106	0.818182	1.13636	1.40909	0.666667	-2.2	22	300.138	4.89776	7.70741	4.66972	150.423	12.2414	0.479639	12.2414	0.331922	1.45271	0.331922	-5.01251	-0.479639	-1.4476	70.4346	318.282	6	10	10	6
C12H18N2O8_2	trans12DiaminocyclohexaneNNdipropanedioicacid	Dy+++	KNO3	0	4.58829	961.437	32.2925	28.1604	10.1604	17.7349	13.5548	5.02742	3.26786	3.26786	1.86922	1.86922	1.03395	1.03395	84.0601	19.1781	20.4352	24.9976	318.106	0.818182	1.13636	1.40909	0.666667	-2.2	22	300.138	4.89776	7.70741	4.66972	150.423	12.2414	0.479639	12.2414	0.331922	1.45271	0.331922	-5.01251	-0.479639	-1.4476	70.4346	318.282	6	10	10	6
C12H18N2O8_2	trans12DiaminocyclohexaneNNdipropanedioicacid	Er+++	KNO3	0	4.58829	961.437	32.2925	28.1604	10.1604	17.7349	13.5548	5.02742	3.26786	3.26786	1.86922	1.86922	1.03395	1.03395	84.0601	19.1781	20.4352	24.9976	318.106	0.818182	1.13636	1.40909	0.666667	-2.2	22	300.138	4.89776	7.70741	4.66972	150.423	12.2414	0.479639	12.2414	0.331922	1.45271	0.331922	-5.01251	-0.479639	-1.4476	70.4346	318.282	6	10	10	6
C12H18N2O8_2	trans12DiaminocyclohexaneNNdipropanedioicacid	Er+++	KNO3	0	4.58829	961.437	32.2925	28.1604	10.1604	17.7349	13.5548	5.02742	3.26786	3.26786	1.86922	1.86922	1.03395	1.03395	84.0601	19.1781	20.4352	24.9976	318.106	0.818182	1.13636	1.40909	0.666667	-2.2	22	300.138	4.89776	7.70741	4.66972	150.423	12.2414	0.479639	12.2414	0.331922	1.45271	0.331922	-5.01251	-0.479639	-1.4476	70.4346	318.282	6	10	10	6
C12H18N2O8_2	trans12DiaminocyclohexaneNNdipropanedioicacid	Gd+++	KNO3	0	4.58829	961.437	32.2925	28.1604	10.1604	17.7349	13.5548	5.02742	3.26786	3.26786	1.86922	1.86922	1.03395	1.03395	84.0601	19.1781	20.4352	24.9976	318.106	0.818182	1.13636	1.40909	0.666667	-2.2	22	300.138	4.89776	7.70741	4.66972	150.423	12.2414	0.479639	12.2414	0.331922	1.45271	0.331922	-5.01251	-0.479639	-1.4476	70.4346	318.282	6	10	10	6
C12H18N2O8_2	trans12DiaminocyclohexaneNNdipropanedioicacid	Gd+++	KNO3	0	4.58829	961.437	32.2925	28.1604	10.1604	17.7349	13.5548	5.02742	3.26786	3.26786	1.86922	1.86922	1.03395	1.03395	84.0601	19.1781	20.4352	24.9976	318.106	0.818182	1.13636	1.40909	0.666667	-2.2	22	300.138	4.89776	7.70741	4.66972	150.423	12.2414	0.479639	12.2414	0.331922	1.45271	0.331922	-5.01251	-0.479639	-1.4476	70.4346	318.282	6	10	10	6
C12H18N2O8_2	trans12DiaminocyclohexaneNNdipropanedioicacid	Ho+++	KNO3	0	4.58829	961.437	32.2925	28.1604	10.1604	17.7349	13.5548	5.02742	3.26786	3.26786	1.86922	1.86922	1.03395	1.03395	84.0601	19.1781	20.4352	24.9976	318.106	0.818182	1.13636	1.40909	0.666667	-2.2	22	300.138	4.89776	7.70741	4.66972	150.423	12.2414	0.479639	12.2414	0.331922	1.45271	0.331922	-5.01251	-0.479639	-1.4476	70.4346	318.282	6	10	10	6
C12H18N2O8_2	trans12DiaminocyclohexaneNNdipropanedioicacid	Ho+++	KNO3	0	4.58829	961.437	32.2925	28.1604	10.1604	17.7349	13.5548	5.02742	3.26786	3.26786	1.86922	1.86922	1.03395	1.03395	84.0601	19.1781	20.4352	24.9976	318.106	0.818182	1.13636	1.40909	0.666667	-2.2	22	300.138	4.89776	7.70741	4.66972	150.423	12.2414	0.479639	12.2414	0.331922	1.45271	0.331922	-5.01251	-0.479639	-1.4476	70.4346	318.282	6	10	10	6
C12H18N2O8_2	trans12DiaminocyclohexaneNNdipropanedioicacid	Lu+++	KNO3	0	4.58829	961.437	32.2925	28.1604	10.1604	17.7349	13.5548	5.02742	3.26786	3.26786	1.86922	1.86922	1.03395	1.03395	84.0601	19.1781	20.4352	24.9976	318.106	0.818182	1.13636	1.40909	0.666667	-2.2	22	300.138	4.89776	7.70741	4.66972	150.423	12.2414	0.479639	12.2414	0.331922	1.45271	0.331922	-5.01251	-0.479639	-1.4476	70.4346	318.282	6	10	10	6
C12H18N2O8_2	trans12DiaminocyclohexaneNNdipropanedioicacid	Lu+++	KNO3	0	4.58829	961.437	32.2925	28.1604	10.1604	17.7349	13.5548	5.02742	3.26786	3.26786	1.86922	1.86922	1.03395	1.03395	84.0601	19.1781	20.4352	24.9976	318.106	0.818182	1.13636	1.40909	0.666667	-2.2	22	300.138	4.89776	7.70741	4.66972	150.423	12.2414	0.479639	12.2414	0.331922	1.45271	0.331922	-5.01251	-0.479639	-1.4476	70.4346	318.282	6	10	10	6
C12H18N2O8_2	trans12DiaminocyclohexaneNNdipropanedioicacid	Nd+++	KNO3	0	4.58829	961.437	32.2925	28.1604	10.1604	17.7349	13.5548	5.02742	3.26786	3.26786	1.86922	1.86922	1.03395	1.03395	84.0601	19.1781	20.4352	24.9976	318.106	0.818182	1.13636	1.40909	0.666667	-2.2	22	300.138	4.89776	7.70741	4.66972	150.423	12.2414	0.479639	12.2414	0.331922	1.45271	0.331922	-5.01251	-0.479639	-1.4476	70.4346	318.282	6	10	10	6
C12H18N2O8_2	trans12DiaminocyclohexaneNNdipropanedioicacid	Nd+++	KNO3	0	4.58829	961.437	32.2925	28.1604	10.1604	17.7349	13.5548	5.02742	3.26786	3.26786	1.86922	1.86922	1.03395	1.03395	84.0601	19.1781	20.4352	24.9976	318.106	0.818182	1.13636	1.40909	0.666667	-2.2	22	300.138	4.89776	7.70741	4.66972	150.423	12.2414	0.479639	12.2414	0.331922	1.45271	0.331922	-5.01251	-0.479639	-1.4476	70.4346	318.282	6	10	10	6
C12H18N2O8_2	trans12DiaminocyclohexaneNNdipropanedioicacid	Pr+++	KNO3	0	4.58829	961.437	32.2925	28.1604	10.1604	17.7349	13.5548	5.02742	3.26786	3.26786	1.86922	1.86922	1.03395	1.03395	84.0601	19.1781	20.4352	24.9976	318.106	0.818182	1.13636	1.40909	0.666667	-2.2	22	300.138	4.89776	7.70741	4.66972	150.423	12.2414	0.479639	12.2414	0.331922	1.45271	0.331922	-5.01251	-0.479639	-1.4476	70.4346	318.282	6	10	10	6
C12H18N2O8_2	trans12DiaminocyclohexaneNNdipropanedioicacid	Pr+++	KNO3	0	4.58829	961.437	32.2925	28.1604	10.1604	17.7349	13.5548	5.02742	3.26786	3.26786	1.86922	1.86922	1.03395	1.03395	84.0601	19.1781	20.4352	24.9976	318.106	0.818182	1.13636	1.40909	0.666667	-2.2	22	300.138	4.89776	7.70741	4.66972	150.423	12.2414	0.479639	12.2414	0.331922	1.45271	0.331922	-5.01251	-0.479639	-1.4476	70.4346	318.282	6	10	10	6
C12H18N2O8_2	trans12DiaminocyclohexaneNNdipropanedioicacid	Sm+++	KNO3	0	4.58829	961.437	32.2925	28.1604	10.1604	17.7349	13.5548	5.02742	3.26786	3.26786	1.86922	1.86922	1.03395	1.03395	84.0601	19.1781	20.4352	24.9976	318.106	0.818182	1.13636	1.40909	0.666667	-2.2	22	300.138	4.89776	7.70741	4.66972	150.423	12.2414	0.479639	12.2414	0.331922	1.45271	0.331922	-5.01251	-0.479639	-1.4476	70.4346	318.282	6	10	10	6
C12H18N2O8_2	trans12DiaminocyclohexaneNNdipropanedioicacid	Sm+++	KNO3	0	4.58829	961.437	32.2925	28.1604	10.1604	17.7349	13.5548	5.02742	3.26786	3.26786	1.86922	1.86922	1.03395	1.03395	84.0601	19.1781	20.4352	24.9976	318.106	0.818182	1.13636	1.40909	0.666667	-2.2	22	300.138	4.89776	7.70741	4.66972	150.423	12.2414	0.479639	12.2414	0.331922	1.45271	0.331922	-5.01251	-0.479639	-1.4476	70.4346	318.282	6	10	10	6
C12H18N2O8_2	trans12DiaminocyclohexaneNNdipropanedioicacid	Tm+++	KNO3	0	4.58829	961.437	32.2925	28.1604	10.1604	17.7349	13.5548	5.02742	3.26786	3.26786	1.86922	1.86922	1.03395	1.03395	84.0601	19.1781	20.4352	24.9976	318.106	0.818182	1.13636	1.40909	0.666667	-2.2	22	300.138	4.89776	7.70741	4.66972	150.423	12.2414	0.479639	12.2414	0.331922	1.45271	0.331922	-5.01251	-0.479639	-1.4476	70.4346	318.282	6	10	10	6
C12H18N2O8_2	trans12DiaminocyclohexaneNNdipropanedioicacid	Tm+++	KNO3	0	4.58829	961.437	32.2925	28.1604	10.1604	17.7349	13.5548	5.02742	3.26786	3.26786	1.86922	1.86922	1.03395	1.03395	84.0601	19.1781	20.4352	24.9976	318.106	0.818182	1.13636	1.40909	0.666667	-2.2	22	300.138	4.89776	7.70741	4.66972	150.423	12.2414	0.479639	12.2414	0.331922	1.45271	0.331922	-5.01251	-0.479639	-1.4476	70.4346	318.282	6	10	10	6
C12H18N2O8_2	trans12DiaminocyclohexaneNNdipropanedioicacid	Yb+++	KNO3	0	4.58829	961.437	32.2925	28.1604	10.1604	17.7349	13.5548	5.02742	3.26786	3.26786	1.86922	1.86922	1.03395	1.03395	84.0601	19.1781	20.4352	24.9976	318.106	0.818182	1.13636	1.40909	0.666667	-2.2	22	300.138	4.89776	7.70741	4.66972	150.423	12.2414	0.479639	12.2414	0.331922	1.45271	0.331922	-5.01251	-0.479639	-1.4476	70.4346	318.282	6	10	10	6
C12H18N2O8_2	trans12DiaminocyclohexaneNNdipropanedioicacid	Yb+++	KNO3	0	4.58829	961.437	32.2925	28.1604	10.1604	17.7349	13.5548	5.02742	3.26786	3.26786	1.86922	1.86922	1.03395	1.03395	84.0601	19.1781	20.4352	24.9976	318.106	0.818182	1.13636	1.40909	0.666667	-2.2	22	300.138	4.89776	7.70741	4.66972	150.423	12.2414	0.479639	12.2414	0.331922	1.45271	0.331922	-5.01251	-0.479639	-1.4476	70.4346	318.282	6	10	10	6
C12H18N2O8_3	14Dioxa710diazayclododecane512dione710diethanoicacid	Ce+++	R4N.X	0	4.44332	981.437	32.2925	28.1604	10.1604	17.4505	13.6994	4.88288	2.89972	2.89972	1.41509	1.41509	0.812861	0.812861	85.7762	19.1781	19.6913	24.7945	318.106	1.04545	1.45455	1.81818	0.666667	-2.2	22	300.138	4.89776	8.94867	7.54743	151.192	12.6624	0.480286	12.6624	0.31978	1.39287	0.31978	-4.88747	-0.480286	-2.1404	70.0696	318.282	2	10	10	2
C12H18N2O8_3	14Dioxa710diazayclododecane512dione710diethanoicacid	Eu+++	R4N.X	0	4.44332	981.437	32.2925	28.1604	10.1604	17.4505	13.6994	4.88288	2.89972	2.89972	1.41509	1.41509	0.812861	0.812861	85.7762	19.1781	19.6913	24.7945	318.106	1.04545	1.45455	1.81818	0.666667	-2.2	22	300.138	4.89776	8.94867	7.54743	151.192	12.6624	0.480286	12.6624	0.31978	1.39287	0.31978	-4.88747	-0.480286	-2.1404	70.0696	318.282	2	10	10	2
C12H18N2O8_3	14Dioxa710diazayclododecane512dione710diethanoicacid	Dy+++	R4N.X	0	4.44332	981.437	32.2925	28.1604	10.1604	17.4505	13.6994	4.88288	2.89972	2.89972	1.41509	1.41509	0.812861	0.812861	85.7762	19.1781	19.6913	24.7945	318.106	1.04545	1.45455	1.81818	0.666667	-2.2	22	300.138	4.89776	8.94867	7.54743	151.192	12.6624	0.480286	12.6624	0.31978	1.39287	0.31978	-4.88747	-0.480286	-2.1404	70.0696	318.282	2	10	10	2
C12H18N2O8_3	14Dioxa710diazayclododecane512dione710diethanoicacid	Er+++	R4N.X	0	4.44332	981.437	32.2925	28.1604	10.1604	17.4505	13.6994	4.88288	2.89972	2.89972	1.41509	1.41509	0.812861	0.812861	85.7762	19.1781	19.6913	24.7945	318.106	1.04545	1.45455	1.81818	0.666667	-2.2	22	300.138	4.89776	8.94867	7.54743	151.192	12.6624	0.480286	12.6624	0.31978	1.39287	0.31978	-4.88747	-0.480286	-2.1404	70.0696	318.282	2	10	10	2
C12H18N2O8_3	14Dioxa710diazayclododecane512dione710diethanoicacid	Gd+++	R4N.X	0	4.44332	981.437	32.2925	28.1604	10.1604	17.4505	13.6994	4.88288	2.89972	2.89972	1.41509	1.41509	0.812861	0.812861	85.7762	19.1781	19.6913	24.7945	318.106	1.04545	1.45455	1.81818	0.666667	-2.2	22	300.138	4.89776	8.94867	7.54743	151.192	12.6624	0.480286	12.6624	0.31978	1.39287	0.31978	-4.88747	-0.480286	-2.1404	70.0696	318.282	2	10	10	2
C12H18N2O8_3	14Dioxa710diazayclododecane512dione710diethanoicacid	Ho+++	R4N.X	0	4.44332	981.437	32.2925	28.1604	10.1604	17.4505	13.6994	4.88288	2.89972	2.89972	1.41509	1.41509	0.812861	0.812861	85.7762	19.1781	19.6913	24.7945	318.106	1.04545	1.45455	1.81818	0.666667	-2.2	22	300.138	4.89776	8.94867	7.54743	151.192	12.6624	0.480286	12.6624	0.31978	1.39287	0.31978	-4.88747	-0.480286	-2.1404	70.0696	318.282	2	10	10	2
C12H18N2O8_3	14Dioxa710diazayclododecane512dione710diethanoicacid	Lu+++	R4N.X	0	4.44332	981.437	32.2925	28.1604	10.1604	17.4505	13.6994	4.88288	2.89972	2.89972	1.41509	1.41509	0.812861	0.812861	85.7762	19.1781	19.6913	24.7945	318.106	1.04545	1.45455	1.81818	0.666667	-2.2	22	300.138	4.89776	8.94867	7.54743	151.192	12.6624	0.480286	12.6624	0.31978	1.39287	0.31978	-4.88747	-0.480286	-2.1404	70.0696	318.282	2	10	10	2
C12H18N2O8_3	14Dioxa710diazayclododecane512dione710diethanoicacid	Nd+++	R4N.X	0	4.44332	981.437	32.2925	28.1604	10.1604	17.4505	13.6994	4.88288	2.89972	2.89972	1.41509	1.41509	0.812861	0.812861	85.7762	19.1781	19.6913	24.7945	318.106	1.04545	1.45455	1.81818	0.666667	-2.2	22	300.138	4.89776	8.94867	7.54743	151.192	12.6624	0.480286	12.6624	0.31978	1.39287	0.31978	-4.88747	-0.480286	-2.1404	70.0696	318.282	2	10	10	2
C12H18N2O8_3	14Dioxa710diazayclododecane512dione710diethanoicacid	Pr+++	R4N.X	0	4.44332	981.437	32.2925	28.1604	10.1604	17.4505	13.6994	4.88288	2.89972	2.89972	1.41509	1.41509	0.812861	0.812861	85.7762	19.1781	19.6913	24.7945	318.106	1.04545	1.45455	1.81818	0.666667	-2.2	22	300.138	4.89776	8.94867	7.54743	151.192	12.6624	0.480286	12.6624	0.31978	1.39287	0.31978	-4.88747	-0.480286	-2.1404	70.0696	318.282	2	10	10	2
C12H18N2O8_3	14Dioxa710diazayclododecane512dione710diethanoicacid	Sm+++	R4N.X	0	4.44332	981.437	32.2925	28.1604	10.1604	17.4505	13.6994	4.88288	2.89972	2.89972	1.41509	1.41509	0.812861	0.812861	85.7762	19.1781	19.6913	24.7945	318.106	1.04545	1.45455	1.81818	0.666667	-2.2	22	300.138	4.89776	8.94867	7.54743	151.192	12.6624	0.480286	12.6624	0.31978	1.39287	0.31978	-4.88747	-0.480286	-2.1404	70.0696	318.282	2	10	10	2
C12H18N2O8_3	14Dioxa710diazayclododecane512dione710diethanoicacid	Tm+++	R4N.X	0	4.44332	981.437	32.2925	28.1604	10.1604	17.4505	13.6994	4.88288	2.89972	2.89972	1.41509	1.41509	0.812861	0.812861	85.7762	19.1781	19.6913	24.7945	318.106	1.04545	1.45455	1.81818	0.666667	-2.2	22	300.138	4.89776	8.94867	7.54743	151.192	12.6624	0.480286	12.6624	0.31978	1.39287	0.31978	-4.88747	-0.480286	-2.1404	70.0696	318.282	2	10	10	2
C12H18N2O8_3	14Dioxa710diazayclododecane512dione710diethanoicacid	Yb+++	R4N.X	0	4.44332	981.437	32.2925	28.1604	10.1604	17.4505	13.6994	4.88288	2.89972	2.89972	1.41509	1.41509	0.812861	0.812861	85.7762	19.1781	19.6913	24.7945	318.106	1.04545	1.45455	1.81818	0.666667	-2.2	22	300.138	4.89776	8.94867	7.54743	151.192	12.6624	0.480286	12.6624	0.31978	1.39287	0.31978	-4.88747	-0.480286	-2.1404	70.0696	318.282	2	10	10	2
C12H18N4O7P2S	ThiaminepyrophosphoricacidAneurinepyrophosphoricacid	Eu+++	NaCl	0	2.90602	1509.88	35.353	30.9493	14.5546	20.0485	14.981	9.5995	3.97034	7.38992	2.13231	4.8206	1.24134	3.11208	93.9339	9.1301	33.4894	26.3079	425.044	1.30769	2.15385	2.84615	0.416667	-1.23	26	406.168	6.98249	8.19905	6.18516	179.942	12.6594	0.48062	12.6594	0.48062	0.0974265	0.383155	-5.9768	-0.383155	0.84174	92.1448	425.32	5	11	11	4
C12H20N2O8_1	12DiaminobutaneNNNNtetraethanoicacidHOOCCH22NCH2CHC2H5NCH2COOH2	Ce+++	KNO3	0	8.8432	1008.15	34.2925	30.1604	10.1604	18.4076	14.3576	4.72463	2.85327	2.85327	1.37208	1.37208	0.828509	0.828509	85.404	19.1781	20.4352	27.6569	320.122	0.772727	1.18182	1.54545	0.666667	-2.2	22	300.138	4.64855	9.68489	8.8692	154.542	12.2352	0.480286	12.2352	0.317228	1.54709	0.317228	-5.39688	-0.480286	-1.2926	72.6352	320.298	4	10	10	4
C12H20N2O8_1	12DiaminobutaneNNNNtetraethanoicacidHOOCCH22NCH2CHC2H5NCH2COOH2	Eu+++	KNO3	0	8.8432	1008.15	34.2925	30.1604	10.1604	18.4076	14.3576	4.72463	2.85327	2.85327	1.37208	1.37208	0.828509	0.828509	85.404	19.1781	20.4352	27.6569	320.122	0.772727	1.18182	1.54545	0.666667	-2.2	22	300.138	4.64855	9.68489	8.8692	154.542	12.2352	0.480286	12.2352	0.317228	1.54709	0.317228	-5.39688	-0.480286	-1.2926	72.6352	320.298	4	10	10	4
C12H20N2O8_1	12DiaminobutaneNNNNtetraethanoicacidHOOCCH22NCH2CHC2H5NCH2COOH2	Tb+++	KNO3	0	8.8432	1008.15	34.2925	30.1604	10.1604	18.4076	14.3576	4.72463	2.85327	2.85327	1.37208	1.37208	0.828509	0.828509	85.404	19.1781	20.4352	27.6569	320.122	0.772727	1.18182	1.54545	0.666667	-2.2	22	300.138	4.64855	9.68489	8.8692	154.542	12.2352	0.480286	12.2352	0.317228	1.54709	0.317228	-5.39688	-0.480286	-1.2926	72.6352	320.298	4	10	10	4
C12H20N2O8_1	12DiaminobutaneNNNNtetraethanoicacidHOOCCH22NCH2CHC2H5NCH2COOH2	Dy+++	KNO3	0	8.8432	1008.15	34.2925	30.1604	10.1604	18.4076	14.3576	4.72463	2.85327	2.85327	1.37208	1.37208	0.828509	0.828509	85.404	19.1781	20.4352	27.6569	320.122	0.772727	1.18182	1.54545	0.666667	-2.2	22	300.138	4.64855	9.68489	8.8692	154.542	12.2352	0.480286	12.2352	0.317228	1.54709	0.317228	-5.39688	-0.480286	-1.2926	72.6352	320.298	4	10	10	4
C12H20N2O8_1	12DiaminobutaneNNNNtetraethanoicacidHOOCCH22NCH2CHC2H5NCH2COOH2	Er+++	KNO3	0	8.8432	1008.15	34.2925	30.1604	10.1604	18.4076	14.3576	4.72463	2.85327	2.85327	1.37208	1.37208	0.828509	0.828509	85.404	19.1781	20.4352	27.6569	320.122	0.772727	1.18182	1.54545	0.666667	-2.2	22	300.138	4.64855	9.68489	8.8692	154.542	12.2352	0.480286	12.2352	0.317228	1.54709	0.317228	-5.39688	-0.480286	-1.2926	72.6352	320.298	4	10	10	4
C12H20N2O8_1	12DiaminobutaneNNNNtetraethanoicacidHOOCCH22NCH2CHC2H5NCH2COOH2	Gd+++	KNO3	0	8.8432	1008.15	34.2925	30.1604	10.1604	18.4076	14.3576	4.72463	2.85327	2.85327	1.37208	1.37208	0.828509	0.828509	85.404	19.1781	20.4352	27.6569	320.122	0.772727	1.18182	1.54545	0.666667	-2.2	22	300.138	4.64855	9.68489	8.8692	154.542	12.2352	0.480286	12.2352	0.317228	1.54709	0.317228	-5.39688	-0.480286	-1.2926	72.6352	320.298	4	10	10	4
C12H20N2O8_1	12DiaminobutaneNNNNtetraethanoicacidHOOCCH22NCH2CHC2H5NCH2COOH2	Ho+++	KNO3	0	8.8432	1008.15	34.2925	30.1604	10.1604	18.4076	14.3576	4.72463	2.85327	2.85327	1.37208	1.37208	0.828509	0.828509	85.404	19.1781	20.4352	27.6569	320.122	0.772727	1.18182	1.54545	0.666667	-2.2	22	300.138	4.64855	9.68489	8.8692	154.542	12.2352	0.480286	12.2352	0.317228	1.54709	0.317228	-5.39688	-0.480286	-1.2926	72.6352	320.298	4	10	10	4
C12H20N2O8_1	12DiaminobutaneNNNNtetraethanoicacidHOOCCH22NCH2CHC2H5NCH2COOH2	Lu+++	KNO3	0	8.8432	1008.15	34.2925	30.1604	10.1604	18.4076	14.3576	4.72463	2.85327	2.85327	1.37208	1.37208	0.828509	0.828509	85.404	19.1781	20.4352	27.6569	320.122	0.772727	1.18182	1.54545	0.666667	-2.2	22	300.138	4.64855	9.68489	8.8692	154.542	12.2352	0.480286	12.2352	0.317228	1.54709	0.317228	-5.39688	-0.480286	-1.2926	72.6352	320.298	4	10	10	4
C12H20N2O8_1	12DiaminobutaneNNNNtetraethanoicacidHOOCCH22NCH2CHC2H5NCH2COOH2	Nd+++	KNO3	0	8.8432	1008.15	34.2925	30.1604	10.1604	18.4076	14.3576	4.72463	2.85327	2.85327	1.37208	1.37208	0.828509	0.828509	85.404	19.1781	20.4352	27.6569	320.122	0.772727	1.18182	1.54545	0.666667	-2.2	22	300.138	4.64855	9.68489	8.8692	154.542	12.2352	0.480286	12.2352	0.317228	1.54709	0.317228	-5.39688	-0.480286	-1.2926	72.6352	320.298	4	10	10	4
C12H20N2O8_1	12DiaminobutaneNNNNtetraethanoicacidHOOCCH22NCH2CHC2H5NCH2COOH2	Pr+++	KNO3	0	8.8432	1008.15	34.2925	30.1604	10.1604	18.4076	14.3576	4.72463	2.85327	2.85327	1.37208	1.37208	0.828509	0.828509	85.404	19.1781	20.4352	27.6569	320.122	0.772727	1.18182	1.54545	0.666667	-2.2	22	300.138	4.64855	9.68489	8.8692	154.542	12.2352	0.480286	12.2352	0.317228	1.54709	0.317228	-5.39688	-0.480286	-1.2926	72.6352	320.298	4	10	10	4
C12H20N2O8_1	12DiaminobutaneNNNNtetraethanoicacidHOOCCH22NCH2CHC2H5NCH2COOH2	Sm+++	KNO3	0	8.8432	1008.15	34.2925	30.1604	10.1604	18.4076	14.3576	4.72463	2.85327	2.85327	1.37208	1.37208	0.828509	0.828509	85.404	19.1781	20.4352	27.6569	320.122	0.772727	1.18182	1.54545	0.666667	-2.2	22	300.138	4.64855	9.68489	8.8692	154.542	12.2352	0.480286	12.2352	0.317228	1.54709	0.317228	-5.39688	-0.480286	-1.2926	72.6352	320.298	4	10	10	4
C12H20N2O8_1	12DiaminobutaneNNNNtetraethanoicacidHOOCCH22NCH2CHC2H5NCH2COOH2	Tm+++	KNO3	0	8.8432	1008.15	34.2925	30.1604	10.1604	18.4076	14.3576	4.72463	2.85327	2.85327	1.37208	1.37208	0.828509	0.828509	85.404	19.1781	20.4352	27.6569	320.122	0.772727	1.18182	1.54545	0.666667	-2.2	22	300.138	4.64855	9.68489	8.8692	154.542	12.2352	0.480286	12.2352	0.317228	1.54709	0.317228	-5.39688	-0.480286	-1.2926	72.6352	320.298	4	10	10	4
C12H20N2O8_1	12DiaminobutaneNNNNtetraethanoicacidHOOCCH22NCH2CHC2H5NCH2COOH2	Yb+++	KNO3	0	8.8432	1008.15	34.2925	30.1604	10.1604	18.4076	14.3576	4.72463	2.85327	2.85327	1.37208	1.37208	0.828509	0.828509	85.404	19.1781	20.4352	27.6569	320.122	0.772727	1.18182	1.54545	0.666667	-2.2	22	300.138	4.64855	9.68489	8.8692	154.542	12.2352	0.480286	12.2352	0.317228	1.54709	0.317228	-5.39688	-0.480286	-1.2926	72.6352	320.298	4	10	10	4
C12H20N2O8_2	12DiaminoethaneNNdi2pentane15dioicacidCH2NHCHCOOHCH2CH2COOH2	Ho+++	NaClO4	0	7.59873	991.658	34.2925	30.1604	10.1604	18.4849	14.3048	4.77742	2.79426	2.79426	1.33804	1.33804	0.631518	0.631518	85.0181	19.1781	20.4352	27.7391	320.122	0.772727	1.13636	1.45455	0.666667	-2.2	22	300.138	4.64855	10.5158	9.66427	154.239	12.3444	0.481229	12.3444	0.320209	1.49782	0.320209	-4.81317	-0.481229	-1.1984	72.5926	320.298	6	10	10	6
C12H20N2O8_2	12DiaminoethaneNNdi2pentane15dioicacidCH2NHCHCOOHCH2CH2COOH2	Yb+++	NaClO4	0	7.59873	991.658	34.2925	30.1604	10.1604	18.4849	14.3048	4.77742	2.79426	2.79426	1.33804	1.33804	0.631518	0.631518	85.0181	19.1781	20.4352	27.7391	320.122	0.772727	1.13636	1.45455	0.666667	-2.2	22	300.138	4.64855	10.5158	9.66427	154.239	12.3444	0.481229	12.3444	0.320209	1.49782	0.320209	-4.81317	-0.481229	-1.1984	72.5926	320.298	6	10	10	6
C12H20N2O8_2	12DiaminoethaneNNdi2pentane15dioicacidCH2NHCHCOOHCH2CH2COOH2	Ce+++	KNO3	0	7.59873	991.658	34.2925	30.1604	10.1604	18.4849	14.3048	4.77742	2.79426	2.79426	1.33804	1.33804	0.631518	0.631518	85.0181	19.1781	20.4352	27.7391	320.122	0.772727	1.13636	1.45455	0.666667	-2.2	22	300.138	4.64855	10.5158	9.66427	154.239	12.3444	0.481229	12.3444	0.320209	1.49782	0.320209	-4.81317	-0.481229	-1.1984	72.5926	320.298	6	10	10	6
C12H20N2O8_2	12DiaminoethaneNNdi2pentane15dioicacidCH2NHCHCOOHCH2CH2COOH2	Ce+++	KNO3	0	7.59873	991.658	34.2925	30.1604	10.1604	18.4849	14.3048	4.77742	2.79426	2.79426	1.33804	1.33804	0.631518	0.631518	85.0181	19.1781	20.4352	27.7391	320.122	0.772727	1.13636	1.45455	0.666667	-2.2	22	300.138	4.64855	10.5158	9.66427	154.239	12.3444	0.481229	12.3444	0.320209	1.49782	0.320209	-4.81317	-0.481229	-1.1984	72.5926	320.298	6	10	10	6
C12H20N2O8_2	12DiaminoethaneNNdi2pentane15dioicacidCH2NHCHCOOHCH2CH2COOH2	Eu+++	KNO3	0	7.59873	991.658	34.2925	30.1604	10.1604	18.4849	14.3048	4.77742	2.79426	2.79426	1.33804	1.33804	0.631518	0.631518	85.0181	19.1781	20.4352	27.7391	320.122	0.772727	1.13636	1.45455	0.666667	-2.2	22	300.138	4.64855	10.5158	9.66427	154.239	12.3444	0.481229	12.3444	0.320209	1.49782	0.320209	-4.81317	-0.481229	-1.1984	72.5926	320.298	6	10	10	6
C12H20N2O8_2	12DiaminoethaneNNdi2pentane15dioicacidCH2NHCHCOOHCH2CH2COOH2	Eu+++	KNO3	0	7.59873	991.658	34.2925	30.1604	10.1604	18.4849	14.3048	4.77742	2.79426	2.79426	1.33804	1.33804	0.631518	0.631518	85.0181	19.1781	20.4352	27.7391	320.122	0.772727	1.13636	1.45455	0.666667	-2.2	22	300.138	4.64855	10.5158	9.66427	154.239	12.3444	0.481229	12.3444	0.320209	1.49782	0.320209	-4.81317	-0.481229	-1.1984	72.5926	320.298	6	10	10	6
C12H20N2O8_2	12DiaminoethaneNNdi2pentane15dioicacidCH2NHCHCOOHCH2CH2COOH2	Tb+++	KNO3	0	7.59873	991.658	34.2925	30.1604	10.1604	18.4849	14.3048	4.77742	2.79426	2.79426	1.33804	1.33804	0.631518	0.631518	85.0181	19.1781	20.4352	27.7391	320.122	0.772727	1.13636	1.45455	0.666667	-2.2	22	300.138	4.64855	10.5158	9.66427	154.239	12.3444	0.481229	12.3444	0.320209	1.49782	0.320209	-4.81317	-0.481229	-1.1984	72.5926	320.298	6	10	10	6
C12H20N2O8_2	12DiaminoethaneNNdi2pentane15dioicacidCH2NHCHCOOHCH2CH2COOH2	Tb+++	KNO3	0	7.59873	991.658	34.2925	30.1604	10.1604	18.4849	14.3048	4.77742	2.79426	2.79426	1.33804	1.33804	0.631518	0.631518	85.0181	19.1781	20.4352	27.7391	320.122	0.772727	1.13636	1.45455	0.666667	-2.2	22	300.138	4.64855	10.5158	9.66427	154.239	12.3444	0.481229	12.3444	0.320209	1.49782	0.320209	-4.81317	-0.481229	-1.1984	72.5926	320.298	6	10	10	6
C12H20N2O8_2	12DiaminoethaneNNdi2pentane15dioicacidCH2NHCHCOOHCH2CH2COOH2	Dy+++	KNO3	0	7.59873	991.658	34.2925	30.1604	10.1604	18.4849	14.3048	4.77742	2.79426	2.79426	1.33804	1.33804	0.631518	0.631518	85.0181	19.1781	20.4352	27.7391	320.122	0.772727	1.13636	1.45455	0.666667	-2.2	22	300.138	4.64855	10.5158	9.66427	154.239	12.3444	0.481229	12.3444	0.320209	1.49782	0.320209	-4.81317	-0.481229	-1.1984	72.5926	320.298	6	10	10	6
C12H20N2O8_2	12DiaminoethaneNNdi2pentane15dioicacidCH2NHCHCOOHCH2CH2COOH2	Dy+++	KNO3	0	7.59873	991.658	34.2925	30.1604	10.1604	18.4849	14.3048	4.77742	2.79426	2.79426	1.33804	1.33804	0.631518	0.631518	85.0181	19.1781	20.4352	27.7391	320.122	0.772727	1.13636	1.45455	0.666667	-2.2	22	300.138	4.64855	10.5158	9.66427	154.239	12.3444	0.481229	12.3444	0.320209	1.49782	0.320209	-4.81317	-0.481229	-1.1984	72.5926	320.298	6	10	10	6
C12H20N2O8_2	12DiaminoethaneNNdi2pentane15dioicacidCH2NHCHCOOHCH2CH2COOH2	Er+++	KNO3	0	7.59873	991.658	34.2925	30.1604	10.1604	18.4849	14.3048	4.77742	2.79426	2.79426	1.33804	1.33804	0.631518	0.631518	85.0181	19.1781	20.4352	27.7391	320.122	0.772727	1.13636	1.45455	0.666667	-2.2	22	300.138	4.64855	10.5158	9.66427	154.239	12.3444	0.481229	12.3444	0.320209	1.49782	0.320209	-4.81317	-0.481229	-1.1984	72.5926	320.298	6	10	10	6
C12H20N2O8_2	12DiaminoethaneNNdi2pentane15dioicacidCH2NHCHCOOHCH2CH2COOH2	Er+++	KNO3	0	7.59873	991.658	34.2925	30.1604	10.1604	18.4849	14.3048	4.77742	2.79426	2.79426	1.33804	1.33804	0.631518	0.631518	85.0181	19.1781	20.4352	27.7391	320.122	0.772727	1.13636	1.45455	0.666667	-2.2	22	300.138	4.64855	10.5158	9.66427	154.239	12.3444	0.481229	12.3444	0.320209	1.49782	0.320209	-4.81317	-0.481229	-1.1984	72.5926	320.298	6	10	10	6
C12H20N2O8_2	12DiaminoethaneNNdi2pentane15dioicacidCH2NHCHCOOHCH2CH2COOH2	Gd+++	KNO3	0	7.59873	991.658	34.2925	30.1604	10.1604	18.4849	14.3048	4.77742	2.79426	2.79426	1.33804	1.33804	0.631518	0.631518	85.0181	19.1781	20.4352	27.7391	320.122	0.772727	1.13636	1.45455	0.666667	-2.2	22	300.138	4.64855	10.5158	9.66427	154.239	12.3444	0.481229	12.3444	0.320209	1.49782	0.320209	-4.81317	-0.481229	-1.1984	72.5926	320.298	6	10	10	6
C12H20N2O8_2	12DiaminoethaneNNdi2pentane15dioicacidCH2NHCHCOOHCH2CH2COOH2	Gd+++	KNO3	0	7.59873	991.658	34.2925	30.1604	10.1604	18.4849	14.3048	4.77742	2.79426	2.79426	1.33804	1.33804	0.631518	0.631518	85.0181	19.1781	20.4352	27.7391	320.122	0.772727	1.13636	1.45455	0.666667	-2.2	22	300.138	4.64855	10.5158	9.66427	154.239	12.3444	0.481229	12.3444	0.320209	1.49782	0.320209	-4.81317	-0.481229	-1.1984	72.5926	320.298	6	10	10	6
C12H20N2O8_2	12DiaminoethaneNNdi2pentane15dioicacidCH2NHCHCOOHCH2CH2COOH2	Ho+++	KNO3	0	7.59873	991.658	34.2925	30.1604	10.1604	18.4849	14.3048	4.77742	2.79426	2.79426	1.33804	1.33804	0.631518	0.631518	85.0181	19.1781	20.4352	27.7391	320.122	0.772727	1.13636	1.45455	0.666667	-2.2	22	300.138	4.64855	10.5158	9.66427	154.239	12.3444	0.481229	12.3444	0.320209	1.49782	0.320209	-4.81317	-0.481229	-1.1984	72.5926	320.298	6	10	10	6
C12H20N2O8_2	12DiaminoethaneNNdi2pentane15dioicacidCH2NHCHCOOHCH2CH2COOH2	Ho+++	KNO3	0	7.59873	991.658	34.2925	30.1604	10.1604	18.4849	14.3048	4.77742	2.79426	2.79426	1.33804	1.33804	0.631518	0.631518	85.0181	19.1781	20.4352	27.7391	320.122	0.772727	1.13636	1.45455	0.666667	-2.2	22	300.138	4.64855	10.5158	9.66427	154.239	12.3444	0.481229	12.3444	0.320209	1.49782	0.320209	-4.81317	-0.481229	-1.1984	72.5926	320.298	6	10	10	6
C12H20N2O8_2	12DiaminoethaneNNdi2pentane15dioicacidCH2NHCHCOOHCH2CH2COOH2	Lu+++	KNO3	0	7.59873	991.658	34.2925	30.1604	10.1604	18.4849	14.3048	4.77742	2.79426	2.79426	1.33804	1.33804	0.631518	0.631518	85.0181	19.1781	20.4352	27.7391	320.122	0.772727	1.13636	1.45455	0.666667	-2.2	22	300.138	4.64855	10.5158	9.66427	154.239	12.3444	0.481229	12.3444	0.320209	1.49782	0.320209	-4.81317	-0.481229	-1.1984	72.5926	320.298	6	10	10	6
C12H20N2O8_2	12DiaminoethaneNNdi2pentane15dioicacidCH2NHCHCOOHCH2CH2COOH2	Lu+++	KNO3	0	7.59873	991.658	34.2925	30.1604	10.1604	18.4849	14.3048	4.77742	2.79426	2.79426	1.33804	1.33804	0.631518	0.631518	85.0181	19.1781	20.4352	27.7391	320.122	0.772727	1.13636	1.45455	0.666667	-2.2	22	300.138	4.64855	10.5158	9.66427	154.239	12.3444	0.481229	12.3444	0.320209	1.49782	0.320209	-4.81317	-0.481229	-1.1984	72.5926	320.298	6	10	10	6
C12H20N2O8_2	12DiaminoethaneNNdi2pentane15dioicacidCH2NHCHCOOHCH2CH2COOH2	Nd+++	KNO3	0	7.59873	991.658	34.2925	30.1604	10.1604	18.4849	14.3048	4.77742	2.79426	2.79426	1.33804	1.33804	0.631518	0.631518	85.0181	19.1781	20.4352	27.7391	320.122	0.772727	1.13636	1.45455	0.666667	-2.2	22	300.138	4.64855	10.5158	9.66427	154.239	12.3444	0.481229	12.3444	0.320209	1.49782	0.320209	-4.81317	-0.481229	-1.1984	72.5926	320.298	6	10	10	6
C12H20N2O8_2	12DiaminoethaneNNdi2pentane15dioicacidCH2NHCHCOOHCH2CH2COOH2	Nd+++	KNO3	0	7.59873	991.658	34.2925	30.1604	10.1604	18.4849	14.3048	4.77742	2.79426	2.79426	1.33804	1.33804	0.631518	0.631518	85.0181	19.1781	20.4352	27.7391	320.122	0.772727	1.13636	1.45455	0.666667	-2.2	22	300.138	4.64855	10.5158	9.66427	154.239	12.3444	0.481229	12.3444	0.320209	1.49782	0.320209	-4.81317	-0.481229	-1.1984	72.5926	320.298	6	10	10	6
C12H20N2O8_2	12DiaminoethaneNNdi2pentane15dioicacidCH2NHCHCOOHCH2CH2COOH2	Nd+++	KNO3	0	7.59873	991.658	34.2925	30.1604	10.1604	18.4849	14.3048	4.77742	2.79426	2.79426	1.33804	1.33804	0.631518	0.631518	85.0181	19.1781	20.4352	27.7391	320.122	0.772727	1.13636	1.45455	0.666667	-2.2	22	300.138	4.64855	10.5158	9.66427	154.239	12.3444	0.481229	12.3444	0.320209	1.49782	0.320209	-4.81317	-0.481229	-1.1984	72.5926	320.298	6	10	10	6
C12H20N2O8_2	12DiaminoethaneNNdi2pentane15dioicacidCH2NHCHCOOHCH2CH2COOH2	Pr+++	KNO3	0	7.59873	991.658	34.2925	30.1604	10.1604	18.4849	14.3048	4.77742	2.79426	2.79426	1.33804	1.33804	0.631518	0.631518	85.0181	19.1781	20.4352	27.7391	320.122	0.772727	1.13636	1.45455	0.666667	-2.2	22	300.138	4.64855	10.5158	9.66427	154.239	12.3444	0.481229	12.3444	0.320209	1.49782	0.320209	-4.81317	-0.481229	-1.1984	72.5926	320.298	6	10	10	6
C12H20N2O8_2	12DiaminoethaneNNdi2pentane15dioicacidCH2NHCHCOOHCH2CH2COOH2	Pr+++	KNO3	0	7.59873	991.658	34.2925	30.1604	10.1604	18.4849	14.3048	4.77742	2.79426	2.79426	1.33804	1.33804	0.631518	0.631518	85.0181	19.1781	20.4352	27.7391	320.122	0.772727	1.13636	1.45455	0.666667	-2.2	22	300.138	4.64855	10.5158	9.66427	154.239	12.3444	0.481229	12.3444	0.320209	1.49782	0.320209	-4.81317	-0.481229	-1.1984	72.5926	320.298	6	10	10	6
C12H20N2O8_2	12DiaminoethaneNNdi2pentane15dioicacidCH2NHCHCOOHCH2CH2COOH2	Pr+++	KNO3	0	7.59873	991.658	34.2925	30.1604	10.1604	18.4849	14.3048	4.77742	2.79426	2.79426	1.33804	1.33804	0.631518	0.631518	85.0181	19.1781	20.4352	27.7391	320.122	0.772727	1.13636	1.45455	0.666667	-2.2	22	300.138	4.64855	10.5158	9.66427	154.239	12.3444	0.481229	12.3444	0.320209	1.49782	0.320209	-4.81317	-0.481229	-1.1984	72.5926	320.298	6	10	10	6
C12H20N2O8_2	12DiaminoethaneNNdi2pentane15dioicacidCH2NHCHCOOHCH2CH2COOH2	Sm+++	KNO3	0	7.59873	991.658	34.2925	30.1604	10.1604	18.4849	14.3048	4.77742	2.79426	2.79426	1.33804	1.33804	0.631518	0.631518	85.0181	19.1781	20.4352	27.7391	320.122	0.772727	1.13636	1.45455	0.666667	-2.2	22	300.138	4.64855	10.5158	9.66427	154.239	12.3444	0.481229	12.3444	0.320209	1.49782	0.320209	-4.81317	-0.481229	-1.1984	72.5926	320.298	6	10	10	6
C12H20N2O8_2	12DiaminoethaneNNdi2pentane15dioicacidCH2NHCHCOOHCH2CH2COOH2	Sm+++	KNO3	0	7.59873	991.658	34.2925	30.1604	10.1604	18.4849	14.3048	4.77742	2.79426	2.79426	1.33804	1.33804	0.631518	0.631518	85.0181	19.1781	20.4352	27.7391	320.122	0.772727	1.13636	1.45455	0.666667	-2.2	22	300.138	4.64855	10.5158	9.66427	154.239	12.3444	0.481229	12.3444	0.320209	1.49782	0.320209	-4.81317	-0.481229	-1.1984	72.5926	320.298	6	10	10	6
C12H20N2O8_2	12DiaminoethaneNNdi2pentane15dioicacidCH2NHCHCOOHCH2CH2COOH2	Sm+++	KNO3	0	7.59873	991.658	34.2925	30.1604	10.1604	18.4849	14.3048	4.77742	2.79426	2.79426	1.33804	1.33804	0.631518	0.631518	85.0181	19.1781	20.4352	27.7391	320.122	0.772727	1.13636	1.45455	0.666667	-2.2	22	300.138	4.64855	10.5158	9.66427	154.239	12.3444	0.481229	12.3444	0.320209	1.49782	0.320209	-4.81317	-0.481229	-1.1984	72.5926	320.298	6	10	10	6
C12H20N2O8_2	12DiaminoethaneNNdi2pentane15dioicacidCH2NHCHCOOHCH2CH2COOH2	Tm+++	KNO3	0	7.59873	991.658	34.2925	30.1604	10.1604	18.4849	14.3048	4.77742	2.79426	2.79426	1.33804	1.33804	0.631518	0.631518	85.0181	19.1781	20.4352	27.7391	320.122	0.772727	1.13636	1.45455	0.666667	-2.2	22	300.138	4.64855	10.5158	9.66427	154.239	12.3444	0.481229	12.3444	0.320209	1.49782	0.320209	-4.81317	-0.481229	-1.1984	72.5926	320.298	6	10	10	6
C12H20N2O8_2	12DiaminoethaneNNdi2pentane15dioicacidCH2NHCHCOOHCH2CH2COOH2	Tm+++	KNO3	0	7.59873	991.658	34.2925	30.1604	10.1604	18.4849	14.3048	4.77742	2.79426	2.79426	1.33804	1.33804	0.631518	0.631518	85.0181	19.1781	20.4352	27.7391	320.122	0.772727	1.13636	1.45455	0.666667	-2.2	22	300.138	4.64855	10.5158	9.66427	154.239	12.3444	0.481229	12.3444	0.320209	1.49782	0.320209	-4.81317	-0.481229	-1.1984	72.5926	320.298	6	10	10	6
C12H20N2O8_2	12DiaminoethaneNNdi2pentane15dioicacidCH2NHCHCOOHCH2CH2COOH2	Yb+++	KNO3	0	7.59873	991.658	34.2925	30.1604	10.1604	18.4849	14.3048	4.77742	2.79426	2.79426	1.33804	1.33804	0.631518	0.631518	85.0181	19.1781	20.4352	27.7391	320.122	0.772727	1.13636	1.45455	0.666667	-2.2	22	300.138	4.64855	10.5158	9.66427	154.239	12.3444	0.481229	12.3444	0.320209	1.49782	0.320209	-4.81317	-0.481229	-1.1984	72.5926	320.298	6	10	10	6
C12H20N2O8_2	12DiaminoethaneNNdi2pentane15dioicacidCH2NHCHCOOHCH2CH2COOH2	Yb+++	KNO3	0	7.59873	991.658	34.2925	30.1604	10.1604	18.4849	14.3048	4.77742	2.79426	2.79426	1.33804	1.33804	0.631518	0.631518	85.0181	19.1781	20.4352	27.7391	320.122	0.772727	1.13636	1.45455	0.666667	-2.2	22	300.138	4.64855	10.5158	9.66427	154.239	12.3444	0.481229	12.3444	0.320209	1.49782	0.320209	-4.81317	-0.481229	-1.1984	72.5926	320.298	6	10	10	6
C12H20N2O8_3	12DiaminoethaneNNdiethanoicNNdi2propanoicacid	Ce+++	KNO3	0	8.55322	980.638	34.2925	30.1604	10.1604	18.4076	14.3576	4.72463	2.96508	2.96508	1.5137	1.5137	0.744657	0.744657	85.404	19.1781	20.4352	27.6569	320.122	0.727273	1.09091	1.36364	0.666667	-2.2	22	300.138	4.64855	8.94867	6.9947	154.542	12.4189	0.480286	12.4189	0.320141	1.5468	0.320141	-5.17605	-0.480286	-1.2942	72.6132	320.298	4	10	10	4
C12H20N2O8_3	12DiaminoethaneNNdiethanoicNNdi2propanoicacid	Eu+++	KNO3	0	8.55322	980.638	34.2925	30.1604	10.1604	18.4076	14.3576	4.72463	2.96508	2.96508	1.5137	1.5137	0.744657	0.744657	85.404	19.1781	20.4352	27.6569	320.122	0.727273	1.09091	1.36364	0.666667	-2.2	22	300.138	4.64855	8.94867	6.9947	154.542	12.4189	0.480286	12.4189	0.320141	1.5468	0.320141	-5.17605	-0.480286	-1.2942	72.6132	320.298	4	10	10	4
C12H20N2O8_3	12DiaminoethaneNNdiethanoicNNdi2propanoicacid	Tb+++	KNO3	0	8.55322	980.638	34.2925	30.1604	10.1604	18.4076	14.3576	4.72463	2.96508	2.96508	1.5137	1.5137	0.744657	0.744657	85.404	19.1781	20.4352	27.6569	320.122	0.727273	1.09091	1.36364	0.666667	-2.2	22	300.138	4.64855	8.94867	6.9947	154.542	12.4189	0.480286	12.4189	0.320141	1.5468	0.320141	-5.17605	-0.480286	-1.2942	72.6132	320.298	4	10	10	4
C12H20N2O8_3	12DiaminoethaneNNdiethanoicNNdi2propanoicacid	Dy+++	KNO3	0	8.55322	980.638	34.2925	30.1604	10.1604	18.4076	14.3576	4.72463	2.96508	2.96508	1.5137	1.5137	0.744657	0.744657	85.404	19.1781	20.4352	27.6569	320.122	0.727273	1.09091	1.36364	0.666667	-2.2	22	300.138	4.64855	8.94867	6.9947	154.542	12.4189	0.480286	12.4189	0.320141	1.5468	0.320141	-5.17605	-0.480286	-1.2942	72.6132	320.298	4	10	10	4
C12H20N2O8_3	12DiaminoethaneNNdiethanoicNNdi2propanoicacid	Er+++	KNO3	0	8.55322	980.638	34.2925	30.1604	10.1604	18.4076	14.3576	4.72463	2.96508	2.96508	1.5137	1.5137	0.744657	0.744657	85.404	19.1781	20.4352	27.6569	320.122	0.727273	1.09091	1.36364	0.666667	-2.2	22	300.138	4.64855	8.94867	6.9947	154.542	12.4189	0.480286	12.4189	0.320141	1.5468	0.320141	-5.17605	-0.480286	-1.2942	72.6132	320.298	4	10	10	4
C12H20N2O8_3	12DiaminoethaneNNdiethanoicNNdi2propanoicacid	Gd+++	KNO3	0	8.55322	980.638	34.2925	30.1604	10.1604	18.4076	14.3576	4.72463	2.96508	2.96508	1.5137	1.5137	0.744657	0.744657	85.404	19.1781	20.4352	27.6569	320.122	0.727273	1.09091	1.36364	0.666667	-2.2	22	300.138	4.64855	8.94867	6.9947	154.542	12.4189	0.480286	12.4189	0.320141	1.5468	0.320141	-5.17605	-0.480286	-1.2942	72.6132	320.298	4	10	10	4
C12H20N2O8_3	12DiaminoethaneNNdiethanoicNNdi2propanoicacid	Ho+++	KNO3	0	8.55322	980.638	34.2925	30.1604	10.1604	18.4076	14.3576	4.72463	2.96508	2.96508	1.5137	1.5137	0.744657	0.744657	85.404	19.1781	20.4352	27.6569	320.122	0.727273	1.09091	1.36364	0.666667	-2.2	22	300.138	4.64855	8.94867	6.9947	154.542	12.4189	0.480286	12.4189	0.320141	1.5468	0.320141	-5.17605	-0.480286	-1.2942	72.6132	320.298	4	10	10	4
C12H20N2O8_3	12DiaminoethaneNNdiethanoicNNdi2propanoicacid	Lu+++	KNO3	0	8.55322	980.638	34.2925	30.1604	10.1604	18.4076	14.3576	4.72463	2.96508	2.96508	1.5137	1.5137	0.744657	0.744657	85.404	19.1781	20.4352	27.6569	320.122	0.727273	1.09091	1.36364	0.666667	-2.2	22	300.138	4.64855	8.94867	6.9947	154.542	12.4189	0.480286	12.4189	0.320141	1.5468	0.320141	-5.17605	-0.480286	-1.2942	72.6132	320.298	4	10	10	4
C12H20N2O8_3	12DiaminoethaneNNdiethanoicNNdi2propanoicacid	Nd+++	KNO3	0	8.55322	980.638	34.2925	30.1604	10.1604	18.4076	14.3576	4.72463	2.96508	2.96508	1.5137	1.5137	0.744657	0.744657	85.404	19.1781	20.4352	27.6569	320.122	0.727273	1.09091	1.36364	0.666667	-2.2	22	300.138	4.64855	8.94867	6.9947	154.542	12.4189	0.480286	12.4189	0.320141	1.5468	0.320141	-5.17605	-0.480286	-1.2942	72.6132	320.298	4	10	10	4
C12H20N2O8_3	12DiaminoethaneNNdiethanoicNNdi2propanoicacid	Pr+++	KNO3	0	8.55322	980.638	34.2925	30.1604	10.1604	18.4076	14.3576	4.72463	2.96508	2.96508	1.5137	1.5137	0.744657	0.744657	85.404	19.1781	20.4352	27.6569	320.122	0.727273	1.09091	1.36364	0.666667	-2.2	22	300.138	4.64855	8.94867	6.9947	154.542	12.4189	0.480286	12.4189	0.320141	1.5468	0.320141	-5.17605	-0.480286	-1.2942	72.6132	320.298	4	10	10	4
C12H20N2O8_3	12DiaminoethaneNNdiethanoicNNdi2propanoicacid	Sm+++	KNO3	0	8.55322	980.638	34.2925	30.1604	10.1604	18.4076	14.3576	4.72463	2.96508	2.96508	1.5137	1.5137	0.744657	0.744657	85.404	19.1781	20.4352	27.6569	320.122	0.727273	1.09091	1.36364	0.666667	-2.2	22	300.138	4.64855	8.94867	6.9947	154.542	12.4189	0.480286	12.4189	0.320141	1.5468	0.320141	-5.17605	-0.480286	-1.2942	72.6132	320.298	4	10	10	4
C12H20N2O8_3	12DiaminoethaneNNdiethanoicNNdi2propanoicacid	Tm+++	KNO3	0	8.55322	980.638	34.2925	30.1604	10.1604	18.4076	14.3576	4.72463	2.96508	2.96508	1.5137	1.5137	0.744657	0.744657	85.404	19.1781	20.4352	27.6569	320.122	0.727273	1.09091	1.36364	0.666667	-2.2	22	300.138	4.64855	8.94867	6.9947	154.542	12.4189	0.480286	12.4189	0.320141	1.5468	0.320141	-5.17605	-0.480286	-1.2942	72.6132	320.298	4	10	10	4
C12H20N2O8_3	12DiaminoethaneNNdiethanoicNNdi2propanoicacid	Yb+++	KNO3	0	8.55322	980.638	34.2925	30.1604	10.1604	18.4076	14.3576	4.72463	2.96508	2.96508	1.5137	1.5137	0.744657	0.744657	85.404	19.1781	20.4352	27.6569	320.122	0.727273	1.09091	1.36364	0.666667	-2.2	22	300.138	4.64855	8.94867	6.9947	154.542	12.4189	0.480286	12.4189	0.320141	1.5468	0.320141	-5.17605	-0.480286	-1.2942	72.6132	320.298	4	10	10	4
C12H20N2O8_4	DL23DiaminobutaneNNNNtetraethanoicacidHOOCCH22NCHCH3CHCH3NCH2COOH2	Eu+++	NaClO4	0	9.02887	924.638	34.2925	30.1604	10.1604	18.4076	14.3576	4.72463	2.96508	2.96508	1.48388	1.48388	0.85646	0.85646	85.404	19.1781	20.4352	27.6569	320.122	0.681818	0.954545	1.13636	0.666667	-2.2	22	300.138	4.64855	8.94867	7.54743	154.542	12.2352	0.480286	12.2352	0.317228	1.59292	0.317228	-5.39688	-0.480286	-1.2942	72.6132	320.298	4	10	10	4
C12H20N2O8_4	DL23DiaminobutaneNNNNtetraethanoicacidHOOCCH22NCHCH3CHCH3NCH2COOH2	Tb+++	NaClO4	0	9.02887	924.638	34.2925	30.1604	10.1604	18.4076	14.3576	4.72463	2.96508	2.96508	1.48388	1.48388	0.85646	0.85646	85.404	19.1781	20.4352	27.6569	320.122	0.681818	0.954545	1.13636	0.666667	-2.2	22	300.138	4.64855	8.94867	7.54743	154.542	12.2352	0.480286	12.2352	0.317228	1.59292	0.317228	-5.39688	-0.480286	-1.2942	72.6132	320.298	4	10	10	4
C12H20N2O8_4	DL23DiaminobutaneNNNNtetraethanoicacidHOOCCH22NCHCH3CHCH3NCH2COOH2	Dy+++	NaClO4	0	9.02887	924.638	34.2925	30.1604	10.1604	18.4076	14.3576	4.72463	2.96508	2.96508	1.48388	1.48388	0.85646	0.85646	85.404	19.1781	20.4352	27.6569	320.122	0.681818	0.954545	1.13636	0.666667	-2.2	22	300.138	4.64855	8.94867	7.54743	154.542	12.2352	0.480286	12.2352	0.317228	1.59292	0.317228	-5.39688	-0.480286	-1.2942	72.6132	320.298	4	10	10	4
C12H20N2O8_4	DL23DiaminobutaneNNNNtetraethanoicacidHOOCCH22NCHCH3CHCH3NCH2COOH2	Er+++	NaClO4	0	9.02887	924.638	34.2925	30.1604	10.1604	18.4076	14.3576	4.72463	2.96508	2.96508	1.48388	1.48388	0.85646	0.85646	85.404	19.1781	20.4352	27.6569	320.122	0.681818	0.954545	1.13636	0.666667	-2.2	22	300.138	4.64855	8.94867	7.54743	154.542	12.2352	0.480286	12.2352	0.317228	1.59292	0.317228	-5.39688	-0.480286	-1.2942	72.6132	320.298	4	10	10	4
C12H20N2O8_4	DL23DiaminobutaneNNNNtetraethanoicacidHOOCCH22NCHCH3CHCH3NCH2COOH2	Gd+++	NaClO4	0	9.02887	924.638	34.2925	30.1604	10.1604	18.4076	14.3576	4.72463	2.96508	2.96508	1.48388	1.48388	0.85646	0.85646	85.404	19.1781	20.4352	27.6569	320.122	0.681818	0.954545	1.13636	0.666667	-2.2	22	300.138	4.64855	8.94867	7.54743	154.542	12.2352	0.480286	12.2352	0.317228	1.59292	0.317228	-5.39688	-0.480286	-1.2942	72.6132	320.298	4	10	10	4
C12H20N2O8_4	DL23DiaminobutaneNNNNtetraethanoicacidHOOCCH22NCHCH3CHCH3NCH2COOH2	Ho+++	NaClO4	0	9.02887	924.638	34.2925	30.1604	10.1604	18.4076	14.3576	4.72463	2.96508	2.96508	1.48388	1.48388	0.85646	0.85646	85.404	19.1781	20.4352	27.6569	320.122	0.681818	0.954545	1.13636	0.666667	-2.2	22	300.138	4.64855	8.94867	7.54743	154.542	12.2352	0.480286	12.2352	0.317228	1.59292	0.317228	-5.39688	-0.480286	-1.2942	72.6132	320.298	4	10	10	4
C12H20N2O8_4	DL23DiaminobutaneNNNNtetraethanoicacidHOOCCH22NCHCH3CHCH3NCH2COOH2	Nd+++	NaClO4	0	9.02887	924.638	34.2925	30.1604	10.1604	18.4076	14.3576	4.72463	2.96508	2.96508	1.48388	1.48388	0.85646	0.85646	85.404	19.1781	20.4352	27.6569	320.122	0.681818	0.954545	1.13636	0.666667	-2.2	22	300.138	4.64855	8.94867	7.54743	154.542	12.2352	0.480286	12.2352	0.317228	1.59292	0.317228	-5.39688	-0.480286	-1.2942	72.6132	320.298	4	10	10	4
C12H20N2O8_4	DL23DiaminobutaneNNNNtetraethanoicacidHOOCCH22NCHCH3CHCH3NCH2COOH2	Pr+++	NaClO4	0	9.02887	924.638	34.2925	30.1604	10.1604	18.4076	14.3576	4.72463	2.96508	2.96508	1.48388	1.48388	0.85646	0.85646	85.404	19.1781	20.4352	27.6569	320.122	0.681818	0.954545	1.13636	0.666667	-2.2	22	300.138	4.64855	8.94867	7.54743	154.542	12.2352	0.480286	12.2352	0.317228	1.59292	0.317228	-5.39688	-0.480286	-1.2942	72.6132	320.298	4	10	10	4
C12H20N2O8_4	DL23DiaminobutaneNNNNtetraethanoicacidHOOCCH22NCHCH3CHCH3NCH2COOH2	Sm+++	NaClO4	0	9.02887	924.638	34.2925	30.1604	10.1604	18.4076	14.3576	4.72463	2.96508	2.96508	1.48388	1.48388	0.85646	0.85646	85.404	19.1781	20.4352	27.6569	320.122	0.681818	0.954545	1.13636	0.666667	-2.2	22	300.138	4.64855	8.94867	7.54743	154.542	12.2352	0.480286	12.2352	0.317228	1.59292	0.317228	-5.39688	-0.480286	-1.2942	72.6132	320.298	4	10	10	4
C12H20N2O8_4	DL23DiaminobutaneNNNNtetraethanoicacidHOOCCH22NCHCH3CHCH3NCH2COOH2	Tm+++	NaClO4	0	9.02887	924.638	34.2925	30.1604	10.1604	18.4076	14.3576	4.72463	2.96508	2.96508	1.48388	1.48388	0.85646	0.85646	85.404	19.1781	20.4352	27.6569	320.122	0.681818	0.954545	1.13636	0.666667	-2.2	22	300.138	4.64855	8.94867	7.54743	154.542	12.2352	0.480286	12.2352	0.317228	1.59292	0.317228	-5.39688	-0.480286	-1.2942	72.6132	320.298	4	10	10	4
C12H20N2O8_4	DL23DiaminobutaneNNNNtetraethanoicacidHOOCCH22NCHCH3CHCH3NCH2COOH2	Ce+++	KNO3	0	9.02887	924.638	34.2925	30.1604	10.1604	18.4076	14.3576	4.72463	2.96508	2.96508	1.48388	1.48388	0.85646	0.85646	85.404	19.1781	20.4352	27.6569	320.122	0.681818	0.954545	1.13636	0.666667	-2.2	22	300.138	4.64855	8.94867	7.54743	154.542	12.2352	0.480286	12.2352	0.317228	1.59292	0.317228	-5.39688	-0.480286	-1.2942	72.6132	320.298	4	10	10	4
C12H20N2O8_4	DL23DiaminobutaneNNNNtetraethanoicacidHOOCCH22NCHCH3CHCH3NCH2COOH2	Ce+++	KNO3	0	9.02887	924.638	34.2925	30.1604	10.1604	18.4076	14.3576	4.72463	2.96508	2.96508	1.48388	1.48388	0.85646	0.85646	85.404	19.1781	20.4352	27.6569	320.122	0.681818	0.954545	1.13636	0.666667	-2.2	22	300.138	4.64855	8.94867	7.54743	154.542	12.2352	0.480286	12.2352	0.317228	1.59292	0.317228	-5.39688	-0.480286	-1.2942	72.6132	320.298	4	10	10	4
C12H20N2O8_4	DL23DiaminobutaneNNNNtetraethanoicacidHOOCCH22NCHCH3CHCH3NCH2COOH2	Eu+++	KNO3	0	9.02887	924.638	34.2925	30.1604	10.1604	18.4076	14.3576	4.72463	2.96508	2.96508	1.48388	1.48388	0.85646	0.85646	85.404	19.1781	20.4352	27.6569	320.122	0.681818	0.954545	1.13636	0.666667	-2.2	22	300.138	4.64855	8.94867	7.54743	154.542	12.2352	0.480286	12.2352	0.317228	1.59292	0.317228	-5.39688	-0.480286	-1.2942	72.6132	320.298	4	10	10	4
C12H20N2O8_4	DL23DiaminobutaneNNNNtetraethanoicacidHOOCCH22NCHCH3CHCH3NCH2COOH2	Tb+++	KNO3	0	9.02887	924.638	34.2925	30.1604	10.1604	18.4076	14.3576	4.72463	2.96508	2.96508	1.48388	1.48388	0.85646	0.85646	85.404	19.1781	20.4352	27.6569	320.122	0.681818	0.954545	1.13636	0.666667	-2.2	22	300.138	4.64855	8.94867	7.54743	154.542	12.2352	0.480286	12.2352	0.317228	1.59292	0.317228	-5.39688	-0.480286	-1.2942	72.6132	320.298	4	10	10	4
C12H20N2O8_4	DL23DiaminobutaneNNNNtetraethanoicacidHOOCCH22NCHCH3CHCH3NCH2COOH2	Dy+++	KNO3	0	9.02887	924.638	34.2925	30.1604	10.1604	18.4076	14.3576	4.72463	2.96508	2.96508	1.48388	1.48388	0.85646	0.85646	85.404	19.1781	20.4352	27.6569	320.122	0.681818	0.954545	1.13636	0.666667	-2.2	22	300.138	4.64855	8.94867	7.54743	154.542	12.2352	0.480286	12.2352	0.317228	1.59292	0.317228	-5.39688	-0.480286	-1.2942	72.6132	320.298	4	10	10	4
C12H20N2O8_4	DL23DiaminobutaneNNNNtetraethanoicacidHOOCCH22NCHCH3CHCH3NCH2COOH2	Er+++	KNO3	0	9.02887	924.638	34.2925	30.1604	10.1604	18.4076	14.3576	4.72463	2.96508	2.96508	1.48388	1.48388	0.85646	0.85646	85.404	19.1781	20.4352	27.6569	320.122	0.681818	0.954545	1.13636	0.666667	-2.2	22	300.138	4.64855	8.94867	7.54743	154.542	12.2352	0.480286	12.2352	0.317228	1.59292	0.317228	-5.39688	-0.480286	-1.2942	72.6132	320.298	4	10	10	4
C12H20N2O8_4	DL23DiaminobutaneNNNNtetraethanoicacidHOOCCH22NCHCH3CHCH3NCH2COOH2	Gd+++	KNO3	0	9.02887	924.638	34.2925	30.1604	10.1604	18.4076	14.3576	4.72463	2.96508	2.96508	1.48388	1.48388	0.85646	0.85646	85.404	19.1781	20.4352	27.6569	320.122	0.681818	0.954545	1.13636	0.666667	-2.2	22	300.138	4.64855	8.94867	7.54743	154.542	12.2352	0.480286	12.2352	0.317228	1.59292	0.317228	-5.39688	-0.480286	-1.2942	72.6132	320.298	4	10	10	4
C12H20N2O8_4	DL23DiaminobutaneNNNNtetraethanoicacidHOOCCH22NCHCH3CHCH3NCH2COOH2	Ho+++	KNO3	0	9.02887	924.638	34.2925	30.1604	10.1604	18.4076	14.3576	4.72463	2.96508	2.96508	1.48388	1.48388	0.85646	0.85646	85.404	19.1781	20.4352	27.6569	320.122	0.681818	0.954545	1.13636	0.666667	-2.2	22	300.138	4.64855	8.94867	7.54743	154.542	12.2352	0.480286	12.2352	0.317228	1.59292	0.317228	-5.39688	-0.480286	-1.2942	72.6132	320.298	4	10	10	4
C12H20N2O8_4	DL23DiaminobutaneNNNNtetraethanoicacidHOOCCH22NCHCH3CHCH3NCH2COOH2	Lu+++	KNO3	0	9.02887	924.638	34.2925	30.1604	10.1604	18.4076	14.3576	4.72463	2.96508	2.96508	1.48388	1.48388	0.85646	0.85646	85.404	19.1781	20.4352	27.6569	320.122	0.681818	0.954545	1.13636	0.666667	-2.2	22	300.138	4.64855	8.94867	7.54743	154.542	12.2352	0.480286	12.2352	0.317228	1.59292	0.317228	-5.39688	-0.480286	-1.2942	72.6132	320.298	4	10	10	4
C12H20N2O8_4	DL23DiaminobutaneNNNNtetraethanoicacidHOOCCH22NCHCH3CHCH3NCH2COOH2	Nd+++	KNO3	0	9.02887	924.638	34.2925	30.1604	10.1604	18.4076	14.3576	4.72463	2.96508	2.96508	1.48388	1.48388	0.85646	0.85646	85.404	19.1781	20.4352	27.6569	320.122	0.681818	0.954545	1.13636	0.666667	-2.2	22	300.138	4.64855	8.94867	7.54743	154.542	12.2352	0.480286	12.2352	0.317228	1.59292	0.317228	-5.39688	-0.480286	-1.2942	72.6132	320.298	4	10	10	4
C12H20N2O8_4	DL23DiaminobutaneNNNNtetraethanoicacidHOOCCH22NCHCH3CHCH3NCH2COOH2	Pr+++	KNO3	0	9.02887	924.638	34.2925	30.1604	10.1604	18.4076	14.3576	4.72463	2.96508	2.96508	1.48388	1.48388	0.85646	0.85646	85.404	19.1781	20.4352	27.6569	320.122	0.681818	0.954545	1.13636	0.666667	-2.2	22	300.138	4.64855	8.94867	7.54743	154.542	12.2352	0.480286	12.2352	0.317228	1.59292	0.317228	-5.39688	-0.480286	-1.2942	72.6132	320.298	4	10	10	4
C12H20N2O8_4	DL23DiaminobutaneNNNNtetraethanoicacidHOOCCH22NCHCH3CHCH3NCH2COOH2	Sm+++	KNO3	0	9.02887	924.638	34.2925	30.1604	10.1604	18.4076	14.3576	4.72463	2.96508	2.96508	1.48388	1.48388	0.85646	0.85646	85.404	19.1781	20.4352	27.6569	320.122	0.681818	0.954545	1.13636	0.666667	-2.2	22	300.138	4.64855	8.94867	7.54743	154.542	12.2352	0.480286	12.2352	0.317228	1.59292	0.317228	-5.39688	-0.480286	-1.2942	72.6132	320.298	4	10	10	4
C12H20N2O8_4	DL23DiaminobutaneNNNNtetraethanoicacidHOOCCH22NCHCH3CHCH3NCH2COOH2	Tm+++	KNO3	0	9.02887	924.638	34.2925	30.1604	10.1604	18.4076	14.3576	4.72463	2.96508	2.96508	1.48388	1.48388	0.85646	0.85646	85.404	19.1781	20.4352	27.6569	320.122	0.681818	0.954545	1.13636	0.666667	-2.2	22	300.138	4.64855	8.94867	7.54743	154.542	12.2352	0.480286	12.2352	0.317228	1.59292	0.317228	-5.39688	-0.480286	-1.2942	72.6132	320.298	4	10	10	4
C12H20N2O8_4	DL23DiaminobutaneNNNNtetraethanoicacidHOOCCH22NCHCH3CHCH3NCH2COOH2	Yb+++	KNO3	0	9.02887	924.638	34.2925	30.1604	10.1604	18.4076	14.3576	4.72463	2.96508	2.96508	1.48388	1.48388	0.85646	0.85646	85.404	19.1781	20.4352	27.6569	320.122	0.681818	0.954545	1.13636	0.666667	-2.2	22	300.138	4.64855	8.94867	7.54743	154.542	12.2352	0.480286	12.2352	0.317228	1.59292	0.317228	-5.39688	-0.480286	-1.2942	72.6132	320.298	4	10	10	4
C12H20N2O8_5	meso23DiaminobutaneNNNNtetraethanoicacidHOOCCH22NCHCH3CHCH3NCH2COOH2	Eu+++	NaClO4	0	9.02887	924.638	34.2925	30.1604	10.1604	18.4076	14.3576	4.72463	2.96508	2.96508	1.48388	1.48388	0.85646	0.85646	85.404	19.1781	20.4352	27.6569	320.122	0.681818	0.954545	1.13636	0.666667	-2.2	22	300.138	4.64855	8.94867	7.54743	154.542	12.2352	0.480286	12.2352	0.317228	1.59292	0.317228	-5.39688	-0.480286	-1.2942	72.6132	320.298	4	10	10	4
C12H20N2O8_5	meso23DiaminobutaneNNNNtetraethanoicacidHOOCCH22NCHCH3CHCH3NCH2COOH2	Tb+++	NaClO4	0	9.02887	924.638	34.2925	30.1604	10.1604	18.4076	14.3576	4.72463	2.96508	2.96508	1.48388	1.48388	0.85646	0.85646	85.404	19.1781	20.4352	27.6569	320.122	0.681818	0.954545	1.13636	0.666667	-2.2	22	300.138	4.64855	8.94867	7.54743	154.542	12.2352	0.480286	12.2352	0.317228	1.59292	0.317228	-5.39688	-0.480286	-1.2942	72.6132	320.298	4	10	10	4
C12H20N2O8_5	meso23DiaminobutaneNNNNtetraethanoicacidHOOCCH22NCHCH3CHCH3NCH2COOH2	Dy+++	NaClO4	0	9.02887	924.638	34.2925	30.1604	10.1604	18.4076	14.3576	4.72463	2.96508	2.96508	1.48388	1.48388	0.85646	0.85646	85.404	19.1781	20.4352	27.6569	320.122	0.681818	0.954545	1.13636	0.666667	-2.2	22	300.138	4.64855	8.94867	7.54743	154.542	12.2352	0.480286	12.2352	0.317228	1.59292	0.317228	-5.39688	-0.480286	-1.2942	72.6132	320.298	4	10	10	4
C12H20N2O8_5	meso23DiaminobutaneNNNNtetraethanoicacidHOOCCH22NCHCH3CHCH3NCH2COOH2	Er+++	NaClO4	0	9.02887	924.638	34.2925	30.1604	10.1604	18.4076	14.3576	4.72463	2.96508	2.96508	1.48388	1.48388	0.85646	0.85646	85.404	19.1781	20.4352	27.6569	320.122	0.681818	0.954545	1.13636	0.666667	-2.2	22	300.138	4.64855	8.94867	7.54743	154.542	12.2352	0.480286	12.2352	0.317228	1.59292	0.317228	-5.39688	-0.480286	-1.2942	72.6132	320.298	4	10	10	4
C12H20N2O8_5	meso23DiaminobutaneNNNNtetraethanoicacidHOOCCH22NCHCH3CHCH3NCH2COOH2	Gd+++	NaClO4	0	9.02887	924.638	34.2925	30.1604	10.1604	18.4076	14.3576	4.72463	2.96508	2.96508	1.48388	1.48388	0.85646	0.85646	85.404	19.1781	20.4352	27.6569	320.122	0.681818	0.954545	1.13636	0.666667	-2.2	22	300.138	4.64855	8.94867	7.54743	154.542	12.2352	0.480286	12.2352	0.317228	1.59292	0.317228	-5.39688	-0.480286	-1.2942	72.6132	320.298	4	10	10	4
C12H20N2O8_5	meso23DiaminobutaneNNNNtetraethanoicacidHOOCCH22NCHCH3CHCH3NCH2COOH2	Ho+++	NaClO4	0	9.02887	924.638	34.2925	30.1604	10.1604	18.4076	14.3576	4.72463	2.96508	2.96508	1.48388	1.48388	0.85646	0.85646	85.404	19.1781	20.4352	27.6569	320.122	0.681818	0.954545	1.13636	0.666667	-2.2	22	300.138	4.64855	8.94867	7.54743	154.542	12.2352	0.480286	12.2352	0.317228	1.59292	0.317228	-5.39688	-0.480286	-1.2942	72.6132	320.298	4	10	10	4
C12H20N2O8_5	meso23DiaminobutaneNNNNtetraethanoicacidHOOCCH22NCHCH3CHCH3NCH2COOH2	Lu+++	NaClO4	0	9.02887	924.638	34.2925	30.1604	10.1604	18.4076	14.3576	4.72463	2.96508	2.96508	1.48388	1.48388	0.85646	0.85646	85.404	19.1781	20.4352	27.6569	320.122	0.681818	0.954545	1.13636	0.666667	-2.2	22	300.138	4.64855	8.94867	7.54743	154.542	12.2352	0.480286	12.2352	0.317228	1.59292	0.317228	-5.39688	-0.480286	-1.2942	72.6132	320.298	4	10	10	4
C12H20N2O8_5	meso23DiaminobutaneNNNNtetraethanoicacidHOOCCH22NCHCH3CHCH3NCH2COOH2	Nd+++	NaClO4	0	9.02887	924.638	34.2925	30.1604	10.1604	18.4076	14.3576	4.72463	2.96508	2.96508	1.48388	1.48388	0.85646	0.85646	85.404	19.1781	20.4352	27.6569	320.122	0.681818	0.954545	1.13636	0.666667	-2.2	22	300.138	4.64855	8.94867	7.54743	154.542	12.2352	0.480286	12.2352	0.317228	1.59292	0.317228	-5.39688	-0.480286	-1.2942	72.6132	320.298	4	10	10	4
C12H20N2O8_5	meso23DiaminobutaneNNNNtetraethanoicacidHOOCCH22NCHCH3CHCH3NCH2COOH2	Pr+++	NaClO4	0	9.02887	924.638	34.2925	30.1604	10.1604	18.4076	14.3576	4.72463	2.96508	2.96508	1.48388	1.48388	0.85646	0.85646	85.404	19.1781	20.4352	27.6569	320.122	0.681818	0.954545	1.13636	0.666667	-2.2	22	300.138	4.64855	8.94867	7.54743	154.542	12.2352	0.480286	12.2352	0.317228	1.59292	0.317228	-5.39688	-0.480286	-1.2942	72.6132	320.298	4	10	10	4
C12H20N2O8_5	meso23DiaminobutaneNNNNtetraethanoicacidHOOCCH22NCHCH3CHCH3NCH2COOH2	Sm+++	NaClO4	0	9.02887	924.638	34.2925	30.1604	10.1604	18.4076	14.3576	4.72463	2.96508	2.96508	1.48388	1.48388	0.85646	0.85646	85.404	19.1781	20.4352	27.6569	320.122	0.681818	0.954545	1.13636	0.666667	-2.2	22	300.138	4.64855	8.94867	7.54743	154.542	12.2352	0.480286	12.2352	0.317228	1.59292	0.317228	-5.39688	-0.480286	-1.2942	72.6132	320.298	4	10	10	4
C12H20N2O8_5	meso23DiaminobutaneNNNNtetraethanoicacidHOOCCH22NCHCH3CHCH3NCH2COOH2	Tm+++	NaClO4	0	9.02887	924.638	34.2925	30.1604	10.1604	18.4076	14.3576	4.72463	2.96508	2.96508	1.48388	1.48388	0.85646	0.85646	85.404	19.1781	20.4352	27.6569	320.122	0.681818	0.954545	1.13636	0.666667	-2.2	22	300.138	4.64855	8.94867	7.54743	154.542	12.2352	0.480286	12.2352	0.317228	1.59292	0.317228	-5.39688	-0.480286	-1.2942	72.6132	320.298	4	10	10	4
C12H20N2O8_5	meso23DiaminobutaneNNNNtetraethanoicacidHOOCCH22NCHCH3CHCH3NCH2COOH2	Yb+++	NaClO4	0	9.02887	924.638	34.2925	30.1604	10.1604	18.4076	14.3576	4.72463	2.96508	2.96508	1.48388	1.48388	0.85646	0.85646	85.404	19.1781	20.4352	27.6569	320.122	0.681818	0.954545	1.13636	0.666667	-2.2	22	300.138	4.64855	8.94867	7.54743	154.542	12.2352	0.480286	12.2352	0.317228	1.59292	0.317228	-5.39688	-0.480286	-1.2942	72.6132	320.298	4	10	10	4
C12H20N2O8_5	meso23DiaminobutaneNNNNtetraethanoicacidHOOCCH22NCHCH3CHCH3NCH2COOH2	Ce+++	KNO3	0	9.02887	924.638	34.2925	30.1604	10.1604	18.4076	14.3576	4.72463	2.96508	2.96508	1.48388	1.48388	0.85646	0.85646	85.404	19.1781	20.4352	27.6569	320.122	0.681818	0.954545	1.13636	0.666667	-2.2	22	300.138	4.64855	8.94867	7.54743	154.542	12.2352	0.480286	12.2352	0.317228	1.59292	0.317228	-5.39688	-0.480286	-1.2942	72.6132	320.298	4	10	10	4
C12H20N2O8_6	12DiaminoethaneNNdiethanoicNNdipropanoicacid	Eu+++	NaClO4	0	8.21693	983.658	34.2925	30.1604	10.1604	18.4076	14.3576	4.72463	2.74147	2.74147	1.21932	1.21932	0.65337	0.65337	85.404	19.1781	20.4352	27.6569	320.122	0.681818	1.04545	1.36364	0.666667	-2.2	22	300.138	4.64855	10.5158	11.6121	154.542	12.1068	0.481195	12.1068	0.317204	1.50956	0.317204	-5.08948	-0.481195	-1.291	72.6572	320.298	4	10	10	4
C12H20N2O8_6	12DiaminoethaneNNdiethanoicNNdipropanoicacid	Tb+++	NaClO4	0	8.21693	983.658	34.2925	30.1604	10.1604	18.4076	14.3576	4.72463	2.74147	2.74147	1.21932	1.21932	0.65337	0.65337	85.404	19.1781	20.4352	27.6569	320.122	0.681818	1.04545	1.36364	0.666667	-2.2	22	300.138	4.64855	10.5158	11.6121	154.542	12.1068	0.481195	12.1068	0.317204	1.50956	0.317204	-5.08948	-0.481195	-1.291	72.6572	320.298	4	10	10	4
C12H20N2O8_6	12DiaminoethaneNNdiethanoicNNdipropanoicacid	Dy+++	NaClO4	0	8.21693	983.658	34.2925	30.1604	10.1604	18.4076	14.3576	4.72463	2.74147	2.74147	1.21932	1.21932	0.65337	0.65337	85.404	19.1781	20.4352	27.6569	320.122	0.681818	1.04545	1.36364	0.666667	-2.2	22	300.138	4.64855	10.5158	11.6121	154.542	12.1068	0.481195	12.1068	0.317204	1.50956	0.317204	-5.08948	-0.481195	-1.291	72.6572	320.298	4	10	10	4
C12H20N2O8_6	12DiaminoethaneNNdiethanoicNNdipropanoicacid	Er+++	NaClO4	0	8.21693	983.658	34.2925	30.1604	10.1604	18.4076	14.3576	4.72463	2.74147	2.74147	1.21932	1.21932	0.65337	0.65337	85.404	19.1781	20.4352	27.6569	320.122	0.681818	1.04545	1.36364	0.666667	-2.2	22	300.138	4.64855	10.5158	11.6121	154.542	12.1068	0.481195	12.1068	0.317204	1.50956	0.317204	-5.08948	-0.481195	-1.291	72.6572	320.298	4	10	10	4
C12H20N2O8_6	12DiaminoethaneNNdiethanoicNNdipropanoicacid	Gd+++	NaClO4	0	8.21693	983.658	34.2925	30.1604	10.1604	18.4076	14.3576	4.72463	2.74147	2.74147	1.21932	1.21932	0.65337	0.65337	85.404	19.1781	20.4352	27.6569	320.122	0.681818	1.04545	1.36364	0.666667	-2.2	22	300.138	4.64855	10.5158	11.6121	154.542	12.1068	0.481195	12.1068	0.317204	1.50956	0.317204	-5.08948	-0.481195	-1.291	72.6572	320.298	4	10	10	4
C12H20N2O8_6	12DiaminoethaneNNdiethanoicNNdipropanoicacid	Ho+++	NaClO4	0	8.21693	983.658	34.2925	30.1604	10.1604	18.4076	14.3576	4.72463	2.74147	2.74147	1.21932	1.21932	0.65337	0.65337	85.404	19.1781	20.4352	27.6569	320.122	0.681818	1.04545	1.36364	0.666667	-2.2	22	300.138	4.64855	10.5158	11.6121	154.542	12.1068	0.481195	12.1068	0.317204	1.50956	0.317204	-5.08948	-0.481195	-1.291	72.6572	320.298	4	10	10	4
C12H20N2O8_6	12DiaminoethaneNNdiethanoicNNdipropanoicacid	Lu+++	NaClO4	0	8.21693	983.658	34.2925	30.1604	10.1604	18.4076	14.3576	4.72463	2.74147	2.74147	1.21932	1.21932	0.65337	0.65337	85.404	19.1781	20.4352	27.6569	320.122	0.681818	1.04545	1.36364	0.666667	-2.2	22	300.138	4.64855	10.5158	11.6121	154.542	12.1068	0.481195	12.1068	0.317204	1.50956	0.317204	-5.08948	-0.481195	-1.291	72.6572	320.298	4	10	10	4
C12H20N2O8_6	12DiaminoethaneNNdiethanoicNNdipropanoicacid	Nd+++	NaClO4	0	8.21693	983.658	34.2925	30.1604	10.1604	18.4076	14.3576	4.72463	2.74147	2.74147	1.21932	1.21932	0.65337	0.65337	85.404	19.1781	20.4352	27.6569	320.122	0.681818	1.04545	1.36364	0.666667	-2.2	22	300.138	4.64855	10.5158	11.6121	154.542	12.1068	0.481195	12.1068	0.317204	1.50956	0.317204	-5.08948	-0.481195	-1.291	72.6572	320.298	4	10	10	4
C12H20N2O8_6	12DiaminoethaneNNdiethanoicNNdipropanoicacid	Pr+++	NaClO4	0	8.21693	983.658	34.2925	30.1604	10.1604	18.4076	14.3576	4.72463	2.74147	2.74147	1.21932	1.21932	0.65337	0.65337	85.404	19.1781	20.4352	27.6569	320.122	0.681818	1.04545	1.36364	0.666667	-2.2	22	300.138	4.64855	10.5158	11.6121	154.542	12.1068	0.481195	12.1068	0.317204	1.50956	0.317204	-5.08948	-0.481195	-1.291	72.6572	320.298	4	10	10	4
C12H20N2O8_6	12DiaminoethaneNNdiethanoicNNdipropanoicacid	Sm+++	NaClO4	0	8.21693	983.658	34.2925	30.1604	10.1604	18.4076	14.3576	4.72463	2.74147	2.74147	1.21932	1.21932	0.65337	0.65337	85.404	19.1781	20.4352	27.6569	320.122	0.681818	1.04545	1.36364	0.666667	-2.2	22	300.138	4.64855	10.5158	11.6121	154.542	12.1068	0.481195	12.1068	0.317204	1.50956	0.317204	-5.08948	-0.481195	-1.291	72.6572	320.298	4	10	10	4
C12H20N2O8_6	12DiaminoethaneNNdiethanoicNNdipropanoicacid	Tm+++	NaClO4	0	8.21693	983.658	34.2925	30.1604	10.1604	18.4076	14.3576	4.72463	2.74147	2.74147	1.21932	1.21932	0.65337	0.65337	85.404	19.1781	20.4352	27.6569	320.122	0.681818	1.04545	1.36364	0.666667	-2.2	22	300.138	4.64855	10.5158	11.6121	154.542	12.1068	0.481195	12.1068	0.317204	1.50956	0.317204	-5.08948	-0.481195	-1.291	72.6572	320.298	4	10	10	4
C12H20N2O8_6	12DiaminoethaneNNdiethanoicNNdipropanoicacid	Yb+++	NaClO4	0	8.21693	983.658	34.2925	30.1604	10.1604	18.4076	14.3576	4.72463	2.74147	2.74147	1.21932	1.21932	0.65337	0.65337	85.404	19.1781	20.4352	27.6569	320.122	0.681818	1.04545	1.36364	0.666667	-2.2	22	300.138	4.64855	10.5158	11.6121	154.542	12.1068	0.481195	12.1068	0.317204	1.50956	0.317204	-5.08948	-0.481195	-1.291	72.6572	320.298	4	10	10	4
C12H20N2O8_6	12DiaminoethaneNNdiethanoicNNdipropanoicacid	Ce+++	R4N.X	0	8.21693	983.658	34.2925	30.1604	10.1604	18.4076	14.3576	4.72463	2.74147	2.74147	1.21932	1.21932	0.65337	0.65337	85.404	19.1781	20.4352	27.6569	320.122	0.681818	1.04545	1.36364	0.666667	-2.2	22	300.138	4.64855	10.5158	11.6121	154.542	12.1068	0.481195	12.1068	0.317204	1.50956	0.317204	-5.08948	-0.481195	-1.291	72.6572	320.298	4	10	10	4
C12H20N2O8_6	12DiaminoethaneNNdiethanoicNNdipropanoicacid	Eu+++	R4N.X	0	8.21693	983.658	34.2925	30.1604	10.1604	18.4076	14.3576	4.72463	2.74147	2.74147	1.21932	1.21932	0.65337	0.65337	85.404	19.1781	20.4352	27.6569	320.122	0.681818	1.04545	1.36364	0.666667	-2.2	22	300.138	4.64855	10.5158	11.6121	154.542	12.1068	0.481195	12.1068	0.317204	1.50956	0.317204	-5.08948	-0.481195	-1.291	72.6572	320.298	4	10	10	4
C12H20N2O8_6	12DiaminoethaneNNdiethanoicNNdipropanoicacid	Tb+++	R4N.X	0	8.21693	983.658	34.2925	30.1604	10.1604	18.4076	14.3576	4.72463	2.74147	2.74147	1.21932	1.21932	0.65337	0.65337	85.404	19.1781	20.4352	27.6569	320.122	0.681818	1.04545	1.36364	0.666667	-2.2	22	300.138	4.64855	10.5158	11.6121	154.542	12.1068	0.481195	12.1068	0.317204	1.50956	0.317204	-5.08948	-0.481195	-1.291	72.6572	320.298	4	10	10	4
[truncated: 5,593 more rows]
[truncated: 57 more columns]

## Sheet: Sheet1
Ce+++	alc/w
Ce++++	diox/w
Dy+++	KCl
Er+++	KNO3
Eu+++	NaCl
Gd+++	NaClO4
Ho+++	NaNO3
Lu+++	R4N.X
Nd+++
Pm+++
Pr+++
Sm+++
Tb+++
Tm+++
Yb+++
